# Supplementary material for: UV-C treatment promotes quality of early ripening apple fruit by regulating malate metabolizing genes during postharvest storage
Source: PLoS One. 2019 Apr 16;14(4):e0215472. doi: 10.1371/journal.pone.0215472 (PMC6467447; doi:10.1371/journal.pone.0215472)
Supplement: S2 Table — (XLSX) [file pone.0215472.s002.xlsx]

## Sheet: HY_UV_14 vs HY_20_14
Gene_id	readcount_HY_UV_15	readcount_HY_20_15	log2FoldChange	pval	padj	Blast swiss prot
MDP0000083546	117.358	12.103	3.2775	0.00017262	0.018516	sp|F4HRI2|HEI10_ARATH E3 ubiquitin-protein ligase CCNB1IP1 homolog OS=Arabidopsis thaliana GN=HEI10 PE=2 SV=1//1.18863e-163
MDP0000088633	1872.8	2842.29	-0.60186	0.00016757	0.01828	sp|O59729|SLPI_SCHPO Uncharacterized protein slp1 OS=Schizosaccharomyces pombe (strain 972 / ATCC 24843) GN=SPBC3E7.09 PE=3 SV=1//1.62075e-34
MDP0000119811	2522.77	4053.71	-0.68423	1.3171e-05	0.0025027	sp|Q8VZR6|INT1_ARATH Inositol transporter 1 OS=Arabidopsis thaliana GN=INT1 PE=1 SV=1//0
MDP0000120125	93.6888	248.024	-1.4045	9.2834e-05	0.01171	sp|Q9LHD2|GATLA_ARATH Probable galacturonosyltransferase-like 10 OS=Arabidopsis thaliana GN=GATL10 PE=2 SV=1//5.76442e-165
MDP0000120188	926.232	2072.53	-1.1619	7.2117e-10	4.3424e-07	-//-
MDP0000120805	88.2714	14.5884	2.5971	2.3698e-11	1.9276e-08	sp|O82155|DOF17_ARATH Dof zinc finger protein DOF1.7 OS=Arabidopsis thaliana GN=DOF1.7 PE=2 SV=1//3.78137e-32
MDP0000120877	154.054	67.8134	1.1838	8.6494e-06	0.0017512	sp|Q68CP4|HGNAT_HUMAN Heparan-alpha-glucosaminide N-acetyltransferase OS=Homo sapiens GN=HGSNAT PE=1 SV=2//1.54748e-16
MDP0000120881	647.979	362.973	0.83608	5.4892e-05	0.0078068	sp|A0SPJ6|NAMB2_TRITD NAC transcription factor NAM-B2 OS=Triticum turgidum subsp. durum GN=NAM-B2 PE=2 SV=1//6.24095e-91
MDP0000121203	56.8436	3.24115	4.1324	2.0804e-13	3.0142e-10	sp|Q9SHE9|LBD4_ARATH LOB domain-containing protein 4 OS=Arabidopsis thaliana GN=LBD4 PE=2 SV=1//3.43084e-76
MDP0000121646	27.1198	4.84572	2.4846	0.00017108	0.0185	sp|Q9FZ81|RBL12_ARATH RHOMBOID-like protein 12, mitochondrial OS=Arabidopsis thaliana GN=RBL12 PE=2 SV=1//1.93495e-88
MDP0000122263	238.39	85.9441	1.4719	7.6012e-10	4.5183e-07	sp|Q6ESZ9|SDC1_ORYSJ Serine decarboxylase 1 OS=Oryza sativa subsp. japonica GN=SDC1 PE=3 SV=1//1.9134e-17
MDP0000122446	0.371296	27.5923	-6.2156	0.00033957	0.031257	sp|O49817|LEA2_CICAR Late embryogenesis abundant protein 2 OS=Cicer arietinum PE=2 SV=1//2.34528e-32
MDP0000122554	273.179	464.216	-0.76495	8.8669e-05	0.011388	-//-
MDP0000123488	90.1674	26.697	1.7559	0.00011432	0.013767	sp|Q9LU64|SODF2_ARATH Superoxide dismutase [Fe] 2, chloroplastic OS=Arabidopsis thaliana GN=FSD2 PE=1 SV=1//1.77143e-39
MDP0000124013	589.606	1110.8	-0.91377	0.00041861	0.036689	sp|Q5N800|NYC1_ORYSJ Probable chlorophyll(ide) b reductase NYC1, chloroplastic OS=Oryza sativa subsp. japonica GN=NYC1 PE=1 SV=1//0
MDP0000124940	509.668	257.572	0.98458	5.4183e-06	0.001202	-//-
MDP0000125193	146.951	72.791	1.0135	0.00014295	0.016204	-//-
MDP0000126983	624.232	1210.89	-0.95591	1.607e-08	7.6029e-06	sp|F4JKH6|TSS_ARATH Protein TSS OS=Arabidopsis thaliana GN=TSS PE=1 SV=1//0
MDP0000127019	3190.67	8815.47	-1.4662	4.482e-21	2.5147e-17	sp|Q682S0|RPT2_ARATH Root phototropism protein 2 OS=Arabidopsis thaliana GN=RPT2 PE=1 SV=2//0
MDP0000127499	271.285	721.162	-1.4105	3.0816e-14	5.4952e-11	sp|Q9T0D3|HFB2B_ARATH Heat stress transcription factor B-2b OS=Arabidopsis thaliana GN=HSFB2B PE=2 SV=1//7.26005e-77
MDP0000127542	20909.2	40335.8	-0.94792	4.8769e-10	3.1404e-07	sp|P48981|BGAL_MALDO Beta-galactosidase OS=Malus domestica PE=1 SV=1//6.77537e-10
MDP0000127560	1300.55	1961.02	-0.59248	0.00023137	0.023119	sp|Q84WV0|GLYC7_ARATH Serine hydroxymethyltransferase 7 OS=Arabidopsis thaliana GN=SHM7 PE=2 SV=1//0
MDP0000127882	730.82	1244.16	-0.76759	5.588e-06	0.0012221	sp|Q9DBG7|SRPR_MOUSE Signal recognition particle receptor subunit alpha OS=Mus musculus GN=Srpr PE=1 SV=1//7.76936e-137
MDP0000128880	562.508	344.777	0.70621	0.00014222	0.016162	-//-
MDP0000128968	369.538	887.61	-1.2642	2.1594e-12	2.3838e-09	-//-
MDP0000129902	92.7741	280.44	-1.5959	7.026e-12	6.9309e-09	sp|Q6X5Y6|WRI1_ARATH Ethylene-responsive transcription factor WRI1 OS=Arabidopsis thaliana GN=WRI1 PE=2 SV=1//5.96569e-10
MDP0000129942	81.2985	24.3468	1.7395	2.0592e-06	0.00052458	sp|Q9LV58|MBF1C_ARATH Multiprotein-bridging factor 1c OS=Arabidopsis thaliana GN=MBF1C PE=1 SV=1//7.04083e-62
MDP0000130108	200.067	338.006	-0.75657	0.00021512	0.021729	sp|Q9SFU3|PPA15_ARATH Purple acid phosphatase 15 OS=Arabidopsis thaliana GN=PAP15 PE=1 SV=1//0
MDP0000130123	3289.48	4963.38	-0.59346	0.0001229	0.014619	sp|Q9FY93|NAC83_ARATH NAC domain-containing protein 83 OS=Arabidopsis thaliana GN=NAC083 PE=1 SV=1//3.33656e-91
MDP0000130173	500.317	200.381	1.3201	1.6864e-11	1.5331e-08	sp|Q9ZV88|BEH4_ARATH BES1/BZR1 homolog protein 4 OS=Arabidopsis thaliana GN=BEH4 PE=1 SV=1//2.63949e-24
MDP0000130769	373.964	205.643	0.86276	2.1179e-05	0.0036574	sp|A7PZL3|PGLR_VITVI Probable polygalacturonase OS=Vitis vinifera GN=GSVIVT00026920001 PE=1 SV=1//1.52025e-141
MDP0000132973	416.793	235.118	0.82595	3.1496e-05	0.0049839	sp|Q9LSG3|GAUT8_ARATH Galacturonosyltransferase 8 OS=Arabidopsis thaliana GN=GAUT8 PE=1 SV=1//0
MDP0000133367	130.445	60.6637	1.1045	9.273e-05	0.01171	sp|Q5B5X8|EXGA_EMENI Probable glucan 1,3-beta-glucosidase A OS=Emericella nidulans (strain FGSC A4 / ATCC 38163 / CBS 112.46 / NRRL 194 / M139) GN=exgA PE=3 SV=2//6.37609e-40
MDP0000134278	154.514	377.553	-1.2889	2.7561e-05	0.004468	sp|Q9C6S5|PHSB_ARATH Probable polyamine transporter At1g31830 OS=Arabidopsis thaliana GN=At1g31830 PE=2 SV=1//0
MDP0000135063	740.821	1121.79	-0.5986	0.00038548	0.03448	sp|O04136|KNAP3_MALDO Homeobox protein knotted-1-like 3 OS=Malus domestica PE=2 SV=1//0
MDP0000135149	3481.91	5457.96	-0.64848	3.0559e-05	0.0048856	-//-
MDP0000135280	223.341	366.891	-0.7161	0.0004175	0.036689	sp|Q10137|SEC14_SCHPO Sec14 cytosolic factor OS=Schizosaccharomyces pombe (strain 972 / ATCC 24843) GN=sec14 PE=3 SV=1//1.37516e-12
MDP0000135877	151.238	70.436	1.1024	3.706e-05	0.0056521	sp|Q9SX31|PERK9_ARATH Proline-rich receptor-like protein kinase PERK9 OS=Arabidopsis thaliana GN=PERK9 PE=2 SV=1//0
MDP0000136792	1382.18	2164.68	-0.64721	5.6314e-05	0.0079359	-//-
MDP0000138052	286.192	622.626	-1.1214	2.6103e-09	1.4238e-06	sp|Q99089|CPRF1_PETCR Common plant regulatory factor 1 OS=Petroselinum crispum GN=CPRF1 PE=2 SV=1//6.14439e-136
MDP0000138489	269.153	129.369	1.0569	1.6351e-06	0.00044075	sp|Q5G5E0|PIRL5_ARATH Plant intracellular Ras-group-related LRR protein 5 OS=Arabidopsis thaliana GN=PIRL5 PE=2 SV=1//0
MDP0000139221	334.923	192.774	0.79692	0.00042955	0.037365	-//-
MDP0000140483	3509.36	5817.77	-0.72926	0.00032678	0.030301	sp|Q9FGY1|BXL1_ARATH Beta-D-xylosidase 1 OS=Arabidopsis thaliana GN=BXL1 PE=1 SV=1//0
MDP0000141450	246.117	469.542	-0.93191	2.0202e-06	0.00051747	sp|Q8GYH8|SUT42_ARATH Probable sulfate transporter 4.2 OS=Arabidopsis thaliana GN=SULTR4;2 PE=2 SV=2//0
MDP0000141678	783.092	1216.54	-0.63553	0.00015223	0.016885	sp|Q9NUJ3|T11L1_HUMAN T-complex protein 11-like protein 1 OS=Homo sapiens GN=TCP11L1 PE=1 SV=1//1.03212e-07
MDP0000141863	2528.87	1584.05	0.67487	2.2346e-05	0.0037812	sp|Q38931|FKB62_ARATH Peptidyl-prolyl cis-trans isomerase FKBP62 OS=Arabidopsis thaliana GN=FKBP62 PE=1 SV=2//0
MDP0000142642	767.317	2196.77	-1.5175	1.7743e-16	4.5702e-13	-//-
MDP0000142904	135.824	58.6921	1.2105	1.6245e-05	0.002977	sp|Q9LFA2|KIPK_ARATH Serine/threonine-protein kinase KIPK OS=Arabidopsis thaliana GN=KIPK PE=1 SV=1//3.31621e-15
MDP0000143011	188.34	336.525	-0.83738	7.2558e-05	0.0097768	sp|P04635|LIP_STAHY Lipase OS=Staphylococcus hyicus GN=lip PE=1 SV=1//4.67957e-24
MDP0000144996	3368.9	1375.75	1.2921	4.9002e-16	1.1958e-12	sp|O48963|PHOT1_ARATH Phototropin-1 OS=Arabidopsis thaliana GN=PHOT1 PE=1 SV=1//0
MDP0000146255	140.989	267.205	-0.92237	2.5038e-05	0.0041757	sp|Q7XA39|RGA4_SOLBU Putative disease resistance protein RGA4 OS=Solanum bulbocastanum GN=RGA4 PE=2 SV=1//1.44179e-14
MDP0000146726	1807.72	5214.45	-1.5283	7.3797e-22	4.8879e-18	sp|F4JKH6|TSS_ARATH Protein TSS OS=Arabidopsis thaliana GN=TSS PE=1 SV=1//1.13455e-37
MDP0000147640	464.362	740.569	-0.67338	0.00013563	0.015617	sp|Q8GUH2|Y1015_ARATH Uncharacterized protein At1g01500 OS=Arabidopsis thaliana GN=At1g01500 PE=2 SV=1//7.65871e-113
MDP0000147872	19.004	61.5317	-1.695	0.00021213	0.021616	-//-
MDP0000149339	1034.3	1604.15	-0.63315	0.0001082	0.013167	sp|Q8RY95|SPL14_ARATH Squamosa promoter-binding-like protein 14 OS=Arabidopsis thaliana GN=SPL14 PE=2 SV=3//0
MDP0000150492	562.813	310.674	0.85725	0.00010095	0.012448	sp|Q9C9X0|MP701_ARATH Microtubule-associated protein 70-1 OS=Arabidopsis thaliana GN=MAP70.1 PE=1 SV=1//0
MDP0000150823	42.2072	151.81	-1.8467	3.6003e-10	2.4192e-07	sp|Q689G6|PRR95_ORYSJ Two-component response regulator-like PRR95 OS=Oryza sativa subsp. japonica GN=PRR95 PE=2 SV=1//2.26126e-94
MDP0000151537	1286.39	699.184	0.87958	7.3353e-07	0.00022084	sp|O80623|Y2393_ARATH Probable receptor-like protein kinase At2g39360 OS=Arabidopsis thaliana GN=At2g39360 PE=2 SV=1//0
MDP0000151578	93.3104	201.429	-1.1102	6.811e-05	0.0093152	sp|Q9LJD8|M3KE1_ARATH MAP3K epsilon protein kinase 1 OS=Arabidopsis thaliana GN=M3KE1 PE=1 SV=1//0
MDP0000151924	74.5007	28.1383	1.4047	0.00011194	0.013516	sp|P37273|PSY2_SOLLC Phytoene synthase 2, chloroplastic (Fragment) OS=Solanum lycopersicum GN=PSY2 PE=2 SV=1//1.2315e-152
MDP0000152120	165.299	53.3994	1.6302	0.0005875	0.046802	-//-
MDP0000152817	161.512	339.205	-1.0705	1.4695e-05	0.0027584	sp|O80763|NRX1_ARATH Probable nucleoredoxin 1 OS=Arabidopsis thaliana GN=At1g60420 PE=1 SV=1//0
MDP0000153463	296.839	66.9718	2.1481	3.1743e-19	1.4717e-15	sp|F4JJL0|ENDO4_ARATH Endonuclease 4 OS=Arabidopsis thaliana GN=ENDO4 PE=3 SV=1//2.14989e-153
MDP0000154155	169.361	509.212	-1.5882	2.6869e-15	5.4163e-12	sp|Q9ZT63|MTP1_ARATH Metal tolerance protein 1 OS=Arabidopsis thaliana GN=MTP1 PE=1 SV=2//2.83e-169
MDP0000155209	246.037	507.284	-1.0439	9.7505e-08	3.8311e-05	sp|Q8GUH2|Y1015_ARATH Uncharacterized protein At1g01500 OS=Arabidopsis thaliana GN=At1g01500 PE=2 SV=1//2.46502e-35
MDP0000155307	141.567	377.988	-1.4169	2.3211e-11	1.9217e-08	-//-
MDP0000155719	133.983	245.682	-0.87475	0.00010012	0.012379	sp|Q1DKI1|DCL1_COCIM Dicer-like protein 1 OS=Coccidioides immitis (strain RS) GN=DCL1 PE=3 SV=3//7.32836e-06
MDP0000156606	971.449	416.903	1.2204	1.9681e-07	7.1287e-05	-//-
MDP0000156830	83.6366	25.4025	1.7192	0.00034433	0.031488	sp|Q66GR0|FLA17_ARATH Fasciclin-like arabinogalactan protein 17 OS=Arabidopsis thaliana GN=FLA17 PE=2 SV=1//0
MDP0000157695	158.123	56.0713	1.4957	7.606e-08	3.0934e-05	sp|Q9LFR1|PTR50_ARATH Protein NRT1/ PTR FAMILY 5.8 OS=Arabidopsis thaliana GN=NPF5.8 PE=2 SV=1//0
MDP0000158037	922.808	2058.03	-1.1572	1.2611e-12	1.6241e-09	sp|Q9ZUE0|PEK12_ARATH Proline-rich receptor-like protein kinase PERK12 OS=Arabidopsis thaliana GN=PERK12 PE=2 SV=2//1.03676e-97
MDP0000158114	1734.76	900.647	0.9457	0.00027294	0.026474	sp|F4I6M4|SP2L_ARATH Microtubule-associated protein SPIRAL2-like OS=Arabidopsis thaliana GN=SP2L PE=2 SV=1//2.02473e-38
MDP0000160384	1653.69	2599.99	-0.65282	4.4515e-05	0.0065521	sp|Q9LV10|PTR53_ARATH Protein NRT1/ PTR FAMILY 2.11 OS=Arabidopsis thaliana GN=NPF2.11 PE=1 SV=1//1.58257e-122
MDP0000160720	2850.4	1747.29	0.70605	9.4169e-06	0.0018738	sp|Q67UF5|PDI23_ORYSJ Protein disulfide isomerase-like 2-3 OS=Oryza sativa subsp. japonica GN=PDIL2-3 PE=2 SV=1//0
MDP0000162938	386.473	597.636	-0.6289	0.00049878	0.041818	sp|Q0WPZ6|PP158_ARATH Pentatricopeptide repeat-containing protein At2g17140 OS=Arabidopsis thaliana GN=At2g17140 PE=2 SV=1//0
MDP0000163588	460.635	260.228	0.82385	2.1657e-05	0.0036915	sp|Q9LYT3|TT12_ARATH Protein TRANSPARENT TESTA 12 OS=Arabidopsis thaliana GN=TT12 PE=2 SV=1//0
MDP0000164386	1051.8	230.084	2.1926	6.9997e-15	1.2981e-11	-//-
MDP0000164538	305.82	141.127	1.1157	2.8889e-07	9.636e-05	sp|Q94CJ8|C3H55_ARATH Zinc finger CCCH domain-containing protein 55 OS=Arabidopsis thaliana GN=At5g12440 PE=2 SV=3//8.37891e-110
MDP0000165846	266.13	117.828	1.1755	1.8124e-07	6.6692e-05	-//-
MDP0000166477	15.0261	45.2341	-1.5899	0.00055831	0.045175	sp|Q8GX78|ANTR2_ARATH Ascorbate transporter, chloroplastic OS=Arabidopsis thaliana GN=PHT4;4 PE=1 SV=1//0
MDP0000167291	146.415	65.2015	1.1671	0.0002373	0.02361	sp|Q8IRW8|TRR_DROME Histone-lysine N-methyltransferase trr OS=Drosophila melanogaster GN=trr PE=1 SV=2//2.56535e-28
MDP0000167597	1489.9	996.779	0.57987	0.00032258	0.030032	sp|Q93VD3|CIPKN_ARATH CBL-interacting serine/threonine-protein kinase 23 OS=Arabidopsis thaliana GN=CIPK23 PE=1 SV=1//0
MDP0000168096	24.6232	4.5958	2.4216	0.00037633	0.033815	sp|Q8GYX9|WDL1_ARATH Protein WVD2-like 1 OS=Arabidopsis thaliana GN=WDL1 PE=1 SV=1//1.39069e-06
MDP0000168167	698.674	423.015	0.72391	0.00013605	0.015617	sp|Q9LF37|CLPB3_ARATH Chaperone protein ClpB3, chloroplastic OS=Arabidopsis thaliana GN=CLPB3 PE=2 SV=1//0
MDP0000169052	184.137	303.984	-0.72322	0.00055289	0.044815	sp|B6ETT4|SYT2_ARATH Synaptotagmin-2 OS=Arabidopsis thaliana GN=SYT2 PE=2 SV=1//0
MDP0000170687	280.88	76.6902	1.8728	3.2073e-06	0.00075869	sp|O22881|POT2_ARATH Potassium transporter 2 OS=Arabidopsis thaliana GN=POT2 PE=1 SV=2//0
MDP0000171430	352.251	175.672	1.0037	0.00024763	0.024532	sp|Q94CK9|LRP1_ARATH Protein LATERAL ROOT PRIMORDIUM 1 OS=Arabidopsis thaliana GN=LRP1 PE=1 SV=1//2.42364e-64
MDP0000173498	1524.84	2294.96	-0.58982	0.00022641	0.022721	sp|Q7TP47|HNRPQ_RAT Heterogeneous nuclear ribonucleoprotein Q OS=Rattus norvegicus GN=Syncrip PE=2 SV=1//1.25504e-29
MDP0000173611	693.753	1334.15	-0.94343	0.00015548	0.017204	sp|Q6R3K4|YSL8_ARATH Probable metal-nicotianamine transporter YSL8 OS=Arabidopsis thaliana GN=YSL8 PE=1 SV=2//0
MDP0000173934	2000.89	3409.26	-0.76882	9.6912e-07	0.0002815	sp|Q8W034|RNP1_ARATH Heterogeneous nuclear ribonucleoprotein 1 OS=Arabidopsis thaliana GN=RNP1 PE=1 SV=1//1.39294e-66
MDP0000174615	223.478	117.316	0.92973	0.00016081	0.017751	sp|O65717|CNGC1_ARATH Cyclic nucleotide-gated ion channel 1 OS=Arabidopsis thaliana GN=CNGC1 PE=1 SV=1//9.31543e-95
MDP0000175388	4202.5	1888.98	1.1536	5.4088e-12	5.5728e-09	sp|Q9FJL3|FKB65_ARATH Peptidyl-prolyl cis-trans isomerase FKBP65 OS=Arabidopsis thaliana GN=FKBP65 PE=1 SV=1//0
MDP0000176124	165.871	68.7543	1.2705	1.2596e-06	0.00034969	sp|Q9T043|RL142_ARATH 60S ribosomal protein L14-2 OS=Arabidopsis thaliana GN=RPL14B PE=2 SV=1//1.3832e-73
MDP0000177099	103.745	35.7217	1.5382	3.2543e-06	0.00076591	sp|O49621|MLO1_ARATH MLO-like protein 1 OS=Arabidopsis thaliana GN=MLO1 PE=1 SV=1//1.76801e-176
MDP0000177127	641.747	1461.1	-1.187	1.8328e-12	2.1789e-09	sp|Q9Y3B9|RRP15_HUMAN RRP15-like protein OS=Homo sapiens GN=RRP15 PE=1 SV=2//1.13372e-06
MDP0000177640	116.368	219.23	-0.91374	7.9816e-05	0.010483	sp|Q8LPN7|RNG1L_ARATH E3 ubiquitin-protein ligase RING1-like OS=Arabidopsis thaliana GN=At3g19950 PE=1 SV=1//3.31615e-17
MDP0000179027	94.2715	35.4206	1.4122	9.0157e-05	0.011515	sp|P19172|CHIA_ARATH Acidic endochitinase OS=Arabidopsis thaliana GN=CHIB1 PE=2 SV=2//6.11823e-134
MDP0000179085	12.2422	87.7827	-2.8421	6.7809e-10	4.1919e-07	-//-
MDP0000179206	69.1134	26.89	1.3619	0.00026109	0.025539	sp|Q9M069|E137_ARATH Glucan endo-1,3-beta-glucosidase 7 OS=Arabidopsis thaliana GN=At4g34480 PE=1 SV=2//3.90468e-152
MDP0000179751	94.8045	212.003	-1.1611	1.4775e-06	0.00040533	sp|Q869R1|CTLHB_DICDI CTL-like protein DDB_G0274487 OS=Dictyostelium discoideum GN=DDB_G0274487 PE=3 SV=1//1.5385e-18
MDP0000179769	574.458	955.972	-0.73477	0.00034035	0.031257	sp|Q9LI74|CHUP1_ARATH Protein CHUP1, chloroplastic OS=Arabidopsis thaliana GN=CHUP1 PE=1 SV=1//6.95561e-78
MDP0000180012	103.053	34.4961	1.5789	1.1227e-06	0.00031546	sp|Q9SE97|FH1_ARATH Formin-like protein 1 OS=Arabidopsis thaliana GN=FH1 PE=1 SV=1//8.39843e-06
MDP0000182693	186.869	87.8074	1.0896	0.00030181	0.028517	sp|Q9FHG4|LRKS7_ARATH Probable L-type lectin-domain containing receptor kinase S.7 OS=Arabidopsis thaliana GN=LECRKS7 PE=2 SV=1//1.0806e-154
MDP0000183572	407.656	739.689	-0.85956	2.2184e-06	0.00055899	sp|Q9LVU1|VAP21_ARATH Vesicle-associated protein 2-1 OS=Arabidopsis thaliana GN=PVA21 PE=1 SV=1//2.96362e-70
MDP0000184935	242.101	406.42	-0.74736	0.00017862	0.018994	sp|Q93XK2|STSYN_PEA Stachyose synthase OS=Pisum sativum GN=STS1 PE=1 SV=1//0
MDP0000184940	1377.19	647.218	1.0894	8.9346e-05	0.011443	sp|Q9FHQ3|HS157_ARATH 15.7 kDa heat shock protein, peroxisomal OS=Arabidopsis thaliana GN=HSP15.7 PE=2 SV=1//7.36573e-51
MDP0000185233	559.226	355.099	0.65521	0.00041831	0.036689	sp|O04196|ISOA1_ARATH Isoamylase 1, chloroplastic OS=Arabidopsis thaliana GN=ISA1 PE=1 SV=1//0
MDP0000185333	39.0278	130.585	-1.7424	2.5897e-05	0.0042729	sp|Q9SQ80|G2OX1_PEA Gibberellin 2-beta-dioxygenase 1 OS=Pisum sativum GN=GA2OX1 PE=1 SV=1//7.55037e-167
MDP0000185480	172.317	318.542	-0.88642	2.4744e-05	0.0041567	-//-
MDP0000185643	506.362	1085.79	-1.1005	1.2911e-10	9.3533e-08	sp|O04536|GATL9_ARATH Probable galacturonosyltransferase-like 9 OS=Arabidopsis thaliana GN=GATL9 PE=2 SV=1//0
MDP0000186518	311.008	973.91	-1.6468	4.2442e-08	1.7889e-05	sp|Q9SAZ5|AHP3_ARATH Histidine-containing phosphotransfer protein 3 OS=Arabidopsis thaliana GN=AHP3 PE=1 SV=2//2.53514e-08
MDP0000187830	37.0012	83.112	-1.1675	0.00061935	0.049003	sp|Q9FNY0|E2FA_ARATH Transcription factor E2FA OS=Arabidopsis thaliana GN=E2FA PE=1 SV=1//1.64905e-133
MDP0000187872	80.0296	202.788	-1.3414	7.3016e-06	0.0015318	sp|Q9FDW1|MYB44_ARATH Transcription factor MYB44 OS=Arabidopsis thaliana GN=MYB44 PE=2 SV=1//4.61447e-75
MDP0000188052	1033.74	124.417	3.0546	0.0004541	0.038917	sp|Q9FJ95|DHSO_ARATH Sorbitol dehydrogenase OS=Arabidopsis thaliana GN=SDH PE=1 SV=1//0
MDP0000188613	5094.95	2370.86	1.1037	3.2013e-05	0.0050314	sp|P22242|DRPE_CRAPL Desiccation-related protein PCC13-62 OS=Craterostigma plantagineum PE=2 SV=1//1.80635e-126
MDP0000190452	247.671	556.805	-1.1687	9.9509e-10	5.767e-07	sp|Q9C5D7|CAMT3_ARATH Probable caffeoyl-CoA O-methyltransferase At4g26220 OS=Arabidopsis thaliana GN=At4g26220 PE=2 SV=1//1.68187e-87
MDP0000191435	778.624	386.943	1.0088	2.3005e-08	1.0158e-05	-//-
MDP0000192775	124.817	266.04	-1.0918	0.00034618	0.031533	sp|Q8RXH2|NUP85_ARATH Nuclear pore complex protein NUP85 OS=Arabidopsis thaliana GN=NUP85 PE=1 SV=1//0
MDP0000193097	30.3284	82.1513	-1.4376	4.5943e-05	0.0067195	sp|F4KGY6|RVE1_ARATH Protein REVEILLE 1 OS=Arabidopsis thaliana GN=RVE1 PE=2 SV=1//1.14123e-62
MDP0000194336	213.677	751.513	-1.8144	6.4107e-13	8.7419e-10	sp|Q84WU2|UBP13_ARATH Ubiquitin carboxyl-terminal hydrolase 13 OS=Arabidopsis thaliana GN=UBP13 PE=1 SV=1//1.91317e-34
MDP0000194397	332.01	105.34	1.6562	2.515e-11	2.0104e-08	sp|Q3UDE2|TTL12_MOUSE Tubulin--tyrosine ligase-like protein 12 OS=Mus musculus GN=Ttll12 PE=2 SV=1//1.59289e-11
MDP0000194508	116.052	57.4512	1.0144	0.00049814	0.041818	sp|Q9SE97|FH1_ARATH Formin-like protein 1 OS=Arabidopsis thaliana GN=FH1 PE=1 SV=1//0
MDP0000194876	306.509	171.187	0.84035	8.1981e-05	0.010737	sp|A7LXU3|BGH3B_BACO1 Beta-glucosidase BoGH3B OS=Bacteroides ovatus (strain ATCC 8483 / DSM 1896 / JCM 5824 / NCTC 11153) GN=BACOVA_02659 PE=1 SV=1//4.88697e-85
MDP0000194889	0.650494	16.4918	-4.6641	3.9449e-05	0.0058811	sp|Q9LJB7|BBX32_ARATH B-box zinc finger protein 32 OS=Arabidopsis thaliana GN=BBX32 PE=1 SV=1//1.42256e-08
MDP0000195437	719.119	437.197	0.71795	6.1544e-05	0.0085688	-//-
MDP0000195679	155.901	266.543	-0.77374	0.0003708	0.033453	-//-
MDP0000195837	19.7363	66.5287	-1.7531	1.084e-05	0.0020855	sp|Q84WU2|UBP13_ARATH Ubiquitin carboxyl-terminal hydrolase 13 OS=Arabidopsis thaliana GN=UBP13 PE=1 SV=1//2.52545e-39
MDP0000196358	327.104	200.521	0.70599	0.00059954	0.047679	sp|Q9ZSP5|AIR3_ARATH Subtilisin-like protease SBT5.3 OS=Arabidopsis thaliana GN=AIR3 PE=2 SV=1//0
MDP0000196373	126.944	43.6014	1.5417	2.1696e-07	7.5069e-05	sp|Q9FI00|MLO11_ARATH MLO-like protein 11 OS=Arabidopsis thaliana GN=MLO11 PE=2 SV=1//0
MDP0000196430	1.00027	13.8908	-3.7957	0.00063496	0.049813	sp|Q9FN03|UVR8_ARATH Ultraviolet-B receptor UVR8 OS=Arabidopsis thaliana GN=UVR8 PE=1 SV=1//3.40293e-06
MDP0000197242	1091.76	503.673	1.1161	1.1002e-05	0.0021078	sp|Q9SJ52|YLS9_ARATH Protein YLS9 OS=Arabidopsis thaliana GN=YLS9 PE=2 SV=1//6.15644e-15
MDP0000198613	450.39	255.903	0.81558	2.6592e-05	0.0043565	sp|Q8RWY6|CLASP_ARATH CLIP-associated protein OS=Arabidopsis thaliana GN=CLASP PE=1 SV=1//0
MDP0000198757	144.138	411.628	-1.5139	2.1377e-05	0.0036574	sp|Q3ECH2|Y1670_ARATH Probable receptor-like protein kinase At1g67000 OS=Arabidopsis thaliana GN=At1g67000 PE=2 SV=2//8.9179e-104
MDP0000200920	473.149	997.946	-1.0767	5.6289e-09	2.9323e-06	sp|Q9M2S4|LRKS4_ARATH L-type lectin-domain containing receptor kinase S.4 OS=Arabidopsis thaliana GN=LECRKS4 PE=2 SV=1//0
MDP0000203818	942.725	1439.17	-0.61032	0.00016192	0.01779	sp|P49598|P2C37_ARATH Protein phosphatase 2C 37 OS=Arabidopsis thaliana GN=PP2CA PE=1 SV=1//2.26664e-136
MDP0000204889	370.971	593.497	-0.67793	0.00023197	0.023129	sp|Q9FWS9|BLH3_ARATH BEL1-like homeodomain protein 3 OS=Arabidopsis thaliana GN=BLH3 PE=1 SV=1//1.15449e-106
MDP0000207761	81.9474	33.0057	1.312	0.00013635	0.015617	sp|Q8W486|Y1491_ARATH Uncharacterized protein At1g04910 OS=Arabidopsis thaliana GN=At1g04910 PE=2 SV=1//8.88412e-64
MDP0000207919	22.9029	1.59609	3.8429	0.00017745	0.018956	sp|O81825|DRL28_ARATH Probable disease resistance protein At4g27220 OS=Arabidopsis thaliana GN=At4g27220 PE=2 SV=1//2.92059e-67
MDP0000209189	62.0612	16.4506	1.9156	5.3539e-06	0.001199	sp|P22195|PER1_ARAHY Cationic peroxidase 1 OS=Arachis hypogaea GN=PNC1 PE=1 SV=2//1.66377e-161
MDP0000209432	3592.74	1572.7	1.1918	8.1195e-14	1.3445e-10	sp|O82333|GH31_ARATH Probable indole-3-acetic acid-amido synthetase GH3.1 OS=Arabidopsis thaliana GN=GH3.1 PE=2 SV=1//0
MDP0000210254	190.117	335.658	-0.82011	8.4658e-05	0.010988	-//-
MDP0000212510	6533.08	9484.19	-0.53776	0.00044516	0.038363	sp|Q8LPQ8|MSSP2_ARATH Monosaccharide-sensing protein 2 OS=Arabidopsis thaliana GN=MSSP2 PE=1 SV=2//0
MDP0000213948	14.1209	155.114	-3.4574	7.5439e-23	6.9953e-19	sp|Q9FN03|UVR8_ARATH Ultraviolet-B receptor UVR8 OS=Arabidopsis thaliana GN=UVR8 PE=1 SV=1//2.61169e-26
MDP0000214002	69.4339	146.009	-1.0723	7.9602e-05	0.010483	sp|Q8H0W3|RVE6_ARATH Protein REVEILLE 6 OS=Arabidopsis thaliana GN=RVE6 PE=2 SV=1//2.31259e-22
MDP0000214382	110.95	21.7959	2.3478	4.8914e-07	0.00015533	sp|P31170|HS25P_ARATH 25.3 kDa heat shock protein, chloroplastic OS=Arabidopsis thaliana GN=HSP25.3 PE=2 SV=1//1.14282e-26
MDP0000214811	150.691	21.0262	2.8413	1.1527e-18	4.8584e-15	sp|Q850K7|EXLB1_ORYSJ Expansin-like B1 OS=Oryza sativa subsp. japonica GN=EXLB1 PE=2 SV=2//3.47292e-98
MDP0000215405	46.8718	8.35449	2.4881	5.5598e-06	0.0012217	sp|Q9CAG3|LOX6_ARATH Lipoxygenase 6, chloroplastic OS=Arabidopsis thaliana GN=LOX6 PE=2 SV=1//0
MDP0000215990	2660.27	4262.58	-0.68016	1.3457e-05	0.0025466	sp|Q94AT5|EXEC2_ARATH Protein EXECUTER 2, chloroplastic OS=Arabidopsis thaliana GN=EX2 PE=2 SV=1//0
MDP0000216173	120.592	35.1117	1.7801	3.8272e-06	0.0008828	sp|Q9LIS3|GAE6_ARATH UDP-glucuronate 4-epimerase 6 OS=Arabidopsis thaliana GN=GAE6 PE=1 SV=1//0
MDP0000216212	869.754	556.738	0.64361	0.00022968	0.023	sp|Q5HZ38|GRIK2_ARATH Serine/threonine-protein kinase GRIK2 OS=Arabidopsis thaliana GN=GRIK2 PE=1 SV=1//4.24584e-178
MDP0000216549	427.031	674.269	-0.65898	0.00017821	0.018994	-//-
MDP0000216765	1249.61	3025.69	-1.2758	2.8437e-15	5.4935e-12	sp|Q9MAM1|CIPK9_ARATH CBL-interacting serine/threonine-protein kinase 9 OS=Arabidopsis thaliana GN=CIPK9 PE=1 SV=2//0
MDP0000217005	6880.98	10653.7	-0.63067	3.4341e-05	0.0053429	sp|Q9M040|PDC4_ARATH Pyruvate decarboxylase 4 OS=Arabidopsis thaliana GN=PDC4 PE=2 SV=1//0
MDP0000217112	562.378	878.367	-0.64329	0.00020226	0.020954	sp|Q9LXX6|SC15A_ARATH Exocyst complex component SEC15A OS=Arabidopsis thaliana GN=SEC15A PE=3 SV=2//0
MDP0000217406	50.4097	172.385	-1.7739	5.8342e-11	4.4343e-08	sp|Q6Q4D0|TONS_ARATH Protein TONSOKU OS=Arabidopsis thaliana GN=TSK PE=1 SV=2//0
MDP0000217617	578.635	297.878	0.95793	3.9658e-07	0.00012949	sp|Q9SEU4|SRC33_ARATH Serine/arginine-rich SC35-like splicing factor SCL33 OS=Arabidopsis thaliana GN=SCL33 PE=1 SV=1//5.38891e-22
MDP0000217855	238.925	102.56	1.2201	1.9189e-07	7.0055e-05	sp|Q0WVV6|CB60D_ARATH Calmodulin-binding protein 60 D OS=Arabidopsis thaliana GN=CBP60D PE=2 SV=1//4.41799e-60
MDP0000218522	976.724	1763.11	-0.8521	1.4951e-07	5.5903e-05	sp|Q9M9V8|CDPKA_ARATH Calcium-dependent protein kinase 10 OS=Arabidopsis thaliana GN=CPK10 PE=1 SV=1//0
MDP0000219234	18.8339	57.019	-1.5981	0.0001874	0.019747	sp|Q8GU83|AB41G_ORYSJ ABC transporter G family member 41 OS=Oryza sativa subsp. japonica GN=ABCG41 PE=3 SV=1//1.55782e-13
MDP0000219689	4703.94	6896.9	-0.55208	0.00032231	0.030032	sp|Q8LBB2|KING1_ARATH SNF1-related protein kinase regulatory subunit gamma-1 OS=Arabidopsis thaliana GN=KING1 PE=1 SV=2//0
MDP0000220601	461.685	275.77	0.74344	0.00010864	0.013185	sp|Q0D3J9|C3H53_ORYSJ Zinc finger CCCH domain-containing protein 53 OS=Oryza sativa subsp. japonica GN=Os07g0682400 PE=2 SV=1//7.75375e-24
MDP0000221511	177.157	45.9571	1.9467	2.7358e-12	2.9498e-09	sp|Q9M2D8|Y3126_ARATH Uncharacterized protein At3g61260 OS=Arabidopsis thaliana GN=At3g61260 PE=1 SV=1//1.50059e-07
MDP0000221576	1068.01	467.518	1.1918	8.5344e-12	8.2435e-09	sp|O48963|PHOT1_ARATH Phototropin-1 OS=Arabidopsis thaliana GN=PHOT1 PE=1 SV=1//1.60647e-26
MDP0000221993	567.075	1108.35	-0.9668	1.5774e-08	7.5396e-06	sp|Q8S9H7|DIV_ANTMA Transcription factor DIVARICATA OS=Antirrhinum majus GN=DIVARICATA PE=2 SV=1//4.57773e-106
MDP0000222176	153.618	276.212	-0.84643	9.7491e-05	0.012118	-//-
MDP0000222749	45.648	11.6715	1.9676	4.8947e-05	0.0070697	sp|Q94BT2|AIR12_ARATH Auxin-induced in root cultures protein 12 OS=Arabidopsis thaliana GN=AIR12 PE=1 SV=3//5.19277e-48
MDP0000223726	670.776	226.376	1.5671	2.1684e-11	1.8654e-08	sp|Q9SUQ3|Y4374_ARATH Probable inactive receptor kinase At4g23740 OS=Arabidopsis thaliana GN=At4g23740 PE=2 SV=1//1.31833e-83
MDP0000226074	3949.28	5778.69	-0.54915	0.00034564	0.031533	sp|Q9LEU7|CIPK5_ARATH CBL-interacting serine/threonine-protein kinase 5 OS=Arabidopsis thaliana GN=CIPK5 PE=2 SV=1//0
MDP0000226817	96.3824	36.9331	1.3839	2.1333e-05	0.0036574	sp|Q9LMU1|EGY3_ARATH Probable zinc metallopeptidase EGY3, chloroplastic OS=Arabidopsis thaliana GN=EGY3 PE=2 SV=1//0
MDP0000228329	1151.61	1743.95	-0.59871	0.00053565	0.043801	sp|P46519|LEA14_SOYBN Desiccation protectant protein Lea14 homolog OS=Glycine max PE=2 SV=1//4.12137e-76
MDP0000228673	9.4836	98.7505	-3.3803	2.2396e-06	0.00056127	sp|Q08298|RD22_ARATH Dehydration-responsive protein RD22 OS=Arabidopsis thaliana GN=RD22 PE=2 SV=1//3.2894e-115
MDP0000228680	192.66	88.2977	1.1256	7.3354e-06	0.001532	sp|Q9LFP7|Y5158_ARATH Probable receptor-like protein kinase At5g15080 OS=Arabidopsis thaliana GN=At5g15080 PE=2 SV=1//1.4379e-107
MDP0000229070	1514.42	2361.4	-0.64088	5.3085e-05	0.0075965	sp|Q9C516|XLG3_ARATH Extra-large guanine nucleotide-binding protein 3 OS=Arabidopsis thaliana GN=XLG3 PE=1 SV=1//6.96333e-178
MDP0000229839	210.547	108.404	0.95772	7.2626e-05	0.0097768	sp|O64481|SBT25_ARATH Subtilisin-like protease SBT2.5 OS=Arabidopsis thaliana GN=SBT2.5 PE=2 SV=1//3.79736e-178
MDP0000230664	1012.18	1670.08	-0.72244	5.5721e-05	0.0078763	sp|Q9SZR1|ACA10_ARATH Calcium-transporting ATPase 10, plasma membrane-type OS=Arabidopsis thaliana GN=ACA10 PE=1 SV=2//0
MDP0000231217	149.972	68.9511	1.121	3.8321e-05	0.0057499	sp|F4HYR6|SBT24_ARATH Subtilisin-like protease SBT2.4 OS=Arabidopsis thaliana GN=SBT2.4 PE=1 SV=1//2.85266e-61
MDP0000231519	1043.9	1565.49	-0.58463	0.00042205	0.036799	sp|Q8RXC8|RBK2_ARATH Receptor-like cytosolic serine/threonine-protein kinase RBK2 OS=Arabidopsis thaliana GN=RBK2 PE=1 SV=1//3.26746e-140
MDP0000231674	101.92	328.313	-1.6876	1.7551e-08	8.1376e-06	sp|Q9LNP9|P2C07_ARATH Protein phosphatase 2C 7 OS=Arabidopsis thaliana GN=HAB2 PE=1 SV=2//1.97267e-139
MDP0000231718	95.2066	26.1171	1.8661	1.0459e-05	0.0020374	sp|Q9FE83|SKIP2_ARATH F-box protein SKIP2 OS=Arabidopsis thaliana GN=SKIP2 PE=1 SV=1//0
MDP0000231979	97.9843	43.8833	1.1589	0.00024925	0.024641	sp|Q80UY1|CARME_MOUSE Carnosine N-methyltransferase OS=Mus musculus PE=2 SV=1//2.87822e-45
MDP0000232058	55.7403	19.4687	1.5176	0.00028424	0.02706	-//-
MDP0000232417	74.7514	27.8291	1.4255	0.00011081	0.013414	sp|Q9ZTX8|ARFF_ARATH Auxin response factor 6 OS=Arabidopsis thaliana GN=ARF6 PE=1 SV=2//1.31358e-120
MDP0000232797	707.149	1286.59	-0.86347	2.0142e-07	7.1835e-05	sp|Q9STW5|MACP2_ARATH MACPF domain-containing protein At4g24290 OS=Arabidopsis thaliana GN=At4g24290 PE=2 SV=1//0
MDP0000233110	378.052	689.404	-0.86677	1.7022e-06	0.00045097	sp|B5WWZ9|FAO2_LOTJA Long-chain-alcohol oxidase FAO2 OS=Lotus japonicus GN=FAO2 PE=2 SV=1//0
MDP0000233503	224.035	85.9748	1.3817	1.1204e-08	5.5856e-06	sp|Q9M015|Y5161_ARATH Uncharacterized protein At5g01610 OS=Arabidopsis thaliana GN=At5g01610 PE=1 SV=1//6.10086e-46
MDP0000233761	2595.07	3977.95	-0.61625	7.0765e-05	0.0096215	sp|Q8GXU5|SDI1_ARATH Protein SULFUR DEFICIENCY-INDUCED 1 OS=Arabidopsis thaliana GN=SDI1 PE=2 SV=1//2.83465e-125
MDP0000234215	228.945	401.981	-0.81213	4.0867e-05	0.0060536	sp|Q6LA42|APRR5_ARATH Two-component response regulator-like APRR5 OS=Arabidopsis thaliana GN=APRR5 PE=1 SV=2//1.13408e-88
MDP0000234552	1720.23	1157.68	0.57137	0.00048035	0.040668	sp|Q6TAW2|SERP2_MOUSE Stress-associated endoplasmic reticulum protein 2 OS=Mus musculus GN=Serp2 PE=3 SV=2//7.68584e-12
MDP0000234689	6884.1	10014.5	-0.54075	0.00040063	0.035652	sp|Q9FLV9|SLAH3_ARATH S-type anion channel SLAH3 OS=Arabidopsis thaliana GN=SLAH3 PE=1 SV=1//0
MDP0000235029	94.4708	32.3416	1.5465	3.6904e-06	0.00085552	sp|C0LGR3|Y4265_ARATH Probable LRR receptor-like serine/threonine-protein kinase At4g26540 OS=Arabidopsis thaliana GN=At4g26540 PE=2 SV=1//0
MDP0000236662	31.9125	5.21973	2.6121	5.781e-05	0.0080976	sp|Q8LBZ4|OTU_ARATH OTU domain-containing protein At3g57810 OS=Arabidopsis thaliana GN=At3g57810 PE=2 SV=1//1.59719e-96
MDP0000237033	39.7422	11.6615	1.7689	0.00044325	0.038341	sp|Q6Z2G9|TLP5_ORYSJ Tubby-like F-box protein 5 OS=Oryza sativa subsp. japonica GN=TULP5 PE=2 SV=1//2.54381e-27
MDP0000237124	1862.44	2806.95	-0.59181	0.00021567	0.021737	sp|Q9SSU8|PSY_DAUCA Phytoene synthase, chloroplastic OS=Daucus carota GN=PSY PE=2 SV=1//0
MDP0000237850	1813.26	2820.52	-0.63737	5.7768e-05	0.0080976	sp|Q99685|MGLL_HUMAN Monoglyceride lipase OS=Homo sapiens GN=MGLL PE=1 SV=2//4.30591e-37
MDP0000239067	619.958	361.159	0.77954	2.0056e-05	0.0035492	-//-
MDP0000239617	2760.02	1588.01	0.79746	0.00029431	0.027962	sp|Q8VZF3|CGEP_ARATH Probable glutamyl endopeptidase, chloroplastic OS=Arabidopsis thaliana GN=GEP PE=2 SV=2//0
MDP0000239645	2740.27	1053.83	1.3787	2.2013e-17	7.2902e-14	-//-
MDP0000239684	1931.97	2866.11	-0.56902	0.00031589	0.029707	sp|O65685|BLH6_ARATH BEL1-like homeodomain protein 6 OS=Arabidopsis thaliana GN=BLH6 PE=1 SV=1//4.24982e-118
MDP0000241185	126.237	59.922	1.075	0.00013146	0.015276	sp|Q8S9H7|DIV_ANTMA Transcription factor DIVARICATA OS=Antirrhinum majus GN=DIVARICATA PE=2 SV=1//2.0848e-42
MDP0000241574	201.534	96.1811	1.0672	9.3698e-06	0.0018725	sp|P09444|LEA34_GOSHI Late embryogenesis abundant protein D-34 OS=Gossypium hirsutum PE=4 SV=1//3.37445e-32
MDP0000242071	191.676	106.361	0.8497	0.00048733	0.041081	sp|Q9FF10|HPSE1_ARATH Heparanase-like protein 1 OS=Arabidopsis thaliana GN=At5g07830 PE=2 SV=1//0
MDP0000242876	2320.26	3769.65	-0.70014	6.6172e-06	0.0014009	sp|O22466|MSI1_SOLLC WD-40 repeat-containing protein MSI1 OS=Solanum lycopersicum GN=MSI1 PE=2 SV=1//0
MDP0000243083	667.504	431.736	0.62863	0.00048068	0.040668	-//-
MDP0000243375	72.0331	10.3253	2.8025	2.0318e-09	1.135e-06	sp|Q94AW5|ERF03_ARATH Ethylene-responsive transcription factor ERF003 OS=Arabidopsis thaliana GN=ERF003 PE=2 SV=1//1.09813e-58
MDP0000244589	355.357	960.905	-1.4351	9.7085e-16	2.2506e-12	sp|Q8L730|SDI2_ARATH Protein SULFUR DEFICIENCY-INDUCED 2 OS=Arabidopsis thaliana GN=At1g04770 PE=2 SV=1//9.55488e-130
MDP0000244971	142.528	53.0096	1.4269	6.1209e-07	0.00018794	-//-
MDP0000245483	958.898	564.952	0.76325	1.0758e-05	0.0020855	sp|O04153|CALR3_ARATH Calreticulin-3 OS=Arabidopsis thaliana GN=CRT3 PE=1 SV=2//0
MDP0000246967	153.563	65	1.2403	3.9169e-06	0.00089459	sp|Q9SNB4|PCL1_ARATH Transcription factor LUX OS=Arabidopsis thaliana GN=LUX PE=1 SV=1//1.50196e-16
MDP0000247502	176.585	423.704	-1.2627	4.6249e-05	0.0067431	-//-
MDP0000250039	693.394	427.64	0.69728	0.0001059	0.012955	sp|O04866|ARGD_ALNGL Acetylornithine aminotransferase, mitochondrial OS=Alnus glutinosa GN=AG118 PE=2 SV=1//0
MDP0000250127	100.883	184.853	-0.8737	0.00050665	0.042203	sp|P52410|KASC1_ARATH 3-oxoacyl-[acyl-carrier-protein] synthase I, chloroplastic OS=Arabidopsis thaliana GN=KAS1 PE=2 SV=2//0
MDP0000251096	726.292	1127.84	-0.63495	0.00019282	0.020134	sp|Q5HZ38|GRIK2_ARATH Serine/threonine-protein kinase GRIK2 OS=Arabidopsis thaliana GN=GRIK2 PE=1 SV=1//6.15178e-111
MDP0000251398	49.928	178.96	-1.8417	1.2594e-11	1.1678e-08	-//-
MDP0000251438	5.22859	29.6421	-2.5032	7.2751e-05	0.0097768	sp|Q9FY94|SWT15_ARATH Bidirectional sugar transporter SWEET15 OS=Arabidopsis thaliana GN=SWEET15 PE=2 SV=1//1.79145e-90
MDP0000251942	216.657	54.3775	1.9943	5.9601e-07	0.00018546	sp|P34109|MYOD_DICDI Myosin ID heavy chain OS=Dictyostelium discoideum GN=myoD PE=1 SV=2//3.64592e-17
MDP0000252318	884.54	1336.53	-0.59549	0.00025419	0.024988	sp|B9SL58|PURA2_RICCO Adenylosuccinate synthetase 2, chloroplastic OS=Ricinus communis GN=PURA2 PE=3 SV=1//0
MDP0000252427	1265.41	1872.96	-0.56571	0.00052781	0.043236	sp|Q5NA18|MTP5_ORYSJ Metal tolerance protein 5 OS=Oryza sativa subsp. japonica GN=MTP5 PE=2 SV=1//0
MDP0000252563	186.369	527.784	-1.5018	0.00012485	0.014767	sp|O23939|ENOX_FRAVE 2-methylene-furan-3-one reductase OS=Fragaria vesca GN=EO PE=2 SV=2//7.68183e-68
MDP0000252965	108.615	241.465	-1.1526	0.0004328	0.037578	sp|Q86UW6|N4BP2_HUMAN NEDD4-binding protein 2 OS=Homo sapiens GN=N4BP2 PE=1 SV=2//9.90899e-08
MDP0000253143	981.066	1514.86	-0.62676	0.0001315	0.015276	sp|Q0JIL1|NRX2_ORYSJ Probable nucleoredoxin 2 OS=Oryza sativa subsp. japonica GN=Os01g0794400 PE=2 SV=1//1.16491e-26
MDP0000253903	290.194	516.006	-0.83037	1.4807e-05	0.0027681	-//-
MDP0000254260	12522	6750.47	0.89141	5.3677e-08	2.222e-05	sp|P27323|HS901_ARATH Heat shock protein 90-1 OS=Arabidopsis thaliana GN=HSP90-1 PE=1 SV=3//0
MDP0000255224	27.6529	85.107	-1.6218	0.00013012	0.015196	sp|O80842|CFTSY_ARATH Cell division protein FtsY homolog, chloroplastic OS=Arabidopsis thaliana GN=CPFTSY PE=1 SV=2//1.65535e-136
MDP0000255421	143.507	63.6255	1.1734	2.0271e-05	0.0035735	sp|Q9LDG2|TBL10_ARATH Protein trichome birefringence-like 10 OS=Arabidopsis thaliana GN=TBL10 PE=2 SV=1//2.29689e-180
MDP0000256190	489.023	243.441	1.0063	2.0991e-07	7.3173e-05	sp|Q94AT1|P2C76_ARATH Probable protein phosphatase 2C 76 OS=Arabidopsis thaliana GN=At5g53140 PE=2 SV=1//5.39681e-160
MDP0000257303	199.622	328.771	-0.71981	0.00051479	0.042545	sp|Q9SA34|IMDH2_ARATH Inosine-5&apos;-monophosphate dehydrogenase 2 OS=Arabidopsis thaliana GN=At1g16350 PE=1 SV=1//1.50749e-169
MDP0000257349	2009.64	5888.9	-1.5511	1.135e-22	8.7704e-19	sp|F4JKH6|TSS_ARATH Protein TSS OS=Arabidopsis thaliana GN=TSS PE=1 SV=1//0
MDP0000259546	1751.76	5171.75	-1.5618	5.1094e-23	5.9223e-19	sp|Q682S0|RPT2_ARATH Root phototropism protein 2 OS=Arabidopsis thaliana GN=RPT2 PE=1 SV=2//0
MDP0000259837	167.385	287.464	-0.78021	0.00034428	0.031488	sp|Q03194|PMA4_NICPL Plasma membrane ATPase 4 OS=Nicotiana plumbaginifolia GN=PMA4 PE=2 SV=1//0
MDP0000259955	287.479	157.365	0.86934	0.00045263	0.038862	-//-
MDP0000260056	832.197	529.192	0.65313	0.00020847	0.021337	sp|Q9LT89|TCP19_ARATH Transcription factor TCP19 OS=Arabidopsis thaliana GN=TCP19 PE=2 SV=1//3.96689e-60
MDP0000260671	106.28	295.444	-1.475	5.2275e-07	0.00016488	sp|Q6UW68|TM205_HUMAN Transmembrane protein 205 OS=Homo sapiens GN=TMEM205 PE=1 SV=1//2.63429e-08
MDP0000260940	70.047	14.6377	2.2586	9.9425e-05	0.012326	-//-
MDP0000262469	143.493	271.692	-0.921	0.00021331	0.021641	-//-
MDP0000262805	173.712	342.869	-0.98096	3.0512e-06	0.00074065	sp|Q9D832|DNJB4_MOUSE DnaJ homolog subfamily B member 4 OS=Mus musculus GN=Dnajb4 PE=2 SV=1//4.74742e-12
MDP0000264351	51.2818	119.1	-1.2157	3.8022e-05	0.0057421	sp|P24397|HY6H_HYONI Hyoscyamine 6-dioxygenase OS=Hyoscyamus niger GN=H6H PE=1 SV=1//5.72031e-54
MDP0000264824	34.3501	112.146	-1.707	1.1296e-07	4.3037e-05	sp|Q94JQ3|GLYP3_ARATH Serine hydroxymethyltransferase 3, chloroplastic OS=Arabidopsis thaliana GN=SHM3 PE=1 SV=2//0
MDP0000264908	634.356	963.122	-0.60243	0.00047746	0.040619	sp|Q0IIH8|F188A_BOVIN Protein FAM188A OS=Bos taurus GN=FAM188A PE=2 SV=1//1.68919e-49
MDP0000265006	589.813	1274.27	-1.1113	2.1609e-06	0.00054747	sp|Q9T0G0|HSD5_ARATH 11-beta-hydroxysteroid dehydrogenase-like 5 OS=Arabidopsis thaliana GN=HSD5 PE=2 SV=1//0
MDP0000265157	1479.3	552.578	1.4207	9.0523e-17	2.6231e-13	sp|P05478|HSP16_SOYBN 18.5 kDa class I heat shock protein OS=Glycine max GN=HSP18.5-C PE=3 SV=1//1.97892e-72
MDP0000265885	27.1014	66.5733	-1.2966	0.00052344	0.043181	sp|F4I171|MD15A_ARATH Mediator of RNA polymerase II transcription subunit 15a OS=Arabidopsis thaliana GN=MED15A PE=1 SV=1//7.66664e-13
MDP0000266334	466.825	274.117	0.76809	8.6586e-05	0.011151	sp|Q93VB2|AT18A_ARATH Autophagy-related protein 18a OS=Arabidopsis thaliana GN=ATG18A PE=1 SV=1//2.18376e-159
MDP0000266454	881.041	1313.03	-0.57561	0.00048935	0.041177	sp|Q03387|IF4G1_WHEAT Eukaryotic translation initiation factor isoform 4G-1 OS=Triticum aestivum PE=1 SV=2//0
MDP0000267875	71.7481	24.6873	1.5392	3.8246e-05	0.0057499	sp|Q9SYM4|TPS1_ARATH Alpha,alpha-trehalose-phosphate synthase [UDP-forming] 1 OS=Arabidopsis thaliana GN=TPS1 PE=1 SV=1//0
MDP0000270237	518.248	961.158	-0.89113	1.9929e-07	7.1629e-05	sp|P49598|P2C37_ARATH Protein phosphatase 2C 37 OS=Arabidopsis thaliana GN=PP2CA PE=1 SV=1//1.2992e-138
MDP0000271244	1505.91	3131.61	-1.0563	7.7477e-06	0.0015824	sp|Q9ZU38|RPI2_ARATH Probable ribose-5-phosphate isomerase 2 OS=Arabidopsis thaliana GN=RPI2 PE=1 SV=1//2.50296e-131
MDP0000271354	574.456	228.977	1.327	0.00018958	0.019932	sp|Q9LTS3|CKX3_ARATH Cytokinin dehydrogenase 3 OS=Arabidopsis thaliana GN=CKX3 PE=1 SV=1//9.61196e-156
MDP0000275857	384.219	225.421	0.76931	0.00012236	0.014619	sp|F4I9E1|NFD4_ARATH Protein NUCLEAR FUSION DEFECTIVE 4 OS=Arabidopsis thaliana GN=NFD4 PE=3 SV=1//5.0748e-10
MDP0000276328	877.362	1371.16	-0.64415	0.0001067	0.013018	sp|Q8W4I9|AML1_ARATH Protein MEI2-like 1 OS=Arabidopsis thaliana GN=ML1 PE=1 SV=1//0
MDP0000276541	1490.73	2383.87	-0.67728	2.212e-05	0.0037567	-//-
MDP0000278249	690.877	403.559	0.77565	2.1362e-05	0.0036574	sp|Q96303|PHT14_ARATH Inorganic phosphate transporter 1-4 OS=Arabidopsis thaliana GN=PHT1-4 PE=1 SV=1//0
MDP0000278750	258.9	434.307	-0.74632	0.00014513	0.016314	sp|Q9S7Q2|PP124_ARATH Pentatricopeptide repeat-containing protein At1g74850, chloroplastic OS=Arabidopsis thaliana GN=PTAC2 PE=2 SV=1//0
MDP0000279281	10981.2	16125.8	-0.55433	0.000302	0.028517	sp|Q9SIB9|ACO2M_ARATH Aconitate hydratase 2, mitochondrial OS=Arabidopsis thaliana GN=ACO2 PE=1 SV=2//0
MDP0000280403	673.851	192.337	1.8088	4.8815e-21	2.5147e-17	-//-
MDP0000281110	1600.82	2706.06	-0.75738	1.9197e-06	0.00050004	sp|Q9SQI2|GIGAN_ARATH Protein GIGANTEA OS=Arabidopsis thaliana GN=GI PE=1 SV=2//0
MDP0000281231	210.397	342.31	-0.70219	0.00047999	0.040668	sp|Q9STS9|PP268_ARATH Putative pentatricopeptide repeat-containing protein At3g47840 OS=Arabidopsis thaliana GN=PCMP-E43 PE=3 SV=1//0
MDP0000281540	149.657	77.1043	0.95678	0.00028063	0.026827	-//-
MDP0000282696	3260.23	6998.03	-1.102	1.9137e-12	2.2182e-09	sp|Q9FPH3|THA2_ARATH Probable low-specificity L-threonine aldolase 2 OS=Arabidopsis thaliana GN=THA2 PE=1 SV=1//1.10392e-156
MDP0000282789	735.645	462.781	0.66868	0.00017117	0.0185	sp|Q0WP01|PTR9_ARATH Protein NRT1/ PTR FAMILY 5.10 OS=Arabidopsis thaliana GN=NPF5.10 PE=2 SV=1//0
MDP0000283032	150.805	56.5258	1.4157	3.457e-07	0.00011368	sp|Q9ZQG9|E1314_ARATH Glucan endo-1,3-beta-glucosidase 14 OS=Arabidopsis thaliana GN=At2g27500 PE=1 SV=2//2.79541e-149
MDP0000284610	291.664	123.456	1.2403	9.5442e-08	3.7821e-05	sp|Q14690|RRP5_HUMAN Protein RRP5 homolog OS=Homo sapiens GN=PDCD11 PE=1 SV=3//3.19686e-36
MDP0000284624	2405.38	3693.41	-0.61869	9.2473e-05	0.01171	sp|Q84MC7|PYL9_ARATH Abscisic acid receptor PYL9 OS=Arabidopsis thaliana GN=PYL9 PE=1 SV=1//1.67651e-103
MDP0000285074	11.1559	132.095	-3.5657	9.4935e-06	0.001881	sp|Q9M5X7|NLTP_MALDO Non-specific lipid-transfer protein OS=Malus domestica GN=MALD3 PE=1 SV=1//8.79059e-75
MDP0000285549	265.248	115.574	1.1985	1.0972e-07	4.2394e-05	sp|Q9STN5|Y4833_ARATH Uncharacterized protein At4g08330, chloroplastic OS=Arabidopsis thaliana GN=At4g08330 PE=1 SV=1//2.67884e-08
MDP0000285782	408.817	207.836	0.97601	1.0621e-06	0.00030212	-//-
MDP0000285800	68.0947	24.903	1.4512	0.00014532	0.016314	sp|Q9S7R3|LSH10_ARATH Protein LIGHT-DEPENDENT SHORT HYPOCOTYLS 10 OS=Arabidopsis thaliana GN=LSH10 PE=1 SV=1//2.89275e-69
MDP0000286238	959.362	465.524	1.0432	2.0867e-09	1.1518e-06	sp|Q9ZU95|NUD17_ARATH Nudix hydrolase 17, mitochondrial OS=Arabidopsis thaliana GN=NUDT17 PE=2 SV=1//6.74299e-60
MDP0000286786	37.8361	102.815	-1.4422	1.832e-05	0.0032922	sp|Q941I6|PMS1_ARATH DNA mismatch repair protein PMS1 OS=Arabidopsis thaliana GN=PMS1 PE=1 SV=1//7.13824e-76
MDP0000287992	116.913	317	-1.4391	6.817e-11	5.0978e-08	sp|Q6R0H1|LHY_ARATH Protein LHY OS=Arabidopsis thaliana GN=LHY PE=1 SV=2//7.2432e-14
MDP0000288088	736.705	1345.66	-0.86916	2.3544e-07	8.0263e-05	sp|Q8RWE8|GGAP1_ARATH GDP-L-galactose phosphorylase 1 OS=Arabidopsis thaliana GN=VTC2 PE=1 SV=1//0
MDP0000288293	6327.85	9630.01	-0.60582	6.3725e-05	0.008846	sp|O50001|PRU1_PRUAR Major allergen Pru ar 1 OS=Prunus armeniaca PE=1 SV=1//1.59796e-81
MDP0000289880	8000.5	3307.68	1.2743	2.0683e-05	0.0035915	sp|P48147|PPCE_HUMAN Prolyl endopeptidase OS=Homo sapiens GN=PREP PE=1 SV=2//0
MDP0000290004	212.382	108.941	0.96311	3.8899e-05	0.0058178	sp|Q9FWA4|GAUT9_ARATH Probable galacturonosyltransferase 9 OS=Arabidopsis thaliana GN=GAUT9 PE=2 SV=1//0
MDP0000290546	2014.6	1121.21	0.84544	2.0738e-07	7.3173e-05	sp|Q80Y75|DJB13_MOUSE DnaJ homolog subfamily B member 13 OS=Mus musculus GN=Dnajb13 PE=2 SV=1//2.19389e-74
MDP0000290737	390.005	810.137	-1.0547	4.6519e-09	2.4791e-06	sp|Q8LPN7|RNG1L_ARATH E3 ubiquitin-protein ligase RING1-like OS=Arabidopsis thaliana GN=At3g19950 PE=1 SV=1//2.5905e-17
MDP0000291654	1484.03	690.532	1.1037	0.00027454	0.026559	sp|Q02909|CAPP1_SOYBN Phosphoenolpyruvate carboxylase, housekeeping isozyme OS=Glycine max GN=PPC16 PE=2 SV=1//0
MDP0000291838	42.0153	103.829	-1.3052	2.6401e-05	0.0043407	sp|F4JN35|NTL9_ARATH Protein NTM1-like 9 OS=Arabidopsis thaliana GN=NTL9 PE=1 SV=1//3.28508e-30
MDP0000292676	292.179	543.262	-0.89479	2.6132e-06	0.00064446	sp|Q8H0M1|QORH_SPIOL Quinone-oxidoreductase homolog, chloroplastic OS=Spinacia oleracea GN=QOR PE=1 SV=1//2.98903e-150
MDP0000293045	273.405	161.769	0.7571	0.00039682	0.035381	sp|Q9SX20|PTR18_ARATH Protein NRT1/ PTR FAMILY 3.1 OS=Arabidopsis thaliana GN=NPF3.1 PE=2 SV=1//0
MDP0000293072	38.9446	11.5536	1.7531	0.00057833	0.046369	sp|Q9ZW33|TIM10_ARATH Mitochondrial import inner membrane translocase subunit TIM10 OS=Arabidopsis thaliana GN=TIM10 PE=1 SV=1//1.56071e-26
MDP0000293126	197.442	85.2266	1.2121	1.9797e-06	0.00050994	sp|O81643|VILI1_ARATH Villin-1 OS=Arabidopsis thaliana GN=VLN1 PE=2 SV=2//0
MDP0000293269	51.5386	130.684	-1.3424	3.57e-06	0.00083175	sp|O23939|ENOX_FRAVE 2-methylene-furan-3-one reductase OS=Fragaria vesca GN=EO PE=2 SV=2//1.54172e-78
MDP0000293350	504.905	779.966	-0.6274	0.00031829	0.029812	sp|Q9ZVN4|Y1500_ARATH Probable tyrosine-protein phosphatase At1g05000 OS=Arabidopsis thaliana GN=At1g05000 PE=1 SV=1//1.52579e-73
MDP0000294213	1150.39	333.947	1.7844	4.3929e-11	3.452e-08	sp|Q9FH99|FB302_ARATH F-box protein At5g67140 OS=Arabidopsis thaliana GN=At5g67140 PE=2 SV=1//1.92431e-78
MDP0000294274	311.451	544.869	-0.8069	2.0625e-05	0.0035915	sp|Q8W4E7|S40A3_ARATH Solute carrier family 40 member 3, chloroplastic OS=Arabidopsis thaliana GN=IREG3 PE=1 SV=1//0
MDP0000294940	100.085	180.645	-0.85193	0.00044752	0.038495	sp|Q39202|RLK1_ARATH G-type lectin S-receptor-like serine/threonine-protein kinase RLK1 OS=Arabidopsis thaliana GN=RLK1 PE=2 SV=2//4.51077e-103
MDP0000297851	373.299	757.335	-1.0206	1.8166e-08	8.177e-06	sp|Q9FK88|INVE_ARATH Alkaline/neutral invertase E, chloroplastic OS=Arabidopsis thaliana GN=INVE PE=1 SV=1//0
MDP0000298031	447.134	711.353	-0.66986	0.00018219	0.019285	sp|Q8LPJ4|AB2E_ARATH ABC transporter E family member 2 OS=Arabidopsis thaliana GN=ABCE2 PE=2 SV=1//0
MDP0000298555	153.734	471.487	-1.6168	2.6756e-15	5.4163e-12	sp|Q681K7|GEX1_ARATH Protein GAMETE EXPRESSED 1 OS=Arabidopsis thaliana GN=GEX1 PE=1 SV=1//4.4734e-173
MDP0000298711	998.496	1564.04	-0.64745	9.6445e-05	0.012058	-//-
MDP0000299010	53.3612	15.0021	1.8306	3.6919e-05	0.0056493	sp|Q9ZPH9|PMTF_ARATH Probable methyltransferase PMT15 OS=Arabidopsis thaliana GN=At4g00750 PE=2 SV=1//0
MDP0000299209	59.8665	13.3089	2.1694	3.2049e-06	0.00075869	sp|P13917|7SB1_SOYBN Basic 7S globulin OS=Glycine max GN=BG PE=1 SV=2//1.79033e-44
MDP0000299975	357.98	221.225	0.69437	0.00062319	0.049193	sp|Q04960|DNJH_CUCSA DnaJ protein homolog OS=Cucumis sativus GN=DNAJ1 PE=2 SV=1//0
MDP0000301254	212.745	498.276	-1.2278	3.2955e-10	2.2805e-07	sp|Q9M9V8|CDPKA_ARATH Calcium-dependent protein kinase 10 OS=Arabidopsis thaliana GN=CPK10 PE=1 SV=1//0
MDP0000301534	325.856	165.957	0.97343	0.00057149	0.046081	sp|Q94JU2|WTR18_ARATH WAT1-related protein At3g28050 OS=Arabidopsis thaliana GN=At3g28050 PE=2 SV=1//2.24857e-147
MDP0000302340	392.807	231.405	0.7634	0.00013642	0.015617	sp|P0DKG8|RSH1L_ARATH Putative GTP diphosphokinase RSH1, chloroplastic OS=Arabidopsis thaliana GN=RSH1 PE=1 SV=1//0
MDP0000302389	51.5378	108.086	-1.0685	0.00041633	0.036689	sp|Q941I0|ENOXC_FRAAN 2-methylene-furan-3-one reductase OS=Fragaria ananassa GN=EO PE=1 SV=2//1.30992e-167
MDP0000302754	172.63	316.575	-0.87487	2.7499e-05	0.004468	sp|Q99PF5|FUBP2_RAT Far upstream element-binding protein 2 OS=Rattus norvegicus GN=Khsrp PE=1 SV=1//7.77832e-15
MDP0000303061	230.253	132.666	0.79543	0.00057907	0.046369	sp|Q9FLP0|MA651_ARATH 65-kDa microtubule-associated protein 1 OS=Arabidopsis thaliana GN=MAP65-1 PE=1 SV=1//0
MDP0000303255	64.2681	179.996	-1.4858	1.7749e-08	8.1478e-06	-//-
MDP0000303430	7433.51	4363.25	0.76864	6.9928e-07	0.00021191	sp|P51819|HSP83_IPONI Heat shock protein 83 OS=Ipomoea nil GN=HSP83A PE=2 SV=1//0
MDP0000304911	391.159	154.708	1.3382	1.5203e-10	1.0844e-07	-//-
MDP0000305094	446.622	1104.79	-1.3067	2.1726e-11	1.8654e-08	sp|P55826|PPOC_ARATH Protoporphyrinogen oxidase 1, chloroplastic OS=Arabidopsis thaliana GN=PPOX1 PE=1 SV=1//1.10864e-14
MDP0000306320	443.542	271.956	0.7057	0.00027997	0.026827	-//-
MDP0000306576	197.942	110.972	0.83488	0.00048185	0.040693	sp|Q8L936|CAP16_ARATH Putative clathrin assembly protein At4g40080 OS=Arabidopsis thaliana GN=At4g40080 PE=2 SV=2//1.67781e-63
MDP0000307237	115.609	253.139	-1.1307	8.2838e-07	0.0002462	sp|Q66PF3|UFOG3_FRAAN Putative UDP-glucose flavonoid 3-O-glucosyltransferase 3 OS=Fragaria ananassa GN=GT3 PE=2 SV=1//2.1886e-27
MDP0000307704	112.344	319.177	-1.5064	1.8054e-11	1.6097e-08	sp|Q0WNW4|MYOB3_ARATH Myosin-binding protein 3 OS=Arabidopsis thaliana GN=MYOB3 PE=1 SV=1//1.36163e-10
MDP0000307943	85.0284	28.9449	1.5546	9.0246e-06	0.0018113	sp|Q41558|HBP1C_WHEAT Transcription factor HBP-1b(c1) (Fragment) OS=Triticum aestivum PE=1 SV=2//6.85018e-122
MDP0000310222	370.883	655.238	-0.82105	6.5742e-06	0.0013982	sp|P04635|LIP_STAHY Lipase OS=Staphylococcus hyicus GN=lip PE=1 SV=1//2.32733e-26
MDP0000310268	160.046	69.9049	1.195	7.6981e-06	0.0015793	sp|Q9FHH8|COL5_ARATH Zinc finger protein CONSTANS-LIKE 5 OS=Arabidopsis thaliana GN=COL5 PE=2 SV=2//4.50797e-09
MDP0000310347	107.614	32.7827	1.7149	1.0668e-07	4.1565e-05	sp|Q9M2D8|Y3126_ARATH Uncharacterized protein At3g61260 OS=Arabidopsis thaliana GN=At3g61260 PE=1 SV=1//3.94075e-07
MDP0000310711	2384.45	1561.38	0.61084	0.00014179	0.016153	sp|P54968|ILR1_ARATH IAA-amino acid hydrolase ILR1 OS=Arabidopsis thaliana GN=ILR1 PE=1 SV=2//1.84974e-37
MDP0000310907	881.087	1526.57	-0.79293	0.00050425	0.042124	-//-
MDP0000311522	340.882	792.069	-1.2164	1.2023e-09	6.882e-07	sp|P46897|ATHB7_ARATH Homeobox-leucine zipper protein ATHB-7 OS=Arabidopsis thaliana GN=ATHB-7 PE=2 SV=2//9.72005e-53
MDP0000313102	92.7938	34.0479	1.4465	1.7766e-05	0.0032175	sp|Q9SUQ3|Y4374_ARATH Probable inactive receptor kinase At4g23740 OS=Arabidopsis thaliana GN=At4g23740 PE=2 SV=1//0
MDP0000313863	394.142	133.955	1.557	1.365e-13	2.0416e-10	sp|Q6DBP4|PAE8_ARATH Pectin acetylesterase 8 OS=Arabidopsis thaliana GN=PAE8 PE=2 SV=1//7.09754e-170
MDP0000314088	135.462	53.3287	1.3449	3.1164e-05	0.0049482	sp|Q9BZP6|CHIA_HUMAN Acidic mammalian chitinase OS=Homo sapiens GN=CHIA PE=1 SV=1//1.88347e-50
MDP0000314244	57.1795	12.626	2.1791	1.3143e-06	0.0003627	sp|Q8GXC7|FBK50_ARATH F-box/kelch-repeat protein At3g06240 OS=Arabidopsis thaliana GN=At3g06240 PE=2 SV=1//2.82942e-17
MDP0000314792	94.5685	190.059	-1.007	3.3895e-05	0.0053092	-//-
MDP0000314872	218.431	428.315	-0.9715	1.7111e-05	0.0031112	sp|Q8RWC9|CIPK1_ARATH CBL-interacting serine/threonine-protein kinase 1 OS=Arabidopsis thaliana GN=CIPK1 PE=1 SV=2//0
MDP0000315398	504.717	305.848	0.72266	0.00012716	0.014964	sp|Q8GYD9|SDE3_ARATH Probable RNA helicase SDE3 OS=Arabidopsis thaliana GN=SDE3 PE=1 SV=1//1.37794e-57
MDP0000315706	616.527	1121.64	-0.86337	2.829e-07	9.5047e-05	sp|Q9FYR7|SCL8_ARATH Scarecrow-like protein 8 OS=Arabidopsis thaliana GN=SCL8 PE=2 SV=1//8.54986e-153
MDP0000316100	325.659	154.263	1.078	4.6344e-07	0.00014923	sp|Q1PEB4|Y4498_ARATH Uncharacterized protein At4g04980 OS=Arabidopsis thaliana GN=At4g04980 PE=2 SV=1//2.38469e-21
MDP0000316497	393.568	812.797	-1.0463	0.00025663	0.025155	sp|P46897|ATHB7_ARATH Homeobox-leucine zipper protein ATHB-7 OS=Arabidopsis thaliana GN=ATHB-7 PE=2 SV=2//1.3805e-59
MDP0000317313	46.7938	15.52	1.5922	0.00053842	0.043872	sp|Q8W486|Y1491_ARATH Uncharacterized protein At1g04910 OS=Arabidopsis thaliana GN=At1g04910 PE=2 SV=1//1.02784e-10
MDP0000319220	220.909	87.4959	1.3362	2.8553e-08	1.2489e-05	sp|Q7Y208|GPDL1_ARATH Glycerophosphodiester phosphodiesterase GDPDL1 OS=Arabidopsis thaliana GN=GDPDL1 PE=1 SV=2//1.03261e-92
MDP0000319226	157.936	47.9795	1.7189	9.8336e-10	5.767e-07	-//-
MDP0000319359	321.482	707.505	-1.138	7.0785e-10	4.3183e-07	sp|Q93XX4|C2D61_ARATH C2 domain-containing protein At1g53590 OS=Arabidopsis thaliana GN=NTMC2T6.1 PE=1 SV=2//3.61293e-39
MDP0000319422	20.2301	234.354	-3.5341	1.4237e-32	6.6007e-28	sp|O22227|MIZ1_ARATH Protein MIZU-KUSSEI 1 OS=Arabidopsis thaliana GN=MIZ1 PE=1 SV=1//1.11561e-44
MDP0000319574	95.492	39.1162	1.2876	7.7104e-05	0.010243	-//-
MDP0000320004	1311.39	2200.81	-0.74694	3.8613e-06	0.00088627	sp|Q9DBG7|SRPR_MOUSE Signal recognition particle receptor subunit alpha OS=Mus musculus GN=Srpr PE=1 SV=1//9.2969e-126
MDP0000320802	12.1315	43.8536	-1.8539	0.00050267	0.042068	sp|Q9S9M8|TLP8_ARATH Tubby-like protein 8 OS=Arabidopsis thaliana GN=TULP8 PE=2 SV=1//1.99086e-129
MDP0000320808	630.488	1032.94	-0.71222	2.9529e-05	0.0047373	sp|O60784|TOM1_HUMAN Target of Myb protein 1 OS=Homo sapiens GN=TOM1 PE=1 SV=2//1.33716e-08
MDP0000320827	76.1227	19.1418	1.9916	2.5227e-07	8.5374e-05	sp|Q9LV52|HSFC1_ARATH Heat stress transcription factor C-1 OS=Arabidopsis thaliana GN=HSFC1 PE=2 SV=1//7.09501e-81
MDP0000321042	208.811	97.5113	1.0986	4.3567e-06	0.00098534	-//-
MDP0000321380	20.9913	1.29721	4.0163	1.107e-05	0.0021122	sp|Q8LG76|COL6_ARATH Zinc finger protein CONSTANS-LIKE 6 OS=Arabidopsis thaliana GN=COL6 PE=2 SV=2//7.20227e-81
MDP0000321643	498.04	819.333	-0.71819	5.5388e-05	0.0078533	sp|Q66HG0|RNF13_RAT E3 ubiquitin-protein ligase RNF13 OS=Rattus norvegicus GN=Rnf13 PE=2 SV=1//2.33883e-10
MDP0000321952	269.788	151.921	0.8285	0.00016169	0.01779	sp|Q40392|TMVRN_NICGU TMV resistance protein N OS=Nicotiana glutinosa GN=N PE=1 SV=1//2.46088e-12
MDP0000322229	178.953	478.075	-1.4177	1.3711e-12	1.7092e-09	sp|P68428|H32_WHEAT Histone H3.2 OS=Triticum aestivum PE=1 SV=2//1.62786e-93
MDP0000323246	428.393	815.488	-0.92873	1.5841e-07	5.8757e-05	sp|Q9SCZ4|FERON_ARATH Receptor-like protein kinase FERONIA OS=Arabidopsis thaliana GN=FER PE=1 SV=1//8.34832e-75
MDP0000323296	1212.73	256.67	2.2403	1.3903e-15	3.0695e-12	sp|P05478|HSP16_SOYBN 18.5 kDa class I heat shock protein OS=Glycine max GN=HSP18.5-C PE=3 SV=1//3.28142e-71
MDP0000323490	232.827	393.962	-0.7588	0.00014452	0.016314	sp|Q9FZ86|PDCB3_ARATH PLASMODESMATA CALLOSE-BINDING PROTEIN 3 OS=Arabidopsis thaliana GN=PDCB3 PE=1 SV=1//1.14213e-31
MDP0000324254	76.0281	30.2093	1.3315	0.00044462	0.038363	sp|Q07764|HVA22_HORVU Protein HVA22 OS=Hordeum vulgare GN=HVA22 PE=2 SV=1//9.4289e-51
MDP0000325101	8.05554	39.0857	-2.2786	2.7689e-05	0.004473	-//-
MDP0000331376	688.441	1312.44	-0.93084	2.8879e-08	1.2513e-05	sp|O22060|SPSA1_CITUN Probable sucrose-phosphate synthase 1 OS=Citrus unshiu GN=SPS1 PE=2 SV=1//1.38931e-174
MDP0000334726	956.027	334.742	1.514	1.8305e-17	6.8211e-14	-//-
MDP0000334850	1718.21	1013.32	0.76182	0.00042112	0.036799	-//-
MDP0000338411	159.122	321.06	-1.0127	1.949e-06	0.00050482	-//-
MDP0000344130	710.557	1122.77	-0.66004	0.00010127	0.012454	-//-
MDP0000346969	40.3468	11.3048	1.8355	0.00030183	0.028517	sp|Q9M8L3|VQ11_ARATH VQ motif-containing protein 11 OS=Arabidopsis thaliana GN=VQ11 PE=1 SV=1//1.39549e-08
MDP0000347699	54.7274	18.1122	1.5953	0.00016923	0.018392	-//-
MDP0000349799	31.8974	113.572	-1.8321	1.7014e-08	7.9679e-06	-//-
MDP0000353313	102.83	232.787	-1.1787	6.0705e-07	0.00018763	-//-
MDP0000356904	81.8623	31.4284	1.3811	9.6489e-05	0.012058	-//-
MDP0000361134	807.747	514.1	0.65185	0.00019226	0.020134	-//-
MDP0000362318	1657.93	2788.97	-0.75035	0.00026827	0.026075	-//-
MDP0000362891	175.188	387.054	-1.1436	0.00019247	0.020134	-//-
MDP0000363926	95.1356	172.852	-0.86148	0.00061523	0.04876	-//-
MDP0000369360	475.464	752.465	-0.66229	0.00018004	0.019102	sp|Q9SJ66|SPP2_ARATH Probable sucrose-phosphatase 2 OS=Arabidopsis thaliana GN=SPP2 PE=2 SV=2//6.85515e-102
MDP0000374252	59.6472	19.2358	1.6327	7.1323e-05	0.009669	sp|O80970|NPY2_ARATH BTB/POZ domain-containing protein NPY2 OS=Arabidopsis thaliana GN=NPY2 PE=2 SV=1//0
MDP0000375418	279.141	457.345	-0.71229	0.00017206	0.018509	-//-
MDP0000376664	85.9991	163.545	-0.92729	0.00027502	0.026559	sp|Q9LVQ0|PME31_ARATH Pectinesterase 31 OS=Arabidopsis thaliana GN=PME31 PE=1 SV=1//1.08521e-129
MDP0000385446	36.497	90.7838	-1.3147	8.2616e-05	0.010766	-//-
MDP0000387627	64.688	9.98994	2.6949	1.6108e-06	0.00043674	sp|Q54TS4|YIPF1_DICDI Protein YIPF1 homolog OS=Dictyostelium discoideum GN=yipf1 PE=3 SV=1//7.05926e-35
MDP0000388604	14.6681	45.6563	-1.6381	0.00051096	0.042379	sp|Q0JIL1|NRX2_ORYSJ Probable nucleoredoxin 2 OS=Oryza sativa subsp. japonica GN=Os01g0794400 PE=2 SV=1//1.17645e-24
MDP0000400108	267.819	142.659	0.90869	3.5392e-05	0.0054516	sp|Q8VZ13|Y1816_ARATH Uncharacterized protein At1g08160 OS=Arabidopsis thaliana GN=At1g08160 PE=2 SV=1//1.70743e-10
MDP0000401899	1428.51	875.088	0.70701	2.9449e-05	0.0047373	-//-
MDP0000412799	328.186	111.087	1.5628	2.1234e-12	2.3838e-09	sp|P04794|HSP14_SOYBN 17.5 kDa class I heat shock protein OS=Glycine max GN=HSP17.5-E PE=3 SV=1//3.81345e-57
MDP0000420611	2125.34	449.038	2.2428	5.6246e-06	0.0012243	sp|Q9SG92|MES17_ARATH Methylesterase 17 OS=Arabidopsis thaliana GN=MES17 PE=1 SV=1//3.11669e-121
MDP0000422862	139.821	63.8041	1.1319	0.00013572	0.015617	sp|B8XCH5|QKY_ARATH Protein QUIRKY OS=Arabidopsis thaliana GN=QKY PE=2 SV=1//0
MDP0000426154	44.7858	143.527	-1.6802	7.4989e-09	3.8207e-06	sp|Q9S9M2|WAKLD_ARATH Wall-associated receptor kinase-like 4 OS=Arabidopsis thaliana GN=WAKL4 PE=2 SV=2//1.70832e-128
MDP0000427970	41.3574	12.6691	1.7068	0.0005258	0.043181	sp|I7C6E8|C7A52_PANGI Beta-amyrin 28-oxidase OS=Panax ginseng PE=2 SV=1//1.40754e-163
MDP0000428284	21.4648	1.29646	4.0493	3.4212e-05	0.0053408	sp|Q9M373|AGP20_ARATH Arabinogalactan peptide 20 OS=Arabidopsis thaliana GN=AGP20 PE=3 SV=1//8.21843e-17
MDP0000435717	5991.15	9339.45	-0.64051	1.9425e-05	0.0034639	sp|Q9SSQ8|HS26M_ARATH 26.5 kDa heat shock protein, mitochondrial OS=Arabidopsis thaliana GN=HSP26.5 PE=2 SV=1//1.69711e-60
MDP0000435842	248.615	141.182	0.81636	0.0002813	0.026836	sp|P43298|TMK1_ARATH Receptor protein kinase TMK1 OS=Arabidopsis thaliana GN=TMK1 PE=1 SV=1//0
MDP0000436064	7253.38	13547.6	-0.90131	3.2851e-09	1.7711e-06	sp|Q9LU24|FB145_ARATH Putative F-box protein At3g16210 OS=Arabidopsis thaliana GN=At3g16210 PE=3 SV=1//7.71072e-29
MDP0000438931	122.54	61.7257	0.98931	0.00050843	0.042245	sp|Q9LFH9|LRK81_ARATH L-type lectin-domain containing receptor kinase VIII.1 OS=Arabidopsis thaliana GN=LECRK81 PE=2 SV=1//0
MDP0000440685	598.855	1064.03	-0.82926	1.8667e-05	0.0033416	-//-
MDP0000442206	39.3825	97.7927	-1.3122	0.0002005	0.02089	sp|Q03460|GLSN_MEDSA Glutamate synthase [NADH], amyloplastic OS=Medicago sativa PE=1 SV=1//0
MDP0000448457	155.51	64.4078	1.2717	1.9921e-05	0.0035388	sp|Q9LT79|PUB25_ARATH U-box domain-containing protein 25 OS=Arabidopsis thaliana GN=PUB25 PE=2 SV=1//6.0753e-160
MDP0000449352	345.346	610.033	-0.82084	5.3791e-06	0.001199	sp|Q9FYF9|FB76_ARATH F-box protein At1g67340 OS=Arabidopsis thaliana GN=At1g67340 PE=1 SV=1//7.97234e-139
MDP0000454027	174.122	80.3562	1.1156	7.9416e-05	0.010483	sp|Q8VYX0|ILL6_ARATH IAA-amino acid hydrolase ILR1-like 6 OS=Arabidopsis thaliana GN=ILL6 PE=2 SV=2//0
MDP0000460051	231.739	77.5612	1.5791	7.6886e-06	0.0015793	sp|P25818|TIP11_ARATH Aquaporin TIP1-1 OS=Arabidopsis thaliana GN=TIP1-1 PE=1 SV=1//2.59363e-141
MDP0000461119	239.749	392.466	-0.71104	0.00032379	0.030085	sp|Q8LC69|ATL8_ARATH RING-H2 finger protein ATL8 OS=Arabidopsis thaliana GN=ATL8 PE=2 SV=2//2.48289e-38
MDP0000471442	20.181	66.814	-1.7271	1.552e-05	0.0028668	sp|Q9FHK4|Y5519_ARATH Uncharacterized protein At5g05190 OS=Arabidopsis thaliana GN=Y-1 PE=1 SV=1//4.88101e-09
MDP0000479094	3309.04	5144.99	-0.63676	3.7566e-05	0.0056919	sp|Q8RX87|RFS6_ARATH Probable galactinol--sucrose galactosyltransferase 6 OS=Arabidopsis thaliana GN=RFS6 PE=2 SV=2//0
MDP0000479863	64.6457	132.457	-1.0349	0.00018427	0.019461	sp|Q9XF23|EDS1L_ARATH Protein EDS1L OS=Arabidopsis thaliana GN=EDS1 PE=1 SV=1//1.76101e-112
MDP0000480599	664.401	405.292	0.71309	8.2665e-05	0.010766	sp|O22227|MIZ1_ARATH Protein MIZU-KUSSEI 1 OS=Arabidopsis thaliana GN=MIZ1 PE=1 SV=1//5.98389e-36
MDP0000482107	150.108	307.462	-1.0344	1.7294e-06	0.00045557	sp|Q9FM86|ADT5_ARATH Probable ADP,ATP carrier protein At5g56450 OS=Arabidopsis thaliana GN=At5g56450 PE=2 SV=1//2.13268e-172
MDP0000489978	79.5086	152.081	-0.93566	0.00037086	0.033453	-//-
MDP0000492501	70.9074	15.2274	2.2193	5.1074e-08	2.1333e-05	-//-
MDP0000497581	581.138	312.106	0.89684	1.0824e-05	0.0020855	sp|Q9S7Z8|PIN3_ARATH Auxin efflux carrier component 3 OS=Arabidopsis thaliana GN=PIN3 PE=1 SV=1//0
MDP0000501387	618.716	942.946	-0.6079	0.00036742	0.033272	sp|Q9MAH1|TTL1_ARATH TPR repeat-containing thioredoxin TTL1 OS=Arabidopsis thaliana GN=TTL1 PE=1 SV=1//7.17669e-07
MDP0000501474	613.093	932.656	-0.60524	0.00063307	0.049767	sp|Q9C9Z2|RER3_ARATH Protein RETICULATA-RELATED 3 OS=Arabidopsis thaliana GN=RER3 PE=1 SV=1//2.54848e-103
MDP0000507270	33.085	86.7123	-1.3901	4.5007e-05	0.0066035	-//-
MDP0000513732	537.344	945.447	-0.81515	3.4205e-06	0.00080095	sp|Q9SIT1|TMK3_ARATH Receptor-like kinase TMK3 OS=Arabidopsis thaliana GN=TMK3 PE=2 SV=1//0
MDP0000515505	329.595	194.289	0.76249	0.00024087	0.023914	-//-
MDP0000521934	3502.85	5949.53	-0.76425	0.00037554	0.033809	sp|P24068|OCS1_MAIZE Ocs element-binding factor 1 OS=Zea mays GN=OBF1 PE=2 SV=2//3.86818e-21
MDP0000523205	2447.05	4627.91	-0.91932	1.0757e-06	0.00030412	sp|P24397|HY6H_HYONI Hyoscyamine 6-dioxygenase OS=Hyoscyamus niger GN=H6H PE=1 SV=1//3.27566e-68
MDP0000523939	583.324	202.064	1.5295	3.451e-05	0.0053513	sp|O49545|BAME1_ARATH Leucine-rich repeat receptor-like serine/threonine-protein kinase BAM1 OS=Arabidopsis thaliana GN=BAM1 PE=1 SV=1//0
MDP0000533178	1899.11	5262.11	-1.4703	8.4253e-14	1.347e-10	sp|Q9FF86|DCR_ARATH BAHD acyltransferase DCR OS=Arabidopsis thaliana GN=DCR PE=2 SV=1//7.92788e-61
MDP0000543964	4297.49	2814.62	0.61056	7.5993e-05	0.010146	sp|P52409|E13B_WHEAT Glucan endo-1,3-beta-glucosidase OS=Triticum aestivum GN=GLC1 PE=2 SV=1//4.74865e-140
MDP0000544509	177.304	388.701	-1.1324	3.35e-08	1.4381e-05	sp|O81004|Y2287_ARATH GTP-binding protein At2g22870 OS=Arabidopsis thaliana GN=EMB2001 PE=2 SV=2//5.94018e-68
MDP0000545420	10.0308	40.6947	-2.0204	7.5869e-05	0.010146	sp|Q99089|CPRF1_PETCR Common plant regulatory factor 1 OS=Petroselinum crispum GN=CPRF1 PE=2 SV=1//5.03472e-75
MDP0000551876	676.506	386.336	0.80825	0.00017202	0.018509	sp|Q9LQZ7|BBX21_ARATH B-box zinc finger protein 21 OS=Arabidopsis thaliana GN=BBX21 PE=1 SV=1//2.10493e-80
MDP0000557551	3528.54	7227.57	-1.0344	0.00041322	0.036493	sp|P35614|ERF1Z_ARATH Eukaryotic peptide chain release factor subunit 1-3 OS=Arabidopsis thaliana GN=ERF1-3 PE=1 SV=1//0
MDP0000557979	1889	1124.82	0.74792	6.7415e-05	0.0092474	sp|Q39096|ERD15_ARATH Protein EARLY RESPONSIVE TO DEHYDRATION 15 OS=Arabidopsis thaliana GN=ERD15 PE=1 SV=1//4.05183e-38
MDP0000563233	26.943	88.7972	-1.7206	9.8078e-07	0.00028244	-//-
MDP0000563240	132.482	67.6922	0.96873	0.00053704	0.043837	sp|Q39096|ERD15_ARATH Protein EARLY RESPONSIVE TO DEHYDRATION 15 OS=Arabidopsis thaliana GN=ERD15 PE=1 SV=1//6.40198e-12
MDP0000564897	754.013	442.928	0.76752	1.5468e-05	0.0028668	sp|P46668|ATHB6_ARATH Homeobox-leucine zipper protein ATHB-6 OS=Arabidopsis thaliana GN=ATHB-6 PE=1 SV=1//2.254e-63
MDP0000565292	285.765	136.211	1.069	0.00020105	0.0209	sp|O22800|COL14_ARATH Zinc finger protein CONSTANS-LIKE 14 OS=Arabidopsis thaliana GN=COL14 PE=2 SV=2//6.08721e-83
MDP0000565846	1766.78	780.844	1.178	1.4008e-12	1.7092e-09	sp|Q9LV58|MBF1C_ARATH Multiprotein-bridging factor 1c OS=Arabidopsis thaliana GN=MBF1C PE=1 SV=1//1.72681e-59
MDP0000570186	239.71	99.1504	1.2736	1.2926e-07	4.8725e-05	sp|Q9FGZ9|UBL5_ARATH Ubiquitin-like protein 5 OS=Arabidopsis thaliana GN=UBL5 PE=3 SV=1//1.16841e-44
MDP0000570413	55.1032	205.689	-1.9003	8.695e-06	0.0017528	sp|Q9ZWA1|C3H2_ARATH Zinc finger CCCH domain-containing protein 2 OS=Arabidopsis thaliana GN=At1g03790 PE=2 SV=1//2.03739e-69
MDP0000572242	647.566	1141.71	-0.8181	1.8314e-05	0.0032922	sp|Q9ZQB9|CSLCC_ARATH Probable xyloglucan glycosyltransferase 12 OS=Arabidopsis thaliana GN=CSLC12 PE=1 SV=1//0
MDP0000573521	561.112	1028.78	-0.87457	3.1088e-07	0.00010295	sp|Q9P6Q3|BCS1_SCHPO Probable mitochondrial chaperone bcs1 OS=Schizosaccharomyces pombe (strain 972 / ATCC 24843) GN=SPAC644.07 PE=2 SV=1//8.1885e-28
MDP0000575170	176.103	309.526	-0.81364	0.000145	0.016314	sp|Q9LHQ6|OCT4_ARATH Organic cation/carnitine transporter 4 OS=Arabidopsis thaliana GN=OCT4 PE=2 SV=1//0
MDP0000577455	276.767	38.8569	2.8324	1.5716e-06	0.00042862	-//-
MDP0000580411	29.7352	4.54646	2.7094	3.1674e-05	0.004995	sp|D4Q9Z5|SGT3_SOYBN Soyasaponin III rhamnosyltransferase OS=Glycine max GN=GmSGT3 PE=1 SV=1//7.46766e-106
MDP0000585979	426.214	739.593	-0.79515	7.5005e-06	0.0015594	sp|Q55909|Y305_SYNY3 TVP38/TMEM64 family membrane protein slr0305 OS=Synechocystis sp. (strain PCC 6803 / Kazusa) GN=slr0305 PE=3 SV=1//6.06516e-13
MDP0000590116	738.173	1120.93	-0.60266	0.00040438	0.035848	sp|Q9FMS6|CAF1K_ARATH Probable CCR4-associated factor 1 homolog 11 OS=Arabidopsis thaliana GN=CAF1-11 PE=2 SV=1//1.77421e-138
MDP0000594639	240.066	447.932	-0.89985	9.2944e-05	0.01171	sp|Q9FYG3|PLST2_ARATH Probable plastidic glucose transporter 2 OS=Arabidopsis thaliana GN=At1g67300 PE=2 SV=1//2.19146e-58
MDP0000599427	8.81449	41.3127	-2.2286	2.0555e-05	0.0035915	sp|Q9SZ42|FAD4_ARATH Fatty acid desaturase 4, chloroplastic OS=Arabidopsis thaliana GN=FAD4 PE=2 SV=1//3.95012e-128
MDP0000600063	1464.49	2244.17	-0.61578	0.0001228	0.014619	sp|Q9LV10|PTR53_ARATH Protein NRT1/ PTR FAMILY 2.11 OS=Arabidopsis thaliana GN=NPF2.11 PE=1 SV=1//0
MDP0000601325	509.248	216.61	1.2333	4.0931e-06	0.00093025	sp|P32295|ARG7_VIGRR Indole-3-acetic acid-induced protein ARG7 OS=Vigna radiata var. radiata GN=ARG7 PE=2 SV=1//2.39766e-37
MDP0000610843	103.246	32.5022	1.6675	0.00015126	0.016818	sp|Q8VYN2|VAP42_ARATH Vesicle-associated protein 4-2 OS=Arabidopsis thaliana GN=PVA42 PE=1 SV=1//1.00131e-90
MDP0000612660	33.2299	4.87151	2.77	8.5085e-05	0.010988	sp|O82333|GH31_ARATH Probable indole-3-acetic acid-amido synthetase GH3.1 OS=Arabidopsis thaliana GN=GH3.1 PE=2 SV=1//0
MDP0000623588	552.853	283.511	0.96349	7.6457e-07	0.0002287	-//-
MDP0000623980	1789.29	864.289	1.0498	3.5775e-05	0.0054923	sp|Q8L7W8|FUCO2_ARATH Alpha-L-fucosidase 2 OS=Arabidopsis thaliana GN=FUC95A PE=1 SV=1//2.46942e-142
MDP0000624583	1399.23	2390.8	-0.77286	1.2447e-06	0.00034763	sp|O80959|PLP6_ARATH Patatin-like protein 6 OS=Arabidopsis thaliana GN=PLP6 PE=2 SV=1//4.12599e-154
MDP0000627768	275.808	603.959	-1.1308	1.6439e-05	0.0030007	sp|Q2MHE4|HT1_ARATH Serine/threonine-protein kinase HT1 OS=Arabidopsis thaliana GN=HT1 PE=1 SV=1//1.75137e-71
MDP0000628976	1136.39	2050.77	-0.85171	9.0114e-07	0.00026443	sp|Q9ZW21|P2C24_ARATH Probable protein phosphatase 2C 24 OS=Arabidopsis thaliana GN=At2g29380 PE=2 SV=1//1.1562e-112
MDP0000629440	1455.94	3091.8	-1.0865	1.1827e-11	1.1191e-08	sp|Q9FDW1|MYB44_ARATH Transcription factor MYB44 OS=Arabidopsis thaliana GN=MYB44 PE=2 SV=1//5.08543e-74
MDP0000630979	340.894	172.925	0.97918	2.8399e-06	0.000693	sp|B8XCH5|QKY_ARATH Protein QUIRKY OS=Arabidopsis thaliana GN=QKY PE=2 SV=1//1.51032e-19
MDP0000636860	15.7576	59.4938	-1.9167	6.1395e-06	0.0013178	sp|Q9LXI7|PPA20_ARATH Probable purple acid phosphatase 20 OS=Arabidopsis thaliana GN=PAP20 PE=2 SV=1//2.59592e-30
MDP0000640144	877.31	533.208	0.71839	3.4668e-05	0.0053578	sp|Q6AUG0|U2AFB_ORYSJ Splicing factor U2af small subunit B OS=Oryza sativa subsp. japonica GN=U2AF35B PE=2 SV=1//2.65875e-115
MDP0000641838	117.095	25.3293	2.2088	8.4966e-05	0.010988	sp|O31673|CLPE_BACSU ATP-dependent Clp protease ATP-binding subunit ClpE OS=Bacillus subtilis (strain 168) GN=clpE PE=1 SV=1//1.95031e-07
MDP0000642826	112.016	232.699	-1.0548	7.3014e-06	0.0015318	-//-
MDP0000643281	1619.69	2420.35	-0.5795	0.00020686	0.021265	sp|Q9FMK7|BT1_ARATH BTB/POZ and TAZ domain-containing protein 1 OS=Arabidopsis thaliana GN=BT1 PE=1 SV=1//1.50146e-99
MDP0000647467	252.432	148.102	0.76931	0.0004695	0.040088	sp|Q9CAJ0|P2C16_ARATH Protein phosphatase 2C 16 OS=Arabidopsis thaliana GN=HAB1 PE=1 SV=1//9.46558e-157
MDP0000650225	921.159	396.373	1.2166	0.00010575	0.012955	sp|Q9SEI0|WER_ARATH Transcription factor WER OS=Arabidopsis thaliana GN=WER PE=1 SV=1//6.53798e-63
MDP0000653037	94.9643	187.425	-0.98086	5.9036e-05	0.0082444	sp|Q9CAP8|LACS9_ARATH Long chain acyl-CoA synthetase 9, chloroplastic OS=Arabidopsis thaliana GN=LACS9 PE=2 SV=1//0
MDP0000653931	224.819	369.492	-0.71678	0.00034046	0.031257	sp|P59015|VPS18_DANRE Vacuolar protein sorting-associated protein 18 homolog OS=Danio rerio GN=vps18 PE=2 SV=2//9.17892e-28
MDP0000654783	68.056	24.5787	1.4693	0.00012328	0.014619	-//-
MDP0000656720	536.335	1518.65	-1.5016	4.7829e-09	2.52e-06	sp|Q9FF86|DCR_ARATH BAHD acyltransferase DCR OS=Arabidopsis thaliana GN=DCR PE=2 SV=1//5.30058e-58
MDP0000662344	982.914	1937.5	-0.97906	8.85e-08	3.568e-05	sp|Q5M969|NANP_RAT N-acylneuraminate-9-phosphatase OS=Rattus norvegicus GN=Nanp PE=1 SV=1//2.06784e-17
MDP0000669078	404.27	181.729	1.1535	3.7327e-05	0.0056742	sp|Q9LTH4|PCLL_ARATH Transcription factor BOA OS=Arabidopsis thaliana GN=BOA PE=2 SV=1//6.34383e-74
MDP0000672486	508.172	247.884	1.0357	3.1272e-06	0.00074736	sp|Q9SNB4|PCL1_ARATH Transcription factor LUX OS=Arabidopsis thaliana GN=LUX PE=1 SV=1//6.14059e-69
MDP0000674122	569.077	276.95	1.039	8.487e-07	0.00025063	sp|Q9C8J6|PLA17_ARATH Phospholipase A1-Igamma3, chloroplastic OS=Arabidopsis thaliana GN=At1g51440 PE=1 SV=1//7.63222e-118
MDP0000681809	706.135	430.315	0.71455	7.6158e-05	0.010146	-//-
MDP0000686610	170.78	597.82	-1.8076	2.6993e-06	0.00066218	sp|Q9ZWA1|C3H2_ARATH Zinc finger CCCH domain-containing protein 2 OS=Arabidopsis thaliana GN=At1g03790 PE=2 SV=1//2.76724e-68
MDP0000691413	2150.74	5521.8	-1.3603	1.2148e-12	1.6093e-09	sp|Q8GXU5|SDI1_ARATH Protein SULFUR DEFICIENCY-INDUCED 1 OS=Arabidopsis thaliana GN=SDI1 PE=2 SV=1//1.58408e-127
MDP0000692178	211.043	852.359	-2.0139	3.8588e-08	1.6414e-05	sp|Q9LSF8|C82G1_ARATH Cytochrome P450 82G1 OS=Arabidopsis thaliana GN=CYP82G1 PE=1 SV=1//6.82251e-168
MDP0000695032	296.954	113.144	1.3921	4.1817e-10	2.7697e-07	sp|Q9S7D9|ACCR1_ARATH Serine/threonine-protein kinase-like protein CCR1 OS=Arabidopsis thaliana GN=CCR1 PE=1 SV=1//0
MDP0000697620	311.905	604.661	-0.95502	2.0836e-07	7.3173e-05	sp|Q9FJJ3|SRO5_ARATH Probable inactive poly [ADP-ribose] polymerase SRO5 OS=Arabidopsis thaliana GN=SRO5 PE=1 SV=1//4.11503e-73
MDP0000697638	276.032	534.516	-0.9534	6.8419e-07	0.0002087	-//-
MDP0000699181	91.6725	34.4708	1.4111	2.5001e-05	0.0041757	sp|Q9FMF5|RPT3_ARATH Root phototropism protein 3 OS=Arabidopsis thaliana GN=RPT3 PE=1 SV=2//0
MDP0000700383	231.491	108.79	1.0894	0.00035589	0.032354	sp|P05477|HSP21_SOYBN 17.9 kDa class II heat shock protein OS=Glycine max GN=HSP17.9-D PE=3 SV=1//7.74104e-65
MDP0000712095	71.1386	136.049	-0.93542	0.00058246	0.046561	-//-
MDP0000713113	89.9073	212.59	-1.2416	0.00012934	0.015165	sp|Q9FHH8|COL5_ARATH Zinc finger protein CONSTANS-LIKE 5 OS=Arabidopsis thaliana GN=COL5 PE=2 SV=2//1.08404e-80
MDP0000713403	339.388	119.955	1.5004	6.409e-12	6.4597e-09	sp|Q94A73|Y5656_ARATH BTB/POZ domain-containing protein At5g66560 OS=Arabidopsis thaliana GN=At5g66560 PE=2 SV=2//0
MDP0000730107	792.769	462.644	0.777	0.0002151	0.021729	sp|Q9C5D2|FBL4_ARATH F-box/LRR-repeat protein 4 OS=Arabidopsis thaliana GN=FBL4 PE=2 SV=1//6.92222e-10
MDP0000735861	320.073	125.713	1.3483	6.3822e-10	3.9987e-07	sp|Q40392|TMVRN_NICGU TMV resistance protein N OS=Nicotiana glutinosa GN=N PE=1 SV=1//8.71483e-140
MDP0000736852	433.709	176.468	1.2973	1.5884e-05	0.0029224	sp|Q940J1|ATB16_ARATH Homeobox-leucine zipper protein ATHB-16 OS=Arabidopsis thaliana GN=ATHB-16 PE=2 SV=2//2.20852e-59
MDP0000744887	1937.96	3111.58	-0.68311	1.3626e-05	0.002568	sp|O49675|CCD4_ARATH Probable carotenoid cleavage dioxygenase 4, chloroplastic OS=Arabidopsis thaliana GN=CCD4 PE=1 SV=1//3.11687e-130
MDP0000747140	184.236	75.8351	1.2806	4.8623e-07	0.00015533	sp|Q9SXL4|AHK1_ARATH Histidine kinase 1 OS=Arabidopsis thaliana GN=AHK1 PE=1 SV=2//2.00763e-42
MDP0000752881	558.692	186.408	1.5836	1.8625e-06	0.00048788	sp|Q9M2S4|LRKS4_ARATH L-type lectin-domain containing receptor kinase S.4 OS=Arabidopsis thaliana GN=LECRKS4 PE=2 SV=1//0
MDP0000753418	124.262	58.1955	1.0944	0.00014662	0.01642	sp|Q9LUG9|MD33A_ARATH Mediator of RNA polymerase II transcription subunit 33A OS=Arabidopsis thaliana GN=MED33A PE=1 SV=1//0
MDP0000755280	928.073	172.182	2.4303	4.775e-05	0.00694	sp|Q9FKC8|MT799_ARATH Probable S-adenosylmethionine-dependent methyltransferase At5g37990 OS=Arabidopsis thaliana GN=At5g37990 PE=3 SV=2//9.28446e-84
MDP0000755970	8520.53	5677.91	0.58558	0.00016403	0.017937	sp|P42730|CLPB1_ARATH Chaperone protein ClpB1 OS=Arabidopsis thaliana GN=CLPB1 PE=1 SV=2//0
MDP0000758050	167.534	48.3042	1.7942	7.9816e-06	0.0016231	sp|B9S2H4|Y232_RICCO UPF0392 protein RCOM_0530710 OS=Ricinus communis GN=RCOM_0699480 PE=3 SV=1//0
MDP0000758112	233.268	717.857	-1.6217	1.1133e-10	8.1931e-08	-//-
MDP0000760802	1573.83	887.279	0.82682	2.4074e-06	0.0006001	sp|Q0V7T5|Y1864_ARATH Probable receptor-like protein kinase At1g80640 OS=Arabidopsis thaliana GN=At1g80640 PE=2 SV=1//2.06315e-119
MDP0000764227	25.1724	78.8763	-1.6477	9.6987e-06	0.0019135	sp|Q5R7B0|RPP29_PONAB Ribonuclease P protein subunit p29 OS=Pongo abelii GN=POP4 PE=2 SV=1//1.39316e-22
MDP0000764712	453.654	780.389	-0.7826	3.0843e-05	0.0049141	-//-
MDP0000766240	139.149	333.998	-1.2632	9.6415e-05	0.012058	sp|Q39024|MPK4_ARATH Mitogen-activated protein kinase 4 OS=Arabidopsis thaliana GN=MPK4 PE=1 SV=2//0
MDP0000769354	639.008	1723.91	-1.4318	1.9126e-17	6.8211e-14	sp|Q681X4|ZAT5_ARATH Zinc finger protein ZAT5 OS=Arabidopsis thaliana GN=ZAT5 PE=2 SV=1//4.63295e-53
MDP0000776779	669.455	1293.76	-0.95052	1.7942e-08	8.1555e-06	sp|P32138|YIHQ_ECOLI Alpha-glucosidase YihQ OS=Escherichia coli (strain K12) GN=yihQ PE=1 SV=3//6.26761e-118
MDP0000780534	153.343	273.865	-0.8367	0.00014875	0.016619	sp|Q6NRC9|LRCC1_XENLA Leucine-rich repeat and coiled-coil domain-containing protein 1 OS=Xenopus laevis GN=lrrcc1 PE=2 SV=1//2.14641e-10
MDP0000782323	338.268	137.109	1.3028	1.7174e-09	9.7102e-07	sp|Q9SSE5|COL9_ARATH Zinc finger protein CONSTANS-LIKE 9 OS=Arabidopsis thaliana GN=COL9 PE=2 SV=1//5.19518e-109
MDP0000783444	69.3793	27.9315	1.3126	0.0004021	0.035715	sp|Q94C77|RPKL_ARATH Receptor protein kinase-like protein At4g34220 OS=Arabidopsis thaliana GN=At4g34220 PE=2 SV=1//0
MDP0000783676	1084.47	2190.23	-1.0141	5.3365e-10	3.3893e-07	sp|O04933|SPSA2_CRAPL Probable sucrose-phosphate synthase 2 OS=Craterostigma plantagineum GN=SPS2 PE=2 SV=1//0
MDP0000788186	592.023	353.312	0.74471	5.0024e-05	0.0072028	sp|Q8GXJ4|GLR34_ARATH Glutamate receptor 3.4 OS=Arabidopsis thaliana GN=GLR3.4 PE=2 SV=2//0
MDP0000791550	3779.97	2089.62	0.85513	6.8648e-08	2.8166e-05	sp|P27396|HSP11_DAUCA 17.8 kDa class I heat shock protein OS=Daucus carota PE=3 SV=1//1.87937e-60
MDP0000793089	519.588	899.993	-0.79255	0.00020344	0.02096	-//-
MDP0000794782	29.3857	0.981006	4.9047	0.0001373	0.01568	sp|F4IP06|SWC2_ARATH SWR1 complex subunit 2 OS=Arabidopsis thaliana GN=SWC2 PE=1 SV=1//2.87326e-19
MDP0000795157	616.221	186.114	1.7273	9.7144e-07	0.0002815	sp|Q5R8J8|DNJB4_PONAB DnaJ homolog subfamily B member 4 OS=Pongo abelii GN=DNAJB4 PE=2 SV=1//1.91803e-74
MDP0000803527	77.2232	173.428	-1.1672	6.0821e-06	0.0013116	sp|Q6X5Y6|WRI1_ARATH Ethylene-responsive transcription factor WRI1 OS=Arabidopsis thaliana GN=WRI1 PE=2 SV=1//2.75694e-54
MDP0000807190	395.009	690.65	-0.80607	6.0254e-06	0.0013054	sp|Q8RY46|AB26B_ARATH ABC transporter B family member 26, chloroplastic OS=Arabidopsis thaliana GN=ABCB26 PE=2 SV=1//0
MDP0000812208	539.686	1133.61	-1.0707	0.00062387	0.049193	sp|Q9XH44|CET1_TOBAC CEN-like protein 1 OS=Nicotiana tabacum GN=CET1 PE=2 SV=1//4.40105e-89
MDP0000813397	326.807	116.519	1.4879	4.3588e-10	2.8463e-07	sp|Q9FHD7|Y5126_ARATH Probable serine/threonine-protein kinase At5g41260 OS=Arabidopsis thaliana GN=At5g41260 PE=1 SV=1//2.23667e-67
MDP0000815065	318.73	587.74	-0.88284	2.4296e-06	0.00060238	sp|Q6LA42|APRR5_ARATH Two-component response regulator-like APRR5 OS=Arabidopsis thaliana GN=APRR5 PE=1 SV=2//1.2206e-31
MDP0000817733	168.38	44.067	1.934	4.8854e-05	0.0070697	sp|Q39688|EP1G_DAUCA Epidermis-specific secreted glycoprotein EP1 OS=Daucus carota GN=EP1 PE=1 SV=1//2.27709e-145
MDP0000817734	510.444	272.591	0.90501	0.00011465	0.013771	sp|Q39688|EP1G_DAUCA Epidermis-specific secreted glycoprotein EP1 OS=Daucus carota GN=EP1 PE=1 SV=1//6.84812e-87
MDP0000818967	274.228	159.567	0.78121	0.0003222	0.030032	sp|O23310|NFYB3_ARATH Nuclear transcription factor Y subunit B-3 OS=Arabidopsis thaliana GN=NFYB3 PE=2 SV=1//2.09211e-70
MDP0000819605	87.0766	247.778	-1.5087	2.5715e-10	1.8064e-07	-//-
MDP0000821787	1145.05	582.561	0.97493	8.9101e-09	4.4903e-06	sp|Q9LZW3|PUB16_ARATH U-box domain-containing protein 16 OS=Arabidopsis thaliana GN=PUB16 PE=2 SV=1//0
MDP0000824136	36.0642	103.685	-1.5236	0.00012953	0.015165	sp|Q9LXI7|PPA20_ARATH Probable purple acid phosphatase 20 OS=Arabidopsis thaliana GN=PAP20 PE=2 SV=1//2.31019e-105
MDP0000827821	105.802	44.6048	1.2461	6.7367e-05	0.0092474	sp|Q93ZH2|NFYA3_ARATH Nuclear transcription factor Y subunit A-3 OS=Arabidopsis thaliana GN=NFYA3 PE=2 SV=2//4.60509e-41
MDP0000832104	613.863	1469.61	-1.2594	4.8877e-14	8.393e-11	-//-
MDP0000832105	11.4595	40.846	-1.8337	0.00027799	0.02674	sp|P33629|TBA_PRUDU Tubulin alpha chain OS=Prunus dulcis GN=TUBA PE=2 SV=1//0
MDP0000832931	380.874	224.657	0.76159	0.00015072	0.016799	sp|Q3UES3|TNKS2_MOUSE Tankyrase-2 OS=Mus musculus GN=Tnks2 PE=2 SV=2//3.81698e-08
MDP0000841170	267.142	127.562	1.0664	1.6931e-06	0.00045097	sp|Q8VXZ7|AGAL3_ARATH Alpha-galactosidase 3 OS=Arabidopsis thaliana GN=AGAL3 PE=1 SV=1//0
MDP0000841558	44.6475	99.7031	-1.1591	0.00047439	0.040431	sp|Q8S2T0|GRIP_ARATH Protein GRIP OS=Arabidopsis thaliana GN=GRIP PE=1 SV=2//4.33362e-70
MDP0000847523	126.329	298.993	-1.2429	0.00054458	0.044296	sp|Q9ZQ91|CXE7_ARATH Probable carboxylesterase 7 OS=Arabidopsis thaliana GN=CXE7 PE=2 SV=1//3.64738e-88
MDP0000847955	93.2249	32.4759	1.5213	6.3421e-06	0.001355	-//-
MDP0000849143	70.078	23.808	1.5575	3.9752e-05	0.0059073	sp|Q6ICB0|DESI1_HUMAN Desumoylating isopeptidase 1 OS=Homo sapiens GN=DESI1 PE=1 SV=1//1.60894e-41
MDP0000849194	552.453	986.622	-0.83665	2.514e-05	0.0041778	sp|F4I9E1|NFD4_ARATH Protein NUCLEAR FUSION DEFECTIVE 4 OS=Arabidopsis thaliana GN=NFD4 PE=3 SV=1//3.34984e-21
MDP0000850643	2587.86	3874.51	-0.58226	0.00042225	0.036799	sp|Q01417|PM1_SOYBN 18 kDa seed maturation protein OS=Glycine max GN=GMPM1 PE=2 SV=1//4.69453e-33
MDP0000854535	167.854	86.5488	0.95562	0.00021298	0.021641	sp|Q93XX5|Y5713_ARATH PI-PLC X domain-containing protein At5g67130 OS=Arabidopsis thaliana GN=At5g67130 PE=1 SV=1//0
MDP0000865313	71.5264	22.1132	1.6936	0.00038054	0.034127	sp|Q9FPR3|EDR1_ARATH Serine/threonine-protein kinase EDR1 OS=Arabidopsis thaliana GN=EDR1 PE=1 SV=1//5.81865e-99
MDP0000866956	1290.31	2435.05	-0.91623	1.3673e-08	6.6731e-06	sp|Q9FJH0|RAA1F_ARATH Ras-related protein RABA1f OS=Arabidopsis thaliana GN=RABA1F PE=2 SV=1//5.12617e-140
MDP0000873893	1232.14	428.816	1.5227	1.5511e-16	4.2303e-13	sp|O82333|GH31_ARATH Probable indole-3-acetic acid-amido synthetase GH3.1 OS=Arabidopsis thaliana GN=GH3.1 PE=2 SV=1//0
MDP0000878790	39.6565	11.8776	1.7393	0.00051336	0.042502	-//-
MDP0000879985	458.213	768.988	-0.74694	2.5373e-05	0.0042014	-//-
MDP0000881950	447.611	687.59	-0.6193	0.00056155	0.045358	sp|Q9SD34|C3H44_ARATH Zinc finger CCCH domain-containing protein 44 OS=Arabidopsis thaliana GN=At3g51120 PE=2 SV=3//1.12522e-06
MDP0000897416	327.401	190.724	0.77957	0.00017292	0.018516	-//-
MDP0000897736	1834.43	2751.94	-0.58512	0.00043835	0.037988	sp|Q9LSP7|UBC32_ARATH Ubiquitin-conjugating enzyme E2 32 OS=Arabidopsis thaliana GN=UBC32 PE=2 SV=1//1.33704e-130
MDP0000900422	43.5637	95.2768	-1.129	0.00031784	0.029812	-//-
MDP0000900994	688.853	402.406	0.77555	1.5487e-05	0.0028668	sp|Q88Q71|CLPB_PSEPK Chaperone protein ClpB OS=Pseudomonas putida (strain KT2440) GN=clpB PE=3 SV=1//3.60938e-11
MDP0000902602	39.6501	9.38558	2.0788	7.0292e-05	0.0095853	-//-
MDP0000902717	80.1654	24.3071	1.7216	3.1171e-06	0.00074736	sp|P10538|AMYB_SOYBN Beta-amylase OS=Glycine max GN=BMY1 PE=1 SV=3//0
MDP0000914297	343.839	1195.63	-1.798	2.2284e-07	7.6531e-05	sp|Q8GXR2|PLT6_ARATH Probable polyol transporter 6 OS=Arabidopsis thaliana GN=PLT6 PE=2 SV=2//0
MDP0000917573	1059.66	473.133	1.1633	2.2961e-11	1.9217e-08	sp|Q9LV58|MBF1C_ARATH Multiprotein-bridging factor 1c OS=Arabidopsis thaliana GN=MBF1C PE=1 SV=1//3.17105e-61
MDP0000917866	34.2121	9.39368	1.8647	0.0006333	0.049767	-//-
MDP0000929213	4614.51	2354.74	0.97061	7.23e-09	3.7246e-06	sp|Q9M6E8|NCED1_PHAVU 9-cis-epoxycarotenoid dioxygenase NCED1, chloroplastic OS=Phaseolus vulgaris GN=NCED1 PE=2 SV=1//0
MDP0000932944	126.272	59.0288	1.097	0.00026571	0.025881	sp|Q9FX43|M2K9_ARATH Mitogen-activated protein kinase kinase 9 OS=Arabidopsis thaliana GN=MKK9 PE=1 SV=1//5.23527e-139
MDP0000937088	4779.64	14680.8	-1.619	1.3684e-25	3.1723e-21	sp|Q39846|SBP65_SOYBN Seed biotin-containing protein SBP65 OS=Glycine max GN=SBP65 PE=2 SV=1//4.7565e-14
MDP0000940098	36.5208	83.4845	-1.1928	0.00038597	0.03448	sp|Q84WU2|UBP13_ARATH Ubiquitin carboxyl-terminal hydrolase 13 OS=Arabidopsis thaliana GN=UBP13 PE=1 SV=1//8.07053e-41
MDP0000941173	690.138	2206.76	-1.677	6.6121e-24	1.0219e-19	sp|Q43870|APS2_ARATH ATP sulfurylase 2 OS=Arabidopsis thaliana GN=APS2 PE=1 SV=1//0
MDP0000942052	51.4405	10.7152	2.2632	1.6824e-06	0.00045087	sp|Q9ZUU9|AB3G_ARATH ABC transporter G family member 3 OS=Arabidopsis thaliana GN=ABCG3 PE=1 SV=2//1.50518e-179
MDP0000950422	102.06	241.345	-1.2417	0.00027554	0.026559	sp|F8WLS6|UGT6_CATRO 7-deoxyloganetin glucosyltransferase OS=Catharanthus roseus GN=UGT85A23 PE=1 SV=1//0
MDP0000951395	69.5296	16.8577	2.0442	1.0103e-05	0.0019847	sp|Q7XJ98|KATAM_ARATH Xyloglucan galactosyltransferase KATAMARI1 OS=Arabidopsis thaliana GN=KAM1 PE=1 SV=1//5.39957e-108
Novel00047	655.948	1065.97	-0.70051	4.1342e-05	0.0061044	--	PREDICTED: patatin-like protein 6 [Malus domestica]
Novel00134	302.506	60.6788	2.3177	2.9776e-12	3.1376e-09	--	PREDICTED: auxin-induced protein 15A-like [Malus domestica]
Novel00145	8510.1	3697.57	1.2026	4.5937e-06	0.0010339	--	PREDICTED: heat shock 70 kDa protein isoform X1 [Malus domestica]>gi|657946336|ref|XP_008384267.1| PREDICTED: heat shock 70 kDa protein isoform X2 [Malus domestica]>gi|657946338|ref|XP_008384273.1| PREDICTED: heat shock 70 kDa protein isoform X3 [Malus domestica]
Novel00255	185.701	306.443	-0.72264	0.00060115	0.047726	--	PREDICTED: uncharacterized protein LOC103963867 [Pyrus x bretschneideri]
Novel00267	245.35	394.769	-0.68617	0.00058523	0.046702	--	PREDICTED: probable 2-oxoglutarate-dependent dioxygenase At3g49630 [Malus domestica]
Novel00312	3.28518	93.0028	-4.8232	4.6349e-07	0.00014923	--	PREDICTED: LOW QUALITY PROTEIN: PTI1-like tyrosine-protein kinase 3 [Malus domestica]
Novel00431	154.666	311.484	-1.01	3.1149e-06	0.00074736	--	PREDICTED: DEAD-box ATP-dependent RNA helicase 42-like [Malus domestica]
Novel00628	69.5205	26.7057	1.3803	0.00021921	0.022046	--	PREDICTED: homeobox-leucine zipper protein HOX3-like [Malus domestica]
Novel00658	12.8956	95.7445	-2.8923	1.2743e-13	1.9694e-10	--	PREDICTED: 3-ketoacyl-CoA synthase 11 [Malus domestica]
Novel00779	338.341	177.501	0.93065	1.0382e-05	0.002031	--	PREDICTED: IAA-amino acid hydrolase ILR1-like 5 [Malus domestica]
Novel00902	56.4878	21.4049	1.4	0.00055014	0.04467	-//-
Novel00936	340.343	191.324	0.83097	0.00046059	0.0394	--	PREDICTED: uncharacterized protein LOC103444069 [Malus domestica]
Novel01225	496.945	786.768	-0.66285	0.00016373	0.017937	--	PREDICTED: phosphatidylinositol/phosphatidylcholine transfer protein SFH8-like [Malus domestica]
Novel01743	2246.27	631.179	1.8314	0.00033739	0.031161	-//-
Novel01828	105.75	212.324	-1.0056	2.7353e-05	0.0044655	--	PREDICTED: uncharacterized protein LOC103442921 [Malus domestica]
Novel02077	75083.7	50815.6	0.56323	0.00020287	0.020954	--	heat shock cognate 70 kDa protein 2-like [Malus domestica]>gi|6969976|gb|AAF34134.1| high molecular weight heat shock protein [Malus domestica]
Novel02090	82.0196	33.0337	1.312	0.00016939	0.018392	--	PREDICTED: nucleobase-ascorbate transporter 6 [Malus domestica]>gi|658001193|ref|XP_008393062.1| PREDICTED: nucleobase-ascorbate transporter 6 [Malus domestica]
Novel02248	77.3299	12.912	2.5823	3.3608e-10	2.2915e-07	--	PREDICTED: uncharacterized protein LOC103407689 [Malus domestica]
Novel02342	384.051	202.389	0.92417	0.00057359	0.04617	--	PREDICTED: uncharacterized protein LOC103443017 [Malus domestica]>gi|657976276|ref|XP_008380023.1| PREDICTED: uncharacterized protein LOC103443017 [Malus domestica]>gi|658025760|ref|XP_008348296.1| PREDICTED: uncharacterized protein LOC103411446 [Malus domestica]>gi|658025762|ref|XP_008348297.1| PREDICTED: uncharacterized protein LOC103411446 [Malus domestica]>gi|658044601|ref|XP_008357966.1| PRE…
Novel02458	59.0519	141.498	-1.2607	2.0364e-05	0.0035763	--	PREDICTED: F-box/LRR-repeat protein At3g48880-like [Pyrus x bretschneideri]
Novel02555	24.7225	71.8861	-1.5399	5.2343e-05	0.0075134	-//-
Novel02629	364.588	583.364	-0.67813	0.00025072	0.024733	-//-
Novel02636	408.529	245.714	0.73346	0.00020839	0.021337	--	PREDICTED: nucleobase-ascorbate transporter 6-like [Malus domestica]
Novel02663	28.8647	167.018	-2.5326	6.4237e-17	1.9855e-13	-//-
Novel02824	42.5499	12.0629	1.8186	0.00020292	0.020954	--	PREDICTED: indole-3-pyruvate monooxygenase YUCCA2-like [Malus domestica]
Novel02829	176.939	90.8369	0.9619	0.00012639	0.014911	--	PREDICTED: endoribonuclease Dicer homolog 3a-like isoform X1 [Malus domestica]
Novel02934	430.414	189.754	1.1816	0.00012301	0.014619	--	PREDICTED: probable aquaporin PIP2-2 [Malus domestica]
Novel03006	39.2209	90.7749	-1.2107	0.00021029	0.021476	--	PREDICTED: eukaryotic peptide chain release factor GTP-binding subunit-like [Malus domestica]
Novel03262	108.363	51.9486	1.0607	0.00057878	0.046369	--	PREDICTED: uncharacterized protein LOC103451044 [Malus domestica]>gi|657992858|ref|XP_008388692.1| PREDICTED: uncharacterized protein LOC103451044 [Malus domestica]
Novel03296	125.5	63.535	0.98206	0.00050701	0.042203	--	PREDICTED: LOW QUALITY PROTEIN: type I inositol 1,4,5-trisphosphate 5-phosphatase 2 [Malus domestica]
Novel03401	1088.39	719.248	0.59764	0.00035933	0.032603	--	PREDICTED: cysteine proteinase inhibitor 5-like [Pyrus x bretschneideri]
Novel03420	523.171	194.245	1.4294	4.523e-13	6.3547e-10	--	PREDICTED: auxin-induced protein 15A-like [Malus domestica]
Novel03421	411.286	184.42	1.1571	0.00052621	0.043181	--	PREDICTED: auxin-induced protein 15A-like [Malus domestica]
Novel03480	794.241	1325.06	-0.73841	7.5472e-06	0.0015621	--	PREDICTED: transcription factor UNE12-like isoform X1 [Malus domestica]
Novel03499	517.685	1241.28	-1.2617	1.202e-08	5.9286e-06	--	PREDICTED: beta-amylase 1, chloroplastic-like [Malus domestica]
Novel03502	473.646	285.806	0.72877	0.00013179	0.015276	--	PREDICTED: protein TRANSPARENT TESTA 12-like [Malus domestica]
Novel03809	144.615	67.1159	1.1075	5.376e-05	0.0076693	-//-
Novel03966	177.633	69.0361	1.3635	9.2521e-05	0.01171	--	PREDICTED: probable pectinesterase/pectinesterase inhibitor 34 [Malus domestica]
Novel04211	110.32	26.8472	2.0389	0.00052477	0.043181	--	PREDICTED: uncharacterized protein LOC103439483 [Malus domestica]
Novel04492	122.968	232.576	-0.91942	6.6548e-05	0.0091829	-//-
Novel04614	364.469	732.748	-1.0075	2.1898e-08	9.7622e-06	--	PREDICTED: 5'-adenylylsulfate reductase 1, chloroplastic-like [Malus domestica]
Novel04660	404.052	213.747	0.91864	5.5204e-06	0.0012188	--	PREDICTED: uncharacterized protein LOC103406705 [Malus domestica]
Novel04665	1407.3	712.236	0.9825	6.602e-05	0.0091371	--	PREDICTED: protein NRT1/ PTR FAMILY 7.3-like [Prunus mume]
Novel04691	891.726	1363.11	-0.61223	0.00030487	0.02873	--	PREDICTED: sulfate transporter 1.3-like [Malus domestica]>gi|657966603|ref|XP_008374999.1| PREDICTED: sulfate transporter 1.3-like [Malus domestica]>gi|657966605|ref|XP_008375000.1| PREDICTED: sulfate transporter 1.3-like [Malus domestica]>gi|657966607|ref|XP_008375001.1| PREDICTED: sulfate transporter 1.3-like [Malus domestica]>gi|657966609|ref|XP_008375002.1| PREDICTED: sulfate transporter 1.3-…
Novel04713	13.2914	43.8815	-1.7231	0.00041022	0.036296	--	PREDICTED: LOW QUALITY PROTEIN: PTI1-like tyrosine-protein kinase 3 [Malus domestica]
Novel04892	54.0415	18.4704	1.5489	0.00033107	0.030638	--	PREDICTED: probable leucine-rich repeat receptor-like serine/threonine-protein kinase At3g14840 [Malus domestica]
Novel04893	173.647	67.0552	1.3727	5.3517e-07	0.00016765	--	PREDICTED: probable leucine-rich repeat receptor-like serine/threonine-protein kinase At3g14840 [Pyrus x bretschneideri]
Novel04981	3268.67	1127.41	1.5357	7.9161e-05	0.010483	--	PREDICTED: probable ATP-dependent DNA helicase HFM1 [Malus domestica]
Novel05087	1611.42	2425.91	-0.5902	0.00026346	0.025716	--	PREDICTED: heterogeneous nuclear ribonucleoprotein 1-like [Malus domestica]
Novel05229	40.2977	124.894	-1.6319	1.0552e-06	0.000302	--	PREDICTED: 1-aminocyclopropane-1-carboxylate synthase 7-like [Malus domestica]
Novel05297	182.448	1240.8	-2.7657	1.5479e-08	7.4759e-06	--	PREDICTED: putative F-box protein PP2-B12 [Malus domestica]
Novel05459	78.216	168.025	-1.1031	2.4404e-05	0.0041143	--	PREDICTED: putative ribonuclease H protein At1g65750 [Malus domestica]
Novel05460	67.646	23.957	1.4976	9.6948e-05	0.012083	--	PREDICTED: peroxidase 17-like [Malus domestica]
Novel05742	1601.46	2881.12	-0.84724	1.1325e-07	4.3037e-05	--	PREDICTED: scarecrow-like protein 8 [Malus domestica]
Novel05991	370.652	156.915	1.2401	9.3779e-08	3.7482e-05	--	PREDICTED: LOW QUALITY PROTEIN: probable leucine-rich repeat receptor-like serine/threonine-protein kinase At3g14840 [Malus domestica]
Novel06017	227.749	863.395	-1.9226	4.5607e-11	3.5242e-08	--	PREDICTED: glycerol-3-phosphate 2-O-acyltransferase 6-like [Malus domestica]
Novel06159	3121.46	2004.89	0.6387	0.00025439	0.024988	--	pectin methylesterase [Malus domestica]
Novel06266	265.396	153.87	0.78644	0.00028007	0.026827	--	PREDICTED: uncharacterized protein LOC103341433 [Prunus mume]

## Sheet: HY_20_14 vs HY_4_14
Gene_id	readcount_HY_20_15	readcount_HY_4_15	log2FoldChange	pval	padj	Blast swiss prot
MDP0000003459	574.052	1706.2	-1.5715	9.1504e-19	4.0316e-17	sp|P51139|MSK3_MEDSA Glycogen synthase kinase-3 homolog MsK-3 OS=Medicago sativa GN=MSK-3 PE=2 SV=2//0
MDP0000003514	152.655	78.6188	0.95733	0.00029398	0.001847	sp|O65154|KIWI_ARATH RNA polymerase II transcriptional coactivator KIWI OS=Arabidopsis thaliana GN=KIWI PE=1 SV=1//3.66193e-43
MDP0000003574	514.635	263.333	0.96666	7.5171e-07	8.2233e-06	sp|P18616|NRPB1_ARATH DNA-directed RNA polymerase II subunit 1 OS=Arabidopsis thaliana GN=NRPB1 PE=1 SV=3//0
MDP0000003818	153.18	295.657	-0.9487	1.8084e-05	0.00015072	sp|Q5S2C4|NCKP1_ARATH Protein NAP1 OS=Arabidopsis thaliana GN=NAP1 PE=1 SV=2//0
MDP0000004754	6.17829	0	Inf	0.0059379	0.025898	sp|Q9ZT66|E134_MAIZE Endo-1,3;1,4-beta-D-glucanase OS=Zea mays PE=1 SV=1//5.2201e-34
MDP0000006177	3482.49	4753.51	-0.44888	0.0053149	0.023471	sp|Q9XF98|CALR_PRUAR Calreticulin OS=Prunus armeniaca PE=2 SV=1//0
MDP0000007682	17.328	0.972637	4.1551	0.00015714	0.0010614	sp|P43309|PPO_MALDO Polyphenol oxidase, chloroplastic OS=Malus domestica PE=2 SV=1//0
MDP0000008280	97.4847	200.888	-1.0431	2.7481e-05	0.00022025	sp|Q54ST3|Y2237_DICDI DDT domain-containing protein DDB_G0282237 OS=Dictyostelium discoideum GN=DDB_G0282237 PE=3 SV=1//3.63616e-08
MDP0000009080	3114.98	19765	-2.6657	3.8122e-55	1.4884e-52	sp|Q9M1P7|BOR2_ARATH Probable boron transporter 2 OS=Arabidopsis thaliana GN=BOR2 PE=2 SV=1//0
MDP0000010610	520.648	969.154	-0.89642	7.5092e-07	8.2165e-06	sp|Q54VM3|TBC5A_DICDI TBC1 domain family member 5 homolog A OS=Dictyostelium discoideum GN=tbc1d5A PE=1 SV=1//1.86144e-22
MDP0000010841	200.322	476.057	-1.2488	1.086e-09	1.856e-08	sp|Q8TC07|TBC15_HUMAN TBC1 domain family member 15 OS=Homo sapiens GN=TBC1D15 PE=1 SV=2//1.34574e-36
MDP0000010844	1055.73	1427.45	-0.4352	0.011067	0.044059	sp|Q9CXF4|TBC15_MOUSE TBC1 domain family member 15 OS=Mus musculus GN=Tbc1d15 PE=1 SV=1//4.97445e-35
MDP0000012693	3650.79	1107.65	1.7207	6.3211e-24	4.147e-22	sp|Q84RR0|ARI7_ARATH Probable E3 ubiquitin-protein ligase ARI7 OS=Arabidopsis thaliana GN=ARI7 PE=2 SV=1//0
MDP0000013331	126.481	1738.51	-3.7809	9.9469e-42	1.9262e-39	sp|Q41276|AP1_SINAL Floral homeotic protein APETALA 1 OS=Sinapis alba GN=AP1 PE=2 SV=1//8.30653e-107
MDP0000014856	185.126	1095	-2.5644	2.916e-39	5.1296e-37	sp|Q9SJ20|RIR1_ARATH Ribonucleoside-diphosphate reductase large subunit OS=Arabidopsis thaliana GN=RNR1 PE=1 SV=1//0
MDP0000015338	32.5071	138.971	-2.096	2.5367e-11	5.3082e-10	sp|Q5XEZ5|CSC1_ARATH Calcium permeable stress-gated cation channel 1 OS=Arabidopsis thaliana GN=CSC1 PE=2 SV=1//0
MDP0000016671	1103.06	623.664	0.82267	1.492e-05	0.00012664	sp|Q94II3|PMTL_ARATH Probable methyltransferase PMT21 OS=Arabidopsis thaliana GN=ERD3 PE=2 SV=1//0
MDP0000018128	57.6331	1.56752	5.2003	1.098e-16	4.0781e-15	sp|P93212|14337_SOLLC 14-3-3 protein 7 OS=Solanum lycopersicum GN=TFT7 PE=2 SV=2//1.58158e-143
MDP0000018462	151.292	94.8217	0.67405	0.0093818	0.038387	-//-
MDP0000020140	2274.51	3096.22	-0.44495	0.007185	0.030498	sp|Q94AH6|CUL1_ARATH Cullin-1 OS=Arabidopsis thaliana GN=CUL1 PE=1 SV=1//0
MDP0000020509	686.167	434.526	0.65912	0.00034868	0.0021529	sp|O60942|MCE1_HUMAN mRNA-capping enzyme OS=Homo sapiens GN=RNGTT PE=1 SV=1//4.32483e-81
MDP0000021204	1702.12	2722.64	-0.67767	4.3343e-05	0.0003316	sp|Q93Y22|COPD_ARATH Coatomer subunit delta OS=Arabidopsis thaliana GN=At5g05010 PE=1 SV=2//0
MDP0000021376	6545.87	2909.21	1.17	1.3177e-12	3.242e-11	sp|O65780|GALE1_CYATE UDP-glucose 4-epimerase GEPI42 OS=Cyamopsis tetragonoloba PE=2 SV=1//1.07306e-133
MDP0000021772	1145.1	1629.2	-0.5087	0.0024595	0.012072	sp|Q9FGK3|MO25N_ARATH Putative MO25-like protein At5g47540 OS=Arabidopsis thaliana GN=At5g47540 PE=2 SV=1//0
MDP0000022785	79.7269	180.403	-1.1781	5.0226e-06	4.689e-05	sp|Q2TSC7|PCS1_LOTJA Glutathione gamma-glutamylcysteinyltransferase 1 OS=Lotus japonicus GN=PCS1 PE=2 SV=1//3.06172e-180
MDP0000022950	116.228	54.4076	1.0951	0.00023647	0.0015235	sp|O80644|ACR9_ARATH ACT domain-containing protein ACR9 OS=Arabidopsis thaliana GN=ACR9 PE=2 SV=1//0
MDP0000023883	2754.07	614.078	2.1651	2.7304e-35	3.7897e-33	sp|Q8VZH2|APM1_ARATH Aminopeptidase M1 OS=Arabidopsis thaliana GN=APM1 PE=1 SV=1//0
MDP0000024850	15.202	40.2449	-1.4045	0.0032914	0.01557	sp|Q7SXW4|EMC3_DANRE ER membrane protein complex subunit 3 OS=Danio rerio GN=emc3 PE=2 SV=1//6.06764e-57
MDP0000024936	631.086	432.543	0.54499	0.0040076	0.018384	sp|B0G107|SAMH1_DICDI Deoxynucleoside triphosphate triphosphohydrolase SAMHD1 homolog OS=Dictyostelium discoideum GN=DDB_G0272484 PE=3 SV=1//1.9802e-96
MDP0000025413	241.508	820.735	-1.7648	9.9061e-20	4.7764e-18	sp|P46086|KIME_ARATH Mevalonate kinase OS=Arabidopsis thaliana GN=At5g27450 PE=2 SV=1//1.53249e-163
MDP0000026235	10.2401	42.6639	-2.0588	6.0257e-05	0.00044527	sp|Q9M1P7|BOR2_ARATH Probable boron transporter 2 OS=Arabidopsis thaliana GN=BOR2 PE=2 SV=1//0
MDP0000026514	507.046	250.377	1.018	3.9484e-07	4.5352e-06	sp|Q5H7P5|EBM_LILLO Mannosylglycoprotein endo-beta-mannosidase OS=Lilium longiflorum GN=EBM PE=1 SV=4//0
MDP0000027925	4678.18	2262.03	1.0483	2.4153e-10	4.4646e-09	sp|O82147|SPDE_COFAR Spermidine synthase OS=Coffea arabica PE=2 SV=1//0
MDP0000029865	104.102	37.1826	1.4853	1.7927e-05	0.00014949	sp|Q42806|KPYC_SOYBN Pyruvate kinase, cytosolic isozyme OS=Glycine max PE=2 SV=1//2.10819e-127
MDP0000030527	0.358421	17.8489	-5.638	5.7231e-06	5.2926e-05	sp|Q9SCV9|BGAL3_ARATH Beta-galactosidase 3 OS=Arabidopsis thaliana GN=BGAL3 PE=1 SV=1//0
MDP0000031172	1.10475	93.5702	-6.4043	5.8671e-06	5.4092e-05	sp|P10290|MYBC_MAIZE Anthocyanin regulatory C1 protein OS=Zea mays GN=C1 PE=2 SV=1//8.16327e-62
MDP0000033287	454.337	2814.66	-2.6311	7.962e-13	2.0156e-11	-//-
MDP0000033458	1.46317	10.7254	-2.8739	0.010308	0.041552	-//-
MDP0000034168	659.322	294.509	1.1627	1.9764e-09	3.2516e-08	sp|A8MR89|AEL1_ARATH Protein AE7-like 1 OS=Arabidopsis thaliana GN=AEL1 PE=3 SV=1//2.9058e-56
MDP0000035240	106.164	209.13	-0.97811	0.0019547	0.00984	-//-
MDP0000035877	79.5873	165.237	-1.0539	0.0096555	0.039306	sp|Q8C0N2|GPAT3_MOUSE Glycerol-3-phosphate acyltransferase 3 OS=Mus musculus GN=Agpat9 PE=1 SV=1//1.04943e-76
MDP0000037177	14.071	47.9486	-1.7688	0.00065244	0.0037574	sp|P57758|CTNS_ARATH Cystinosin homolog OS=Arabidopsis thaliana GN=At5g40670 PE=2 SV=1//2.21167e-122
MDP0000040083	324.99	175.417	0.88961	3.1864e-05	0.00025098	sp|Q40392|TMVRN_NICGU TMV resistance protein N OS=Nicotiana glutinosa GN=N PE=1 SV=1//6.10027e-147
MDP0000041327	619.508	1297.77	-1.0668	1.4293e-09	2.4009e-08	sp|Q56XP4|NHX2_ARATH Sodium/hydrogen exchanger 2 OS=Arabidopsis thaliana GN=NHX2 PE=2 SV=2//0
MDP0000041328	19.6791	60.6871	-1.6247	0.00038909	0.002371	-//-
MDP0000043189	496.216	1198.46	-1.2721	1.4248e-12	3.4893e-11	sp|Q9LK90|ALA8_ARATH Probable phospholipid-transporting ATPase 8 OS=Arabidopsis thaliana GN=ALA8 PE=3 SV=1//0
MDP0000043338	53.1318	177.15	-1.7373	2.7538e-10	5.0457e-09	sp|Q6ICX4|PTBP3_ARATH Polypyrimidine tract-binding protein homolog 3 OS=Arabidopsis thaliana GN=At1g43190 PE=2 SV=1//0
MDP0000044157	189.294	306.565	-0.69556	0.00098845	0.0054121	sp|Q8UVY2|BRX1_XENLA Ribosome biogenesis protein BRX1 homolog OS=Xenopus laevis GN=brix1 PE=2 SV=1//4.3107e-76
MDP0000044410	572.642	108.328	2.4022	3.3615e-29	3.2094e-27	sp|P25698|EF1A_SOYBN Elongation factor 1-alpha OS=Glycine max GN=TEFS1 PE=3 SV=2//1.00607e-65
MDP0000045232	433.783	806.351	-0.89443	1.1035e-06	1.1714e-05	sp|Q9SB50|AP4M_ARATH AP-4 complex subunit mu OS=Arabidopsis thaliana GN=AP4M PE=2 SV=1//0
MDP0000045577	0.718917	69.0051	-6.5847	1.438e-12	3.5199e-11	sp|P48977|ADH_MALDO Alcohol dehydrogenase OS=Malus domestica GN=ADH PE=2 SV=1//0
MDP0000047001	1333.19	1935.71	-0.53798	0.0015805	0.0081634	sp|F4IVL6|GRV2_ARATH DnaJ homolog subfamily C GRV2 OS=Arabidopsis thaliana GN=GRV2 PE=1 SV=1//0
MDP0000047696	520.143	1328.39	-1.3527	2.961e-14	8.6971e-13	sp|Q5Z8P0|P2C60_ORYSJ Probable protein phosphatase 2C 60 OS=Oryza sativa subsp. japonica GN=Os06g0717800 PE=2 SV=1//0
MDP0000049035	4883.49	3134.63	0.63961	7.488e-05	0.00054231	sp|Q43155|GLTB_SPIOL Ferredoxin-dependent glutamate synthase, chloroplastic OS=Spinacia oleracea GN=FdGOGAT PE=1 SV=3//0
MDP0000051653	477.183	1210.57	-1.3431	7.7325e-14	2.187e-12	sp|Q05609|CTR1_ARATH Serine/threonine-protein kinase CTR1 OS=Arabidopsis thaliana GN=CTR1 PE=1 SV=1//3.82832e-71
MDP0000051968	6566.89	4796.79	0.45314	0.0048481	0.021688	sp|Q8H0S9|PSA_ARATH Puromycin-sensitive aminopeptidase OS=Arabidopsis thaliana GN=MPA1 PE=2 SV=1//0
MDP0000052608	130.234	213.82	-0.71529	0.0022489	0.011137	sp|Q9C958|SRK2B_ARATH Serine/threonine-protein kinase SRK2B OS=Arabidopsis thaliana GN=SRK2B PE=1 SV=1//0
MDP0000053169	75.8706	11.8939	2.6733	1.8108e-10	3.3997e-09	sp|Q94JQ4|RIDA_ARATH Reactive Intermediate Deaminase A, chloroplastic OS=Arabidopsis thaliana GN=RIDA PE=1 SV=1//4.79432e-67
MDP0000053760	3.66645	80.1816	-4.4508	0.0056802	0.024892	-//-
MDP0000055078	20679.2	5040.75	2.0365	1.7127e-34	2.2658e-32	sp|Q9SG80|ASD1_ARATH Alpha-L-arabinofuranosidase 1 OS=Arabidopsis thaliana GN=ASD1 PE=1 SV=1//0
MDP0000055203	454.024	229.453	0.98457	1.2628e-06	1.3264e-05	sp|Q94JQ3|GLYP3_ARATH Serine hydroxymethyltransferase 3, chloroplastic OS=Arabidopsis thaliana GN=SHM3 PE=1 SV=2//0
MDP0000056935	47.9636	113.178	-1.2386	5.8572e-05	0.00043449	sp|P46086|KIME_ARATH Mevalonate kinase OS=Arabidopsis thaliana GN=At5g27450 PE=2 SV=1//1.4056e-162
MDP0000058172	233.993	736.029	-1.6533	2.4632e-12	5.8793e-11	sp|Q9SA77|ARAE1_ARATH UDP-arabinose 4-epimerase 1 OS=Arabidopsis thaliana GN=MUR4 PE=1 SV=1//0
MDP0000060869	1.43576	21.0091	-3.8711	0.0078977	0.033183	sp|Q8W3Z1|BAMS_BETPL Beta-amyrin synthase OS=Betula platyphylla GN=OSCBPY PE=1 SV=1//0
MDP0000062070	76.0396	297.214	-1.9667	4.9628e-16	1.7333e-14	sp|Q0A5W2|BIOF_ALKEH 8-amino-7-oxononanoate synthase OS=Alkalilimnicola ehrlichii (strain ATCC BAA-1101 / DSM 17681 / MLHE-1) GN=bioF PE=3 SV=1//6.15269e-77
MDP0000062148	372.856	137.939	1.4346	3.1595e-07	3.6801e-06	-//-
MDP0000062802	37.6367	73.8226	-0.97192	0.0050483	0.022463	sp|Q9M2U2|TECR_ARATH Very-long-chain enoyl-CoA reductase OS=Arabidopsis thaliana GN=ECR PE=1 SV=1//0
MDP0000066888	144.86	401.571	-1.471	0.00035071	0.0021626	sp|Q9SL56|GLPT5_ARATH Putative glycerol-3-phosphate transporter 5 OS=Arabidopsis thaliana GN=At2g13100 PE=2 SV=2//0
MDP0000067245	241.087	597.006	-1.3082	9.4526e-06	8.3894e-05	sp|Q9M0Y3|ENT3_ARATH Equilibrative nucleotide transporter 3 OS=Arabidopsis thaliana GN=ENT3 PE=1 SV=1//0
MDP0000067701	689.766	51.292	3.7493	0.00062539	0.0036222	sp|Q9SG92|MES17_ARATH Methylesterase 17 OS=Arabidopsis thaliana GN=MES17 PE=1 SV=1//1.41562e-88
MDP0000069348	2.17253	12.5914	-2.535	0.010324	0.041608	sp|F4HVY0|CER1_ARATH Protein ECERIFERUM 1 OS=Arabidopsis thaliana GN=CER1 PE=1 SV=1//0
MDP0000069525	2512.23	7052.56	-1.4892	1.6576e-19	7.7893e-18	sp|O04379|AGO1_ARATH Protein argonaute 1 OS=Arabidopsis thaliana GN=AGO1 PE=1 SV=1//0
MDP0000069858	19.9034	64.2534	-1.6908	0.00034464	0.0021318	sp|Q6IDL4|P24D3_ARATH Transmembrane emp24 domain-containing protein p24delta3 OS=Arabidopsis thaliana GN=At1g09580 PE=1 SV=1//4.6161e-44
MDP0000070104	44.6199	20.9588	1.0901	0.010121	0.040912	sp|Q9ZS88|DER22_ARATH Derlin-2.2 OS=Arabidopsis thaliana GN=DER2.2 PE=2 SV=1//7.08764e-146
MDP0000072936	0	6.04292	#NAME?	0.010271	0.04143	sp|Q9ZT66|E134_MAIZE Endo-1,3;1,4-beta-D-glucanase OS=Zea mays PE=1 SV=1//9.2266e-29
MDP0000073670	928.404	1648.51	-0.82834	1.4808e-06	1.532e-05	sp|Q8RVQ5|SEC10_ARATH Exocyst complex component SEC10 OS=Arabidopsis thaliana GN=SEC10 PE=1 SV=2//0
MDP0000073810	1193.45	5383.82	-2.1735	7.0479e-37	1.0779e-34	sp|Q02909|CAPP1_SOYBN Phosphoenolpyruvate carboxylase, housekeeping isozyme OS=Glycine max GN=PPC16 PE=2 SV=1//0
MDP0000073873	89.2315	257.396	-1.5284	3.1102e-10	5.6663e-09	sp|Q9FH05|SCP42_ARATH Serine carboxypeptidase-like 42 OS=Arabidopsis thaliana GN=SCPL42 PE=2 SV=1//0
MDP0000074681	194.945	491.663	-1.3346	1.231e-10	2.3675e-09	sp|Q2V9B0|MY1R1_SOLTU Transcription factor MYB1R1 OS=Solanum tuberosum PE=2 SV=1//3.09386e-31
MDP0000074782	7614.94	14380.7	-0.91723	1.1543e-08	1.684e-07	sp|Q1KLZ1|CAS2_MALDO L-3-cyanoalanine synthase 2, mitochondrial OS=Malus domestica GN=CAS2 PE=1 SV=1//0
MDP0000076511	265.546	448.021	-0.7546	0.00017414	0.0011628	sp|Q803I2|ERGI3_DANRE Endoplasmic reticulum-Golgi intermediate compartment protein 3 OS=Danio rerio GN=ergic3 PE=2 SV=1//9.55089e-68
MDP0000076881	968.192	2034.49	-1.0713	3.3805e-10	6.1285e-09	sp|Q8W468|ARI8_ARATH Probable E3 ubiquitin-protein ligase ARI8 OS=Arabidopsis thaliana GN=ARI8 PE=2 SV=1//0
MDP0000077460	65.8876	113.5	-0.78461	0.0068299	0.029187	sp|Q500U8|TKPR1_ARATH Tetraketide alpha-pyrone reductase 1 OS=Arabidopsis thaliana GN=TKPR1 PE=1 SV=1//1.46037e-84
MDP0000077753	291.576	439.574	-0.59223	0.003275	0.015506	sp|Q8GWR3|QKIL5_ARATH KH domain-containing protein At1g09660/At1g09670 OS=Arabidopsis thaliana GN=At1g09660 PE=2 SV=1//3.55408e-118
MDP0000081043	146.836	56.9188	1.3672	1.0061e-06	1.0771e-05	sp|Q04960|DNJH_CUCSA DnaJ protein homolog OS=Cucumis sativus GN=DNAJ1 PE=2 SV=1//0
MDP0000082356	77.7263	167.479	-1.1075	2.5128e-05	0.00020323	sp|Q9VYY9|EVI5_DROME Ecotropic viral integration site 5 ortholog OS=Drosophila melanogaster GN=Evi5 PE=1 SV=3//4.21915e-48
MDP0000083035	953.877	487.669	0.9679	9.4011e-08	1.1903e-06	sp|P38094|FLUG_EMENI Protein fluG OS=Emericella nidulans (strain FGSC A4 / ATCC 38163 / CBS 112.46 / NRRL 194 / M139) GN=fluG PE=1 SV=1//3.55931e-111
MDP0000083546	13.5278	75.3626	-2.4779	2.8848e-09	4.6273e-08	sp|F4HRI2|HEI10_ARATH E3 ubiquitin-protein ligase CCNB1IP1 homolog OS=Arabidopsis thaliana GN=HEI10 PE=2 SV=1//1.18863e-163
MDP0000084203	2920.71	516.116	2.5005	5.7476e-30	5.7029e-28	sp|P49043|VPE_CITSI Vacuolar-processing enzyme OS=Citrus sinensis PE=2 SV=1//0
MDP0000086296	5.42574	220.662	-5.3459	8.261e-07	8.9818e-06	sp|Q8VZK9|CSLE1_ARATH Cellulose synthase-like protein E1 OS=Arabidopsis thaliana GN=CSLE1 PE=2 SV=1//0
MDP0000087056	442.938	766.721	-0.7916	2.0118e-05	0.00016601	sp|Q9R0X4|ACOT9_MOUSE Acyl-coenzyme A thioesterase 9, mitochondrial OS=Mus musculus GN=Acot9 PE=1 SV=1//1.49988e-44
MDP0000087841	1820.86	978.091	0.89658	0.00093664	0.0051643	sp|P0CH33|UBQ11_ARATH Polyubiquitin 11 OS=Arabidopsis thaliana GN=UBQ11 PE=1 SV=1//3.37602e-155
MDP0000088105	1770.27	658.598	1.4265	7.5858e-13	1.9234e-11	sp|Q9LF50|MEX1_ARATH Maltose excess protein 1, chloroplastic OS=Arabidopsis thaliana GN=MEX1 PE=2 SV=2//1.17038e-140
MDP0000088633	3186.78	16402.5	-2.3637	7.9475e-32	8.8761e-30	sp|O59729|SLPI_SCHPO Uncharacterized protein slp1 OS=Schizosaccharomyces pombe (strain 972 / ATCC 24843) GN=SPBC3E7.09 PE=3 SV=1//1.62075e-34
MDP0000088659	6.87313	159.37	-4.5353	1.0858e-08	1.5932e-07	sp|Q9FZP1|HPSE3_ARATH Heparanase-like protein 3 OS=Arabidopsis thaliana GN=At5g34940 PE=2 SV=2//0
MDP0000089136	14.4913	215.263	-3.8928	3.831e-33	4.6226e-31	sp|Q8GZA8|ULT1_ARATH Protein ULTRAPETALA 1 OS=Arabidopsis thaliana GN=ULT1 PE=1 SV=1//4.77614e-124
MDP0000090045	1232.32	831.481	0.56762	0.0012291	0.006544	sp|Q38912|RAC3_ARATH Rac-like GTP-binding protein ARAC3 OS=Arabidopsis thaliana GN=ARAC3 PE=1 SV=1//2.28835e-126
MDP0000091346	365.445	874.968	-1.2596	1.678e-11	3.6137e-10	sp|Q94JZ8|PUX7_ARATH Plant UBX domain-containing protein 7 OS=Arabidopsis thaliana GN=PUX7 PE=1 SV=1//6.68328e-171
MDP0000091544	13.7903	54.9449	-1.9943	8.0686e-06	7.2373e-05	sp|P46875|ATK3_ARATH Kinesin-3 OS=Arabidopsis thaliana GN=ATK3 PE=2 SV=1//0
MDP0000091547	9.83645	975.72	-6.6322	1.6304e-18	6.9972e-17	sp|P46875|ATK3_ARATH Kinesin-3 OS=Arabidopsis thaliana GN=ATK3 PE=2 SV=1//0
MDP0000093999	2.52888	42.8025	-4.0811	9.3289e-07	1.0045e-05	sp|O64515|OCT2_ARATH Organic cation/carnitine transporter 2 OS=Arabidopsis thaliana GN=OCT2 PE=2 SV=1//6.66432e-157
MDP0000094255	19195.6	10259.8	0.90377	1.4898e-08	2.1465e-07	sp|P33629|TBA_PRUDU Tubulin alpha chain OS=Prunus dulcis GN=TUBA PE=2 SV=1//0
MDP0000094767	10.5786	187.635	-4.1487	2.2654e-32	2.6215e-30	sp|Q94KT8|COBRA_ARATH Protein COBRA OS=Arabidopsis thaliana GN=COB PE=2 SV=1//0
MDP0000094804	810.726	1439.02	-0.8278	1.7247e-06	1.7604e-05	sp|Q9C9Q8|PMTT_ARATH Probable pectin methyltransferase QUA2 OS=Arabidopsis thaliana GN=QUA2 PE=1 SV=2//0
MDP0000094941	283.561	468.124	-0.72323	0.00026047	0.0016599	sp|Q5RF73|TMM19_PONAB Transmembrane protein 19 OS=Pongo abelii GN=TMEM19 PE=2 SV=1//2.43216e-51
MDP0000095192	2.91264	21.5255	-2.8856	0.00022663	0.0014688	sp|Q944A6|SNF4_ARATH Sucrose nonfermenting 4-like protein OS=Arabidopsis thaliana GN=SNF4 PE=1 SV=1//0
MDP0000095336	160.861	17.7278	3.1817	9.0611e-11	1.7718e-09	sp|Q9S7T8|SPZX_ARATH Serpin-ZX OS=Arabidopsis thaliana GN=At1g47710 PE=1 SV=1//5.71443e-167
MDP0000095486	96.0581	190.385	-0.98694	0.00010183	0.00071601	sp|Q8RXL8|Y1689_ARATH Uncharacterized membrane protein At1g06890 OS=Arabidopsis thaliana GN=At1g06890 PE=1 SV=1//0
MDP0000095488	189.934	352.651	-0.89274	2.489e-05	0.00020144	sp|Q8RXL8|Y1689_ARATH Uncharacterized membrane protein At1g06890 OS=Arabidopsis thaliana GN=At1g06890 PE=1 SV=1//5.80571e-167
MDP0000095637	11522	2783.8	2.0493	2.2377e-34	2.9281e-32	sp|O82627|SSG1_ANTMA Granule-bound starch synthase 1, chloroplastic/amyloplastic OS=Antirrhinum majus GN=WAXY PE=2 SV=1//0
MDP0000096208	1913.71	4329.89	-1.178	1.5507e-12	3.7821e-11	sp|P31752|ASNS_ASPOF Asparagine synthetase [glutamine-hydrolyzing] OS=Asparagus officinalis PE=2 SV=2//0
MDP0000103621	3542.18	932.548	1.9254	4.5129e-13	1.1772e-11	sp|P43211|MAL11_MALDO Major allergen Mal d 1 OS=Malus domestica GN=MALD1 PE=1 SV=2//2.21453e-109
MDP0000103627	10279.4	2752.18	1.9011	3.447e-07	3.9918e-06	sp|P43211|MAL11_MALDO Major allergen Mal d 1 OS=Malus domestica GN=MALD1 PE=1 SV=2//2.21453e-109
MDP0000104111	2.19165	45.5298	-4.3767	2.1123e-06	2.1177e-05	sp|P25862|TBB1_AVESA Tubulin beta-1 chain (Fragment) OS=Avena sativa GN=TUBB1 PE=2 SV=1//2.03929e-102
MDP0000107676	2157.97	827.273	1.3832	8.0734e-16	2.7537e-14	sp|Q7X7H9|SK3_ORYSJ Shikimate kinase 3, chloroplastic OS=Oryza sativa subsp. japonica GN=SK3 PE=1 SV=2//1.08559e-102
MDP0000108646	17.8775	39.6423	-1.1489	0.012557	0.048993	sp|P15792|KPK1_PHAVU Protein kinase PVPK-1 OS=Phaseolus vulgaris PE=2 SV=1//2.15892e-142
MDP0000112687	1394.82	534.304	1.3843	9.172e-15	2.8363e-13	-//-
MDP0000116543	680.522	472.193	0.52726	0.0050606	0.022505	sp|Q8VXU6|DI194_ARATH Protein DEHYDRATION-INDUCED 19 homolog 4 OS=Arabidopsis thaliana GN=DI19-4 PE=1 SV=1//9.11395e-58
MDP0000118766	8.31097	34.6149	-2.0583	0.00029657	0.001861	sp|P42849|UMEC_ARMRU Umecyanin OS=Armoracia rusticana PE=1 SV=1//7.2433e-25
MDP0000118774	342.909	138.466	1.3083	0.0074857	0.031632	-//-
MDP0000118786	39.3262	82.3675	-1.0666	0.0013333	0.0070404	sp|Q8L7E5|WIT1_ARATH WPP domain-interacting tail-anchored protein 1 OS=Arabidopsis thaliana GN=WIT1 PE=1 SV=2//7.66613e-147
MDP0000118814	270.495	462.808	-0.77481	0.00012608	0.00086882	sp|F4I114|Y1960_ARATH Probable serine/threonine-protein kinase At1g09600 OS=Arabidopsis thaliana GN=At1g09600 PE=3 SV=1//0
MDP0000118826	166.307	85.8647	0.95371	0.00023484	0.001514	sp|Q8L7I1|Y4193_ARATH Uncharacterized protein At4g10930 OS=Arabidopsis thaliana GN=At4g10930 PE=2 SV=1//2.62508e-146
MDP0000118987	2228.13	3284.48	-0.55983	0.00069524	0.0039696	sp|Q9M0S5|ISOA3_ARATH Isoamylase 3, chloroplastic OS=Arabidopsis thaliana GN=ISA3 PE=2 SV=2//0
MDP0000118988	419.57	839.129	-0.99998	8.0209e-08	1.0275e-06	sp|Q3UVG3|F91A1_MOUSE Protein FAM91A1 OS=Mus musculus GN=Fam91a1 PE=2 SV=1//6.20067e-18
MDP0000119010	136.271	275.074	-1.0133	1.0451e-05	9.1858e-05	sp|Q9C5S1|MKP1_ARATH Protein-tyrosine-phosphatase MKP1 OS=Arabidopsis thaliana GN=MKP1 PE=1 SV=1//1.79955e-172
MDP0000119014	450.03	226.768	0.9888	9.488e-07	1.0205e-05	sp|P51567|AFC2_ARATH Serine/threonine-protein kinase AFC2 OS=Arabidopsis thaliana GN=AFC2 PE=1 SV=1//0
MDP0000119071	26.1884	105.696	-2.0129	4.4722e-09	6.9731e-08	sp|Q01888|GDC_BOVIN Graves disease carrier protein OS=Bos taurus GN=SLC25A16 PE=2 SV=1//2.88942e-25
MDP0000119090	198.132	61.5301	1.6871	7.123e-10	1.2457e-08	sp|O19922|FTSH_CYACA ATP-dependent zinc metalloprotease FtsH OS=Cyanidium caldarium GN=ftsH PE=3 SV=1//1.96627e-37
MDP0000119092	12.3147	0.924645	3.7353	0.0010652	0.0057755	sp|Q9C7B1|TRP3_ARATH Telomere repeat-binding protein 3 OS=Arabidopsis thaliana GN=TRP3 PE=1 SV=1//3.5848e-41
MDP0000119093	982.094	597.259	0.7175	5.875e-05	0.00043554	sp|O80933|SCL9_ARATH Scarecrow-like protein 9 OS=Arabidopsis thaliana GN=SCL9 PE=2 SV=1//0
MDP0000119140	192.396	106.902	0.84778	0.00057104	0.003346	sp|Q8GXN9|TGH_ARATH G patch domain-containing protein TGH OS=Arabidopsis thaliana GN=TGH PE=2 SV=1//0
MDP0000119184	682.536	1405.71	-1.0423	2.3307e-09	3.7878e-08	sp|Q9FFY9|TRP4_ARATH Telomere repeat-binding protein 4 OS=Arabidopsis thaliana GN=TRP4 PE=1 SV=1//1.2223e-151
MDP0000119262	1519.19	412.325	1.8814	1.1566e-25	8.6517e-24	sp|Q7Y1X1|EST_HEVBR Esterase OS=Hevea brasiliensis PE=1 SV=1//5.18617e-94
MDP0000119275	29.1575	9.96332	1.5492	0.0073752	0.03122	sp|Q8S9K3|VAR3_ARATH Zinc finger protein VAR3, chloroplastic OS=Arabidopsis thaliana GN=VAR3 PE=1 SV=2//1.07645e-25
MDP0000119280	28.7277	116.481	-2.0196	9.7317e-10	1.6751e-08	sp|Q28ZX3|PABP2_DROPS Polyadenylate-binding protein 2 OS=Drosophila pseudoobscura pseudoobscura GN=Pabp2 PE=3 SV=1//2.01944e-13
MDP0000119284	19.4042	1.81601	3.4175	0.0080947	0.033859	sp|Q5XF57|Y5576_ARATH Probable receptor-like serine/threonine-protein kinase At5g57670 OS=Arabidopsis thaliana GN=At5g57670 PE=2 SV=1//1.854e-79
MDP0000119360	202.73	570.589	-1.4929	5.3893e-07	6.0528e-06	-//-
MDP0000119385	11864.9	2192.79	2.4359	9.0795e-47	2.4359e-44	sp|Q8L856|ACFR1_ARATH Transmembrane ascorbate ferrireductase 1 OS=Arabidopsis thaliana GN=CYB561A PE=1 SV=1//1.03102e-85
MDP0000119406	51.1238	130.43	-1.3512	2.5662e-05	0.00020714	sp|F4J117|LSF1_ARATH Phosphoglucan phosphatase LSF1, chloroplastic OS=Arabidopsis thaliana GN=LSF1 PE=1 SV=1//0
MDP0000119443	888.879	1228.4	-0.46672	0.0069772	0.029731	sp|Q41649|FKB15_VICFA FK506-binding protein 2 OS=Vicia faba GN=FKBP15 PE=1 SV=1//3.14522e-09
MDP0000119458	70.8116	123.123	-0.79804	0.0097323	0.039542	sp|Q94JW8|SPL6_ARATH Squamosa promoter-binding-like protein 6 OS=Arabidopsis thaliana GN=SPL6 PE=2 SV=2//3.02684e-41
MDP0000119485	196.565	75.1808	1.3866	0.008781	0.036285	sp|Q94A03|CDS4_ARATH Phosphatidate cytidylyltransferase 4, chloroplastic OS=Arabidopsis thaliana GN=CDS4 PE=1 SV=1//9.7275e-143
MDP0000119523	8.03478	65.1651	-3.0198	1.9554e-10	3.6526e-09	sp|Q9SI62|POED2_ARATH Polyprenol reductase 2 OS=Arabidopsis thaliana GN=At2g16530 PE=1 SV=2//3.40514e-07
MDP0000119546	1271.65	594.263	1.0975	7.009e-10	1.2285e-08	sp|Q1XDS2|YCF20_PYRYE Uncharacterized protein ycf20 OS=Pyropia yezoensis GN=ycf20 PE=3 SV=1//3.40953e-11
MDP0000119551	883.714	1671.13	-0.91917	1.0973e-07	1.3752e-06	sp|P40234|CKI2_SCHPO Casein kinase I homolog 2 OS=Schizosaccharomyces pombe (strain 972 / ATCC 24843) GN=cki2 PE=1 SV=2//1.16416e-59
MDP0000119559	0	6.06617	#NAME?	0.0090966	0.037386	sp|Q7XA40|RGA3_SOLBU Putative disease resistance protein RGA3 OS=Solanum bulbocastanum GN=RGA3 PE=2 SV=2//8.97169e-15
MDP0000119630	323.841	107.726	1.5879	2.3024e-09	3.7469e-08	sp|P49092|ASNS1_LOTJA Asparagine synthetase [glutamine-hydrolyzing] 1 OS=Lotus japonicus GN=AS1 PE=2 SV=2//0
MDP0000119645	442.628	279.424	0.66364	0.0010353	0.0056348	sp|Q9NQG5|RPR1B_HUMAN Regulation of nuclear pre-mRNA domain-containing protein 1B OS=Homo sapiens GN=RPRD1B PE=1 SV=1//6.62196e-17
MDP0000119699	42.0374	103.614	-1.3015	4.5182e-05	0.00034425	sp|Q9LZ82|BTR1_ARATH Protein BTR1 OS=Arabidopsis thaliana GN=BTR1 PE=1 SV=1//4.86376e-65
MDP0000119714	201.81	101.672	0.98907	7.2199e-05	0.00052558	sp|Q9C5J8|OEP80_ARATH Outer envelope protein 80, chloroplastic OS=Arabidopsis thaliana GN=OEP80 PE=2 SV=1//0
MDP0000119722	2.54259	20.6903	-3.0246	0.00022592	0.0014644	sp|Q9SHJ8|HIBC8_ARATH 3-hydroxyisobutyryl-CoA hydrolase-like protein 5 OS=Arabidopsis thaliana GN=At1g06550 PE=1 SV=2//2.3669e-56
MDP0000119726	62.7685	25.8674	1.2789	0.01162	0.045903	sp|Q5RJV0|COQ9_XENTR Ubiquinone biosynthesis protein COQ9, mitochondrial OS=Xenopus tropicalis GN=coq9 PE=2 SV=1//5.23008e-43
MDP0000119748	1252.7	1785.69	-0.51144	0.0021103	0.010527	sp|Q9M0S5|ISOA3_ARATH Isoamylase 3, chloroplastic OS=Arabidopsis thaliana GN=ISA3 PE=2 SV=2//0
MDP0000119793	283.541	996.145	-1.8128	1.2372e-19	5.912e-18	sp|P27141|CAHC_TOBAC Carbonic anhydrase, chloroplastic OS=Nicotiana tabacum PE=2 SV=1//3.07356e-118
MDP0000119809	3091.23	4447.4	-0.52478	0.0011451	0.0061474	-//-
MDP0000119811	4546.41	7379.75	-0.69884	1.6465e-05	0.00013824	sp|Q8VZR6|INT1_ARATH Inositol transporter 1 OS=Arabidopsis thaliana GN=INT1 PE=1 SV=1//0
MDP0000119813	158.033	88.9473	0.8292	0.0021232	0.010584	sp|Q54P70|Y4757_DICDI OTU domain-containing protein DDB_G0284757 OS=Dictyostelium discoideum GN=DDB_G0284757 PE=3 SV=2//9.98895e-24
MDP0000119860	228.856	132.487	0.78859	0.00066322	0.0038103	-//-
MDP0000119875	411.677	1230.49	-1.5797	4.666e-18	1.9451e-16	sp|Q9LMX5|AFP2_ARATH Ninja-family protein AFP2 OS=Arabidopsis thaliana GN=AFP2 PE=1 SV=1//9.49333e-17
MDP0000119905	2.51517	14.0591	-2.4828	0.0074822	0.031625	sp|F4I114|Y1960_ARATH Probable serine/threonine-protein kinase At1g09600 OS=Arabidopsis thaliana GN=At1g09600 PE=3 SV=1//0
MDP0000119931	126.792	255.494	-1.0108	0.00019401	0.0012776	sp|Q940M4|OCT7_ARATH Organic cation/carnitine transporter 7 OS=Arabidopsis thaliana GN=OCT7 PE=2 SV=1//0
MDP0000119952	234.581	132.3	0.82627	0.00031996	0.0019922	sp|Q93Z17|HLP_ARATH 50S ribosomal protein HLP, mitochondrial OS=Arabidopsis thaliana GN=HLP PE=2 SV=1//2.15203e-65
MDP0000119956	26.5942	73.5626	-1.4679	7.7167e-05	0.00055743	sp|Q9CA27|EF118_ARATH Ethylene-responsive transcription factor ERF118 OS=Arabidopsis thaliana GN=ERF118 PE=2 SV=1//1.14482e-30
MDP0000119960	5.40788	58.1836	-3.4275	6.5874e-11	1.3148e-09	-//-
MDP0000119988	119.956	60.117	0.99667	0.00060031	0.0034944	sp|Q8L9A0|RM21_ARATH 50S ribosomal protein L21, mitochondrial OS=Arabidopsis thaliana GN=RPL21M PE=2 SV=1//1.88986e-61
MDP0000120011	60.714	133.34	-1.135	5.5283e-05	0.00041322	sp|Q24746|NEUR_DROVI Protein neuralized OS=Drosophila virilis GN=neur PE=3 SV=1//2.90652e-14
MDP0000120022	991.5	596.952	0.732	4.1885e-05	0.00032169	sp|P27061|PPA1_SOLLC Acid phosphatase 1 OS=Solanum lycopersicum GN=APS1 PE=2 SV=1//5.73641e-82
MDP0000120044	903.959	367.652	1.2979	3.0354e-12	7.1491e-11	sp|Q93Z79|C14A1_ARATH Cytochrome P450 714A1 OS=Arabidopsis thaliana GN=CYP714A1 PE=2 SV=1//3.38285e-69
MDP0000120056	93.0287	31.2	1.5761	0.00031141	0.0019438	-//-
MDP0000120099	549.641	1415.76	-1.365	2.1807e-14	6.4886e-13	sp|Q39030|KPK2_ARATH Serine/threonine-protein kinase AtPK2/AtPK19 OS=Arabidopsis thaliana GN=ATPK2 PE=1 SV=2//0
MDP0000120125	278.314	91.0248	1.6124	1.5928e-06	1.6369e-05	sp|Q9LHD2|GATLA_ARATH Probable galacturonosyltransferase-like 10 OS=Arabidopsis thaliana GN=GATL10 PE=2 SV=1//5.76442e-165
MDP0000120158	3.26899	34.6924	-3.4077	3.5071e-07	4.0585e-06	sp|Q6S4P4|RF2B_ORYSJ Transcription factor RF2b OS=Oryza sativa subsp. japonica GN=RF2b PE=1 SV=2//1.78476e-79
MDP0000120269	626.251	1316.52	-1.0719	1.3202e-09	2.2277e-08	sp|Q9FVW4|RENT3_ARATH Regulator of nonsense transcripts UPF3 OS=Arabidopsis thaliana GN=UPF3 PE=1 SV=1//1.00641e-75
MDP0000120330	149.46	92.597	0.69072	0.0090818	0.037335	sp|Q9WUU9|GANP_MOUSE Germinal-center associated nuclear protein OS=Mus musculus GN=Mcm3ap PE=1 SV=2//4.90849e-20
MDP0000120347	2431.6	1298.21	0.90538	0.004786	0.021453	sp|Q9XHG2|FLS_MALDO Flavonol synthase/flavanone 3-hydroxylase OS=Malus domestica GN=FLS PE=2 SV=1//4.24354e-106
MDP0000120365	27.6632	91.0216	-1.7182	1.2349e-06	1.2989e-05	sp|Q9LVN1|FH13_ARATH Formin-like protein 13 OS=Arabidopsis thaliana GN=FH13 PE=2 SV=3//2.255e-179
MDP0000120381	743.925	1168.17	-0.65102	0.00019652	0.0012921	sp|Q9ZUA9|Y2181_ARATH PHD finger protein At2g01810 OS=Arabidopsis thaliana GN=At2g01810 PE=3 SV=1//4.45988e-06
MDP0000120390	129.319	79.1181	0.70885	0.010125	0.040922	sp|Q6GLP4|RMD5A_XENLA Protein RMD5 homolog A OS=Xenopus laevis GN=rmnd5a PE=2 SV=1//1.68118e-63
MDP0000120408	2.54674	49.2119	-4.2723	8.6981e-12	1.9492e-10	sp|Q9FID6|Y5392_ARATH Probable receptor-like protein kinase At5g39020 OS=Arabidopsis thaliana GN=At5g39020 PE=2 SV=1//5.78713e-52
MDP0000120495	280.962	517.376	-0.88084	8.0338e-06	7.2101e-05	-//-
MDP0000120498	56.4686	104.609	-0.88949	0.0034032	0.016029	sp|Q9SAH8|NRAM1_ARATH Metal transporter Nramp1 OS=Arabidopsis thaliana GN=NRAMP1 PE=1 SV=1//0
MDP0000120510	526.154	363.836	0.5322	0.0054464	0.023976	sp|Q9LFD5|BPA1_ARATH Binding partner of ACD11 1 OS=Arabidopsis thaliana GN=BPA1 PE=1 SV=1//2.48203e-63
MDP0000120526	3.96879	68.0936	-4.1007	0.0016621	0.0085317	sp|P31655|CADH2_EUCGU Probable cinnamyl alcohol dehydrogenase 2 OS=Eucalyptus gunnii GN=CAD2 PE=2 SV=1//1.01877e-75
MDP0000120546	14.1645	60.9684	-2.1058	1.5681e-06	1.6142e-05	sp|Q9M4D8|DCAM_VICFA S-adenosylmethionine decarboxylase proenzyme OS=Vicia faba GN=SAMDC PE=2 SV=1//4.77613e-178
MDP0000120548	37.064	125.78	-1.7628	1.7155e-08	2.4482e-07	sp|Q43463|RAB7_SOYBN Ras-related protein Rab7 OS=Glycine max PE=2 SV=1//4.21041e-98
MDP0000120600	406.504	678.208	-0.73846	9.1134e-05	0.00064791	sp|Q9HGL2|YHLA_SCHPO Uncharacterized calcium-binding protein C800.10c OS=Schizosaccharomyces pombe (strain 972 / ATCC 24843) GN=SPBC800.10c PE=3 SV=1//1.50942e-06
MDP0000120718	189.35	80.9047	1.2268	1.3162e-06	1.3774e-05	sp|O80526|ACLA3_ARATH ATP-citrate synthase alpha chain protein 3 OS=Arabidopsis thaliana GN=ACLA-3 PE=2 SV=1//3.96872e-143
MDP0000120758	393.276	207.515	0.92232	9.8254e-06	8.6834e-05	sp|Q8GW78|CLP41_ARATH Clp protease-related protein At4g12060, chloroplastic OS=Arabidopsis thaliana GN=At4g12060 PE=1 SV=1//1.49098e-20
MDP0000120778	992.4	1411.25	-0.50799	0.0029232	0.014046	sp|F4JKK0|SUD1_ARATH Probable E3 ubiquitin ligase SUD1 OS=Arabidopsis thaliana GN=SUD1 PE=1 SV=1//0
MDP0000120841	11.6136	0.329758	5.1383	0.00025166	0.0016099	sp|Q94C70|NAT2_ARATH Nucleobase-ascorbate transporter 2 OS=Arabidopsis thaliana GN=NAT2 PE=2 SV=2//2.76888e-31
MDP0000120881	407.676	580.05	-0.50875	0.0070836	0.030126	sp|A0SPJ6|NAMB2_TRITD NAC transcription factor NAM-B2 OS=Triticum turgidum subsp. durum GN=NAM-B2 PE=2 SV=1//6.24095e-91
MDP0000120885	717.699	1804.89	-1.3305	2.6297e-12	6.258e-11	-//-
MDP0000120934	114.468	53.6886	1.0923	0.00034213	0.0021176	sp|Q9LV09|BOB1_ARATH Protein BOBBER 1 OS=Arabidopsis thaliana GN=BOB1 PE=1 SV=1//7.89014e-24
MDP0000120948	377.924	91.6173	2.0444	2.5212e-19	1.1698e-17	sp|Q689D6|RPD1_ARATH Protein ROOT PRIMORDIUM DEFECTIVE 1 OS=Arabidopsis thaliana GN=RPD1 PE=1 SV=1//1.6565e-23
MDP0000120959	3.60081	81.9108	-4.5077	0.00713	0.030305	sp|Q9SZE7|PER51_ARATH Peroxidase 51 OS=Arabidopsis thaliana GN=PER51 PE=2 SV=1//7.83375e-161
MDP0000120977	44.0696	94.7129	-1.1038	0.00055415	0.0032518	-//-
MDP0000121048	52.4395	15.8104	1.7298	0.00011772	0.0008159	sp|Q3EAF9|P2C49_ARATH Probable protein phosphatase 2C 49 OS=Arabidopsis thaliana GN=At3g62260 PE=2 SV=1//1.85831e-152
MDP0000121058	218.974	140.85	0.6366	0.0078563	0.033037	sp|Q9LZZ9|ATG8G_ARATH Autophagy-related protein 8g OS=Arabidopsis thaliana GN=ATG8G PE=2 SV=1//4.21761e-28
MDP0000121134	287.876	157.744	0.86787	7.2601e-05	0.00052771	sp|P52420|PUR2_ARATH Phosphoribosylamine--glycine ligase, chloroplastic OS=Arabidopsis thaliana GN=PUR2 PE=2 SV=2//0
MDP0000121144	79.2231	153.555	-0.95477	0.00035284	0.0021744	sp|Q766Z3|REV3_ARATH DNA polymerase zeta catalytic subunit OS=Arabidopsis thaliana GN=REV3 PE=2 SV=1//0
MDP0000121149	226.631	108.517	1.0624	1.0405e-05	9.1514e-05	sp|Q3E7T8|UBQ14_ARATH Polyubiquitin 14 OS=Arabidopsis thaliana GN=UBQ14 PE=1 SV=2//6.17205e-151
MDP0000121166	6.14547	25.5035	-2.0531	0.001842	0.0093577	-//-
MDP0000121171	304.155	753.854	-1.3095	5.0779e-12	1.169e-10	sp|B3GS44|LRE_ARATH GPI-anchored protein LORELEI OS=Arabidopsis thaliana GN=LRE PE=2 SV=1//4.1077e-46
MDP0000121180	27.9568	60.1658	-1.1057	0.0037248	0.017276	sp|Q9LKA4|UBA2C_ARATH UBP1-associated protein 2C OS=Arabidopsis thaliana GN=UBA2C PE=2 SV=1//1.71289e-48
MDP0000121193	49.5522	95.4968	-0.9465	0.0023908	0.011771	-//-
MDP0000121258	240.548	470.025	-0.96641	1.4302e-06	1.486e-05	sp|Q39162|TGA4_ARATH Transcription factor TGA4 OS=Arabidopsis thaliana GN=TGA4 PE=1 SV=2//0
MDP0000121259	4268.21	1480.29	1.5277	9.5682e-20	4.6181e-18	sp|P27626|DIN1_RAPSA Senescence-associated protein DIN1 OS=Raphanus sativus GN=DIN1 PE=2 SV=1//1.10436e-28
MDP0000121265	44.835	20.0241	1.1629	0.0079238	0.033252	sp|Q9FLJ2|NC100_ARATH NAC domain-containing protein 100 OS=Arabidopsis thaliana GN=NAC100 PE=2 SV=1//1.22157e-142
MDP0000121291	826.723	440.267	0.90903	6.1148e-07	6.8023e-06	sp|F4JVN6|TPPII_ARATH Tripeptidyl-peptidase 2 OS=Arabidopsis thaliana GN=TPP2 PE=1 SV=1//0
MDP0000121309	80.6024	205.033	-1.347	1.082e-07	1.357e-06	sp|Q9VKV8|CFA20_DROME Cilia- and flagella-associated protein 20 OS=Drosophila melanogaster GN=CFAP20 PE=1 SV=1//3.94662e-115
MDP0000121316	326.534	612.212	-0.9068	1.6943e-06	1.7315e-05	sp|Q96CN4|EVI5L_HUMAN EVI5-like protein OS=Homo sapiens GN=EVI5L PE=1 SV=1//7.76304e-57
MDP0000121385	246.719	389.566	-0.65899	0.0013224	0.0069889	-//-
MDP0000121410	209.704	30.3172	2.7901	3.1104e-22	1.7997e-20	sp|Q5ZJC8|MTEF3_CHICK Transcription termination factor 3, mitochondrial OS=Gallus gallus GN=MTERF3 PE=2 SV=1//5.93669e-06
MDP0000121418	580.742	355.384	0.70852	0.0001937	0.0012759	sp|Q69UZ3|LONM_ORYSJ Lon protease homolog, mitochondrial OS=Oryza sativa subsp. japonica GN=Os07g0689300 PE=2 SV=1//0
MDP0000121461	83.7276	157.263	-0.9094	0.00054833	0.00322	sp|O04834|SAR1A_ARATH GTP-binding protein SAR1A OS=Arabidopsis thaliana GN=SAR1A PE=2 SV=1//4.60095e-42
MDP0000121493	75.9645	142.532	-0.90789	0.0010003	0.0054643	-//-
MDP0000121520	1271.54	943.018	0.43122	0.012226	0.04785	sp|Q8GWB7|GUX6_ARATH Inositol phosphorylceramide glucuronosyltransferase 1 OS=Arabidopsis thaliana GN=IPUT1 PE=1 SV=1//0
MDP0000121566	297.46	580.883	-0.96555	7.0718e-07	7.7697e-06	sp|Q9ZQR4|Y2452_ARATH DUF21 domain-containing protein At2g14520 OS=Arabidopsis thaliana GN=CBSDUF3 PE=2 SV=2//0
MDP0000121580	2217.62	3940.26	-0.82928	4.6304e-07	5.262e-06	sp|P15170|ERF3A_HUMAN Eukaryotic peptide chain release factor GTP-binding subunit ERF3A OS=Homo sapiens GN=GSPT1 PE=1 SV=1//3.31625e-165
MDP0000121588	50.6852	9.38934	2.4325	0.00028763	0.0018113	sp|P46665|HAT14_ARATH Homeobox-leucine zipper protein HAT14 OS=Arabidopsis thaliana GN=HAT14 PE=2 SV=3//5.13515e-58
MDP0000121603	5.81157	21.0405	-1.8562	0.0080858	0.033825	-//-
MDP0000121625	47.5778	19.5272	1.2848	0.0027318	0.013237	sp|Q9C9I3|PP115_ARATH Pentatricopeptide repeat-containing protein At1g71460, chloroplastic OS=Arabidopsis thaliana GN=PCMP-A3 PE=2 SV=1//0
MDP0000121628	667.005	306.242	1.123	2.6554e-05	0.00021354	sp|Q94C69|CSP3_ARATH Cold shock domain-containing protein 3 OS=Arabidopsis thaliana GN=CSP3 PE=1 SV=1//5.71188e-32
MDP0000121657	1.82367	26.7816	-3.8763	1.0942e-06	1.1628e-05	-//-
MDP0000121729	31.6416	63.5888	-1.007	0.0064955	0.027934	-//-
MDP0000121804	69.6986	733.261	-3.3951	5.3569e-53	1.8778e-50	sp|Q0WSY2|FPP4_ARATH Filament-like plant protein 4 OS=Arabidopsis thaliana GN=FPP4 PE=1 SV=1//0
MDP0000121822	8.03686	208.567	-4.6977	5.2096e-27	4.321e-25	sp|Q9LU41|ACA9_ARATH Calcium-transporting ATPase 9, plasma membrane-type OS=Arabidopsis thaliana GN=ACA9 PE=2 SV=2//7.20727e-20
MDP0000121883	1213.63	678.47	0.83897	1.8687e-06	1.8933e-05	sp|Q14978|NOLC1_HUMAN Nucleolar and coiled-body phosphoprotein 1 OS=Homo sapiens GN=NOLC1 PE=1 SV=2//4.37973e-06
MDP0000121903	36.2587	13.6747	1.4068	0.00524	0.023191	sp|O82380|PP175_ARATH Pentatricopeptide repeat-containing protein At2g29760, chloroplastic OS=Arabidopsis thaliana GN=PCMP-H33 PE=2 SV=1//6.05633e-116
MDP0000121909	126.28	220.328	-0.80303	0.00089322	0.0049505	sp|F6HDM2|NNRD_VITVI ATP-dependent (S)-NAD(P)H-hydrate dehydratase OS=Vitis vinifera GN=VIT_05s0020g02800 PE=3 SV=1//0
MDP0000121942	34.8345	108.67	-1.6414	5.3753e-07	6.0398e-06	-//-
MDP0000122042	33.2555	3.8658	3.1048	5.4642e-06	5.0649e-05	sp|Q9SHE8|PSAF_ARATH Photosystem I reaction center subunit III, chloroplastic OS=Arabidopsis thaliana GN=PSAF PE=1 SV=1//2.17218e-111
MDP0000122076	673.035	69.3461	3.2788	3.1604e-49	9.143e-47	-//-
MDP0000122079	282.281	112.238	1.3306	7.4318e-09	1.1185e-07	sp|Q8MR62|VIAF1_DROME Viral IAP-associated factor homolog OS=Drosophila melanogaster GN=viaf PE=1 SV=1//3.39062e-34
MDP0000122086	6815.25	15550.4	-1.1901	1.8748e-13	5.0838e-12	sp|P42556|PTR1_LEITA Pteridine reductase 1 OS=Leishmania tarentolae GN=PTR1 PE=1 SV=1//8.16712e-08
MDP0000122149	247.711	403.643	-0.70442	0.00057804	0.0033829	-//-
MDP0000122193	151.5	45.7456	1.7276	7.983e-05	0.00057469	-//-
MDP0000122201	187.101	278.955	-0.57621	0.008878	0.036629	sp|Q9SIY3|TTM3_ARATH Triphosphate tunel metalloenzyme 3 OS=Arabidopsis thaliana GN=TTM3 PE=1 SV=1//1.09745e-36
MDP0000122263	96.3996	10.7521	3.1644	1.9617e-08	2.7701e-07	sp|Q6ESZ9|SDC1_ORYSJ Serine decarboxylase 1 OS=Oryza sativa subsp. japonica GN=SDC1 PE=3 SV=1//1.9134e-17
MDP0000122269	21.416	71.3757	-1.7367	8.7344e-06	7.7952e-05	sp|Q9C882|GTL1_ARATH Trihelix transcription factor GTL1 OS=Arabidopsis thaliana GN=GTL1 PE=1 SV=2//4.89821e-20
MDP0000122321	8.7051	51.6593	-2.5691	1.9523e-07	2.3433e-06	sp|Q944L3|IDD9_ARATH Protein indeterminate-domain 9 OS=Arabidopsis thaliana GN=IDD9 PE=2 SV=1//1.21566e-89
MDP0000122345	36.095	229.523	-2.6688	6.7376e-19	3.0043e-17	sp|Q8S2T1|DDPS6_ARATH Dehydrodolichyl diphosphate synthase 6 OS=Arabidopsis thaliana GN=At2g17570 PE=2 SV=2//3.20749e-113
MDP0000122371	89.0716	191.597	-1.105	1.262e-05	0.00010912	-//-
MDP0000122421	152.585	285.096	-0.90183	5.0334e-05	0.00037918	sp|Q9LD95|SIGF_ARATH RNA polymerase sigma factor sigF, chloroplastic OS=Arabidopsis thaliana GN=SIGF PE=1 SV=1//8.04879e-16
MDP0000122446	31.0539	135.65	-2.127	0.008905	0.036727	sp|O49817|LEA2_CICAR Late embryogenesis abundant protein 2 OS=Cicer arietinum PE=2 SV=1//2.34528e-32
MDP0000122452	541.116	305.142	0.82646	2.2259e-05	0.0001818	sp|Q84R21|Y1559_ARATH DUF21 domain-containing protein At1g55930, chloroplastic OS=Arabidopsis thaliana GN=CBSDUFCH2 PE=2 SV=2//0
MDP0000122458	2.53095	33.0374	-3.7063	1.6522e-07	2.0026e-06	sp|Q43804|OLEO1_PRUDU Oleosin 1 OS=Prunus dulcis GN=OLE1 PE=2 SV=1//7.62157e-48
MDP0000122464	200.111	502.669	-1.3288	7.6082e-11	1.5067e-09	sp|Q9FKG3|PFKA4_ARATH ATP-dependent 6-phosphofructokinase 4, chloroplastic OS=Arabidopsis thaliana GN=PFK4 PE=1 SV=1//8.29086e-56
MDP0000122540	1.80041	53.1609	-4.884	0.0002487	0.0015946	sp|Q9SIN2|TBL39_ARATH Protein trichome birefringence-like 39 OS=Arabidopsis thaliana GN=TBL39 PE=2 SV=1//3.43215e-52
MDP0000122554	520.634	1284.46	-1.3028	3.9109e-13	1.0241e-11	-//-
MDP0000122562	4166.23	1401.56	1.5717	8.7935e-21	4.6254e-19	sp|E0CSI1|MTBC1_VITVI Probable bifunctional methylthioribulose-1-phosphate dehydratase/enolase-phosphatase E1 1 OS=Vitis vinifera GN=VIT_19s0014g02480 PE=3 SV=2//0
MDP0000122563	665.698	1124.21	-0.75597	1.6384e-05	0.00013765	sp|Q5M750|VQ4_ARATH VQ motif-containing protein 4 OS=Arabidopsis thaliana GN=VQ4 PE=1 SV=1//7.95853e-56
MDP0000122593	117.914	7.9336	3.8936	4.4718e-23	2.7639e-21	sp|Q93VK0|PPCK2_ARATH Phosphoenolpyruvate carboxylase kinase 2 OS=Arabidopsis thaliana GN=PPCK2 PE=1 SV=2//1.03978e-44
MDP0000122624	518.416	834.086	-0.68608	0.0001467	0.00099728	sp|Q9SMY8|FBL15_ARATH F-box/LRR-repeat protein 15 OS=Arabidopsis thaliana GN=FBL15 PE=2 SV=2//0
MDP0000122634	199.457	361.505	-0.85793	5.1519e-05	0.00038725	-//-
MDP0000122685	242.936	380.756	-0.64829	0.0018073	0.0091992	sp|Q40153|LE14B_LITER LEC14B protein OS=Lithospermum erythrorhizon PE=2 SV=1//0
MDP0000122734	56.6039	5.7298	3.3043	5.5886e-07	6.2575e-06	sp|Q9LHA8|MD37C_ARATH Probable mediator of RNA polymerase II transcription subunit 37c OS=Arabidopsis thaliana GN=MED37C PE=1 SV=1//5.61945e-58
MDP0000122791	325.132	1868.58	-2.5228	1.3622e-42	2.8692e-40	sp|Q9LM02|SMT1_ARATH Cycloartenol-C-24-methyltransferase OS=Arabidopsis thaliana GN=SMT1 PE=1 SV=1//0
MDP0000122917	1903.75	4135.12	-1.1191	1.3361e-11	2.9059e-10	sp|Q42908|PMGI_MESCR 2,3-bisphosphoglycerate-independent phosphoglycerate mutase OS=Mesembryanthemum crystallinum GN=PGM1 PE=2 SV=1//0
MDP0000122978	25.0434	60.1138	-1.2633	0.0017776	0.0090708	sp|Q9M160|Y4095_ARATH Uncharacterized protein At4g00950 OS=Arabidopsis thaliana GN=At4g00950 PE=2 SV=1//1.69121e-06
MDP0000122981	1200.9	525.741	1.1917	1.7998e-11	3.8415e-10	sp|Q9FNF2|SSY1_ARATH Starch synthase 1, chloroplastic/amyloplastic OS=Arabidopsis thaliana GN=SS1 PE=2 SV=1//0
MDP0000122984	17.8637	45.3075	-1.3427	0.0026134	0.012739	sp|Q9SV64|FATA2_ARATH Oleoyl-acyl carrier protein thioesterase 2, chloroplastic OS=Arabidopsis thaliana GN=FATA2 PE=2 SV=1//7.03558e-10
MDP0000123025	225.274	134.597	0.74303	0.0014748	0.0076812	sp|P93648|LONM_MAIZE Lon protease homolog, mitochondrial OS=Zea mays GN=LON2 PE=1 SV=1//6.23227e-144
MDP0000123045	1.43576	20.4464	-3.832	2.7061e-05	0.00021732	sp|Q94FY7|TOCC_ARATH Tocopherol cyclase, chloroplastic OS=Arabidopsis thaliana GN=VTE1 PE=2 SV=1//0
MDP0000123085	156.273	12.0573	3.6961	1.2478e-13	3.4499e-12	sp|Q9M2V7|AB16G_ARATH ABC transporter G family member 16 OS=Arabidopsis thaliana GN=ABCG16 PE=2 SV=2//0
MDP0000123086	739.621	1641.36	-1.15	4.4055e-11	9.0069e-10	sp|Q2KIA6|PRPF3_BOVIN U4/U6 small nuclear ribonucleoprotein Prp3 OS=Bos taurus GN=PRPF3 PE=2 SV=1//2.28467e-58
MDP0000123096	142.056	62.7636	1.1785	2.4507e-05	0.0001985	sp|O82533|FTZ21_ARATH Cell division protein FtsZ homolog 2-1, chloroplastic OS=Arabidopsis thaliana GN=FTSZ2-1 PE=1 SV=2//3.0039e-135
MDP0000123133	209.002	50.5678	2.0472	3.2612e-14	9.5323e-13	sp|A4UHT7|SALR_PAPBR Salutaridine reductase OS=Papaver bracteatum GN=SALR PE=1 SV=1//9.06048e-84
MDP0000123134	70.8793	120.183	-0.7618	0.0069618	0.029678	sp|F4I9E1|NFD4_ARATH Protein NUCLEAR FUSION DEFECTIVE 4 OS=Arabidopsis thaliana GN=NFD4 PE=3 SV=1//1.71349e-31
MDP0000123135	15.1704	99.8702	-2.7188	1.1635e-12	2.8788e-11	sp|F4I9E1|NFD4_ARATH Protein NUCLEAR FUSION DEFECTIVE 4 OS=Arabidopsis thaliana GN=NFD4 PE=3 SV=1//7.94741e-25
MDP0000123158	46.4203	16.9239	1.4557	0.00077405	0.0043569	-//-
MDP0000123174	0	11.1384	#NAME?	0.00014715	0.00099983	sp|A7UL74|CTF7_ARATH Protein CHROMOSOME TRANSMISSION FIDELITY 7 OS=Arabidopsis thaliana GN=CTF7 PE=1 SV=1//2.86334e-86
MDP0000123201	152.161	349.221	-1.1985	4.7148e-08	6.2704e-07	sp|Q8GRL7|TBCE_ARATH Tubulin-folding cofactor E OS=Arabidopsis thaliana GN=TFCE PE=2 SV=1//0
MDP0000123310	19.2646	79.382	-2.0429	1.577e-07	1.9164e-06	sp|F4IWA8|TBL41_ARATH Protein trichome birefringence-like 41 OS=Arabidopsis thaliana GN=TBL41 PE=2 SV=1//5.35339e-97
MDP0000123354	1576.14	7408.83	-2.2328	2.0585e-39	3.6614e-37	sp|P32811|PHSH_SOLTU Alpha-glucan phosphorylase, H isozyme OS=Solanum tuberosum PE=1 SV=1//0
MDP0000123361	0	9.43925	#NAME?	0.00067186	0.0038535	sp|O50044|KDSA_PEA 2-dehydro-3-deoxyphosphooctonate aldolase OS=Pisum sativum GN=KDSA PE=2 SV=1//4.72772e-126
MDP0000123374	1117.23	664.451	0.74969	2.0616e-05	0.00016965	sp|Q9MUK5|TOC64_PEA Translocon at the outer membrane of chloroplasts 64 OS=Pisum sativum GN=TOC64 PE=1 SV=1//0
MDP0000123407	102.609	203.033	-0.98456	0.0002769	0.0017514	sp|Q8S2E6|Y1235_ORYSJ B3 domain-containing protein Os01g0723500 OS=Oryza sativa subsp. japonica GN=Os01g0723500 PE=3 SV=1//2.82433e-16
MDP0000123409	607.619	338.316	0.8448	1.0424e-05	9.167e-05	sp|Q6DFI2|TM147_XENLA Transmembrane protein 147 OS=Xenopus laevis GN=tmem147 PE=2 SV=1//2.5824e-26
MDP0000123418	14.1433	72.8715	-2.3652	1.8166e-08	2.5796e-07	sp|Q9LQU4|PCR2_ARATH Protein PLANT CADMIUM RESISTANCE 2 OS=Arabidopsis thaliana GN=PCR2 PE=1 SV=1//6.40187e-60
MDP0000123549	963.209	694.302	0.47229	0.0082059	0.034247	sp|O94260|G3BP_SCHPO Putative G3BP-like protein OS=Schizosaccharomyces pombe (strain 972 / ATCC 24843) GN=nxt3 PE=1 SV=1//1.48439e-17
MDP0000123555	184.624	58.0776	1.6685	6.1804e-10	1.09e-08	-//-
MDP0000123562	130.486	281.23	-1.1079	1.4562e-06	1.509e-05	-//-
MDP0000123568	2719.34	3749.4	-0.4634	0.0048617	0.021737	sp|Q8H107|ODO2B_ARATH Dihydrolipoyllysine-residue succinyltransferase component of 2-oxoglutarate dehydrogenase complex 2, mitochondrial OS=Arabidopsis thaliana GN=At4g26910 PE=2 SV=2//0
MDP0000123573	254.281	20.0659	3.6636	1.2394e-08	1.8042e-07	sp|Q39218|SAT3_ARATH Serine acetyltransferase 3, mitochondrial OS=Arabidopsis thaliana GN=SAT3 PE=1 SV=3//7.75249e-139
MDP0000123650	238.166	153.596	0.63282	0.0057727	0.025253	sp|Q9FNC9|TOM92_ARATH Mitochondrial import receptor subunit TOM9-2 OS=Arabidopsis thaliana GN=TOM9-2 PE=1 SV=3//1.57581e-32
MDP0000123665	137.336	213.105	-0.63385	0.0072595	0.030781	sp|Q8VYN6|PFKA5_ARATH ATP-dependent 6-phosphofructokinase 5, chloroplastic OS=Arabidopsis thaliana GN=PFK5 PE=1 SV=1//2.20929e-102
MDP0000123667	153.116	301.256	-0.97637	1.3439e-05	0.00011542	sp|Q8VYN6|PFKA5_ARATH ATP-dependent 6-phosphofructokinase 5, chloroplastic OS=Arabidopsis thaliana GN=PFK5 PE=1 SV=1//0
MDP0000123671	243.163	86.2463	1.4954	8.4926e-10	1.4761e-08	sp|B0G143|UCPB_DICDI Mitochondrial substrate carrier family protein ucpB OS=Dictyostelium discoideum GN=ucpB PE=3 SV=1//6.4143e-60
MDP0000123673	242.849	429.81	-0.82364	4.8012e-05	0.00036271	sp|Q8LFS6|BRN1L_ARATH RNA-binding protein BRN1 OS=Arabidopsis thaliana GN=BRN1 PE=2 SV=1//1.73525e-08
MDP0000123719	57.4367	111.703	-0.95962	0.0011926	0.0063755	sp|Q9LJG8|ASIL2_ARATH Trihelix transcription factor ASIL2 OS=Arabidopsis thaliana GN=ASIL2 PE=2 SV=1//1.49654e-12
MDP0000123837	284.62	133.032	1.0973	1.1632e-06	1.2298e-05	sp|Q9ZNV8|AHP2_ARATH Histidine-containing phosphotransfer protein 2 OS=Arabidopsis thaliana GN=AHP2 PE=1 SV=1//1.61325e-47
MDP0000123879	50.1827	13.4281	1.9019	3.5909e-05	0.00027959	-//-
MDP0000123893	84.2792	4.26487	4.3046	6.324e-13	1.6215e-11	sp|Q9SND4|HEC2_ARATH Transcription factor HEC2 OS=Arabidopsis thaliana GN=HEC2 PE=1 SV=1//3.18586e-39
MDP0000123894	66.9981	2.82193	4.5694	7.1433e-15	2.2334e-13	sp|Q9SND4|HEC2_ARATH Transcription factor HEC2 OS=Arabidopsis thaliana GN=HEC2 PE=1 SV=1//3.18586e-39
MDP0000123919	10.9125	0.955998	3.5128	0.0028773	0.013846	sp|Q9LT89|TCP19_ARATH Transcription factor TCP19 OS=Arabidopsis thaliana GN=TCP19 PE=2 SV=1//1.37308e-52
MDP0000123927	386.601	128.384	1.5904	4.7128e-13	1.226e-11	sp|Q9FGQ7|CCD32_ARATH Cyclin-D3-2 OS=Arabidopsis thaliana GN=CYCD3-2 PE=2 SV=1//4.09597e-112
MDP0000123956	105.995	230.751	-1.1223	0.00041129	0.0024926	sp|Q9FL07|ATL46_ARATH RING-H2 finger protein ATL46 OS=Arabidopsis thaliana GN=ATL46 PE=2 SV=1//4.35614e-118
MDP0000123958	682.602	934.898	-0.45376	0.010444	0.042016	sp|Q9ATY5|UVH3_ARATH DNA repair protein UVH3 OS=Arabidopsis thaliana GN=UVH3 PE=2 SV=1//1.32328e-71
MDP0000123998	81.4874	139.347	-0.77403	0.0045221	0.020411	sp|Q9LVD8|CAP7_ARATH Putative clathrin assembly protein At5g57200 OS=Arabidopsis thaliana GN=At5g57200 PE=3 SV=1//1.58682e-09
MDP0000124002	4.41486	17.1101	-1.9544	0.012444	0.048615	sp|Q7ZUC7|PGES2_DANRE Prostaglandin E synthase 2 OS=Danio rerio GN=ptges2 PE=2 SV=1//9.48301e-37
MDP0000124008	76.296	19.8887	1.9397	0.00016254	0.001094	-//-
MDP0000124015	467.119	173.545	1.4285	5.3024e-09	8.1381e-08	-//-
MDP0000124019	45.0593	287.413	-2.6732	1.7269e-24	1.1916e-22	sp|Q9FJL4|BH078_ARATH Transcription factor bHLH78 OS=Arabidopsis thaliana GN=BHLH78 PE=2 SV=1//3.68355e-63
MDP0000124063	54.1714	348.844	-2.687	0.0016482	0.0084684	sp|Q56XJ7|Y4276_ARATH Uncharacterized protein At4g22758 OS=Arabidopsis thaliana GN=At4g22758 PE=2 SV=1//6.43733e-10
MDP0000124067	75.329	131.915	-0.80833	0.0031396	0.014939	-//-
MDP0000124089	3929.14	5410.42	-0.46153	0.003845	0.01774	sp|Q9MA74|SDC1_ARATH Serine decarboxylase OS=Arabidopsis thaliana GN=SDC PE=1 SV=1//0
MDP0000124249	1062.34	538.537	0.98013	5.2653e-08	6.9448e-07	sp|Q9LEV3|CBSX3_ARATH CBS domain-containing protein CBSX3, mitochondrial OS=Arabidopsis thaliana GN=CBSX3 PE=1 SV=1//3.39282e-118
MDP0000124371	1805.53	3894.43	-1.109	2.3905e-11	5.0196e-10	sp|Q9SRE4|UGAL2_ARATH UDP-galactose transporter 2 OS=Arabidopsis thaliana GN=UDP-GALT2 PE=2 SV=1//1.45618e-147
MDP0000124388	62.9052	32.5419	0.95088	0.0083823	0.034877	sp|Q5XEM9|ALFL5_ARATH PHD finger protein ALFIN-LIKE 5 OS=Arabidopsis thaliana GN=AL5 PE=2 SV=1//3.34092e-106
MDP0000124428	282.184	109.577	1.3647	3.959e-09	6.2235e-08	sp|Q9FN03|UVR8_ARATH Ultraviolet-B receptor UVR8 OS=Arabidopsis thaliana GN=UVR8 PE=1 SV=1//4.38514e-21
MDP0000124500	54.2479	294.11	-2.4387	1.8714e-20	9.5713e-19	sp|Q9LY50|ACCR3_ARATH Putative serine/threonine-protein kinase-like protein CCR3 OS=Arabidopsis thaliana GN=CCR3 PE=2 SV=1//0
MDP0000124502	1492.44	559.934	1.4143	2.746e-06	2.6913e-05	sp|Q03154|ACY1_HUMAN Aminoacylase-1 OS=Homo sapiens GN=ACY1 PE=1 SV=1//4.41346e-35
MDP0000124503	24.2717	56.82	-1.2271	0.0028644	0.013793	sp|C0LGN2|Y3148_ARATH Probable leucine-rich repeat receptor-like serine/threonine-protein kinase At3g14840 OS=Arabidopsis thaliana GN=LRR-RLK PE=2 SV=1//3.85139e-57
MDP0000124546	548.624	226.885	1.2739	1.7601e-10	3.3095e-09	sp|Q9SKN3|CSPL6_ARATH CASP-like protein 5A2 OS=Arabidopsis thaliana GN=At2g28370 PE=2 SV=1//2.73407e-87
MDP0000124574	54.6387	6.84642	2.9965	1.4463e-09	2.426e-08	sp|Q4LDF9|OEP37_PEA Outer envelope pore protein 37, chloroplastic OS=Pisum sativum GN=OEP37 PE=1 SV=1//6.48839e-13
MDP0000124578	213.893	650.623	-1.6049	8.2944e-16	2.8231e-14	-//-
MDP0000124585	5.06524	38.7495	-2.9355	1.5828e-05	0.0001334	sp|F8WLS6|UGT6_CATRO 7-deoxyloganetin glucosyltransferase OS=Catharanthus roseus GN=UGT85A23 PE=1 SV=1//4.81621e-180
MDP0000124606	267.314	517.613	-0.95334	1.488e-06	1.5384e-05	sp|F4IB81|LYK3_ARATH LysM domain receptor-like kinase 3 OS=Arabidopsis thaliana GN=LYK3 PE=2 SV=1//0
MDP0000124616	1454.67	1030.92	0.49676	0.0038404	0.01772	sp|Q9LZQ0|CX5C2_ARATH Cytochrome c oxidase subunit 5C-2 OS=Arabidopsis thaliana GN=At3g62400 PE=2 SV=1//1.92237e-30
MDP0000124617	365.843	148.426	1.3015	0.0044013	0.019921	sp|B2IBR5|DNAJ_BEII9 Chaperone protein DnaJ OS=Beijerinckia indica subsp. indica (strain ATCC 9039 / DSM 1715 / NCIB 8712) GN=dnaJ PE=3 SV=1//1.27729e-08
MDP0000124621	312.615	894.569	-1.5168	1.0571e-15	3.5876e-14	sp|O81832|Y4729_ARATH G-type lectin S-receptor-like serine/threonine-protein kinase At4g27290 OS=Arabidopsis thaliana GN=At4g27290 PE=3 SV=4//0
MDP0000124634	682.012	1625.48	-1.253	0.00025062	0.0016035	-//-
MDP0000124654	1062.81	1646.2	-0.63126	0.0046692	0.020986	sp|Q9LYT3|TT12_ARATH Protein TRANSPARENT TESTA 12 OS=Arabidopsis thaliana GN=TT12 PE=2 SV=1//3.11337e-101
MDP0000124687	140.445	382.163	-1.4442	4.9821e-08	6.6076e-07	-//-
MDP0000124718	1.09312	18.7825	-4.1029	3.5998e-05	0.00028019	sp|Q8S403|PHO1_ARATH Phosphate transporter PHO1 OS=Arabidopsis thaliana GN=PHO1 PE=2 SV=1//4.62293e-13
MDP0000124719	19.2455	191.438	-3.3143	1.7596e-25	1.2902e-23	sp|Q9FGJ6|ATL79_ARATH RING-H2 finger protein ATL79 OS=Arabidopsis thaliana GN=ATL79 PE=2 SV=1//1.10805e-31
MDP0000124752	1.10268	15.7563	-3.8368	0.0021407	0.010665	sp|P50699|TLPH_ARATH Thaumatin-like protein OS=Arabidopsis thaliana GN=At1g18250 PE=2 SV=2//1.52098e-69
MDP0000124807	36.3459	14.0025	1.3761	0.0061195	0.026581	sp|Q2QYH7|C14C2_ORYSJ Cytochrome P450 714C2 OS=Oryza sativa subsp. japonica GN=CYP714C2 PE=2 SV=1//2.99213e-164
MDP0000124810	1380.68	790.326	0.80486	0.00035885	0.0022074	sp|Q38832|IAA14_ARATH Auxin-responsive protein IAA14 OS=Arabidopsis thaliana GN=IAA14 PE=1 SV=2//1.24756e-103
MDP0000124868	3.64941	16.8663	-2.2084	0.0065048	0.027969	-//-
MDP0000124876	5.08725	39.948	-2.9732	1.9704e-05	0.00016292	sp|Q8RXC8|RBK2_ARATH Receptor-like cytosolic serine/threonine-protein kinase RBK2 OS=Arabidopsis thaliana GN=RBK2 PE=1 SV=1//0
MDP0000124883	447.978	1229.5	-1.4566	0.00038155	0.0023309	sp|Q42806|KPYC_SOYBN Pyruvate kinase, cytosolic isozyme OS=Glycine max PE=2 SV=1//3.42078e-126
MDP0000124884	34.1999	82.6991	-1.2739	0.00022781	0.0014748	sp|Q42954|KPYC_TOBAC Pyruvate kinase, cytosolic isozyme OS=Nicotiana tabacum PE=2 SV=1//1.92853e-114
MDP0000124935	42.8863	8.5978	2.3185	0.0018534	0.0094047	sp|Q0WPF2|PCFS4_ARATH Polyadenylation and cleavage factor homolog 4 OS=Arabidopsis thaliana GN=PCFS4 PE=1 SV=1//1.31694e-103
MDP0000124963	455.838	1109.72	-1.2836	1.3141e-12	3.2346e-11	sp|Q8H0M1|QORH_SPIOL Quinone-oxidoreductase homolog, chloroplastic OS=Spinacia oleracea GN=QOR PE=1 SV=1//1.24389e-11
MDP0000124995	30.8632	116.873	-1.921	9.1779e-09	1.3606e-07	-//-
MDP0000125000	371.365	210.858	0.81656	0.00010765	0.00075341	sp|Q03730|YMB8_YEAST Uncharacterized vacuolar membrane protein YML018C OS=Saccharomyces cerevisiae (strain ATCC 204508 / S288c) GN=YML018C PE=1 SV=1//1.1894e-29
MDP0000125058	1.80996	14.1318	-2.9649	0.0029254	0.014052	sp|Q9ZUH3|PUP5_ARATH Probable purine permease 5 OS=Arabidopsis thaliana GN=PUP5 PE=2 SV=2//1.16388e-127
MDP0000125064	189.746	536.017	-1.4982	2.1068e-13	5.6715e-12	sp|O49453|Y4844_ARATH Uncharacterized protein At4g28440 OS=Arabidopsis thaliana GN=At4g28440 PE=1 SV=1//2.59164e-49
MDP0000125082	8.0053	161.53	-4.3347	1.7494e-30	1.7875e-28	sp|Q9M1S3|ARP1_ARATH Probable RNA-binding protein ARP1 OS=Arabidopsis thaliana GN=ARP1 PE=2 SV=1//4.49895e-62
MDP0000125095	0.358421	14.5699	-5.3452	5.8998e-05	0.00043704	-//-
MDP0000125107	1.83323	17.3899	-3.2458	0.00042291	0.0025557	sp|Q9LHL6|TBL1_ARATH Protein trichome birefringence-like 1 OS=Arabidopsis thaliana GN=TBL1 PE=2 SV=1//3.50891e-09
MDP0000125152	39.2698	5.24562	2.9042	0.00010778	0.00075422	sp|Q08435|PMA1_NICPL Plasma membrane ATPase 1 OS=Nicotiana plumbaginifolia GN=PMA1 PE=2 SV=1//7.01478e-37
MDP0000125171	145.755	73.5406	0.98694	0.00046788	0.0027968	sp|Q40345|IDHP_MEDSA Isocitrate dehydrogenase [NADP], chloroplastic (Fragment) OS=Medicago sativa PE=2 SV=1//9.13832e-16
MDP0000125193	81.5784	2.97443	4.7775	1.5932e-20	8.2097e-19	-//-
MDP0000125204	28.8029	3.69666	2.9619	9.7497e-06	8.6228e-05	sp|Q9LRA7|TPS9_ARATH Probable alpha,alpha-trehalose-phosphate synthase [UDP-forming] 9 OS=Arabidopsis thaliana GN=TPS9 PE=2 SV=1//7.67784e-167
MDP0000125254	688.825	492.632	0.48363	0.0095043	0.038812	sp|F4IXE7|IDM1_ARATH Increased DNA methylation 1 OS=Arabidopsis thaliana GN=IDM1 PE=1 SV=1//2.20691e-29
MDP0000125256	27.9851	180.712	-2.691	9.6243e-19	4.221e-17	sp|Q9C523|DIR19_ARATH Dirigent protein 19 OS=Arabidopsis thaliana GN=DIR19 PE=2 SV=1//2.39928e-61
MDP0000125269	398.376	634.188	-0.67078	0.00035552	0.0021883	sp|Q93ZG9|FKB53_ARATH Peptidyl-prolyl cis-trans isomerase FKBP53 OS=Arabidopsis thaliana GN=FKBP53 PE=1 SV=1//2.99667e-25
MDP0000125300	1020.78	351.094	1.5397	1.4304e-16	5.2678e-15	sp|P11890|HS23C_OXYRB Small heat shock protein, chloroplastic OS=Oxybasis rubra GN=HSP23 PE=2 SV=1//1.51791e-51
MDP0000125303	1268.76	93.1008	3.7685	7.8101e-14	2.2063e-12	sp|Q41238|LOX16_SOLTU Linoleate 9S-lipoxygenase 6 (Fragment) OS=Solanum tuberosum GN=LOX1.6 PE=1 SV=1//0
MDP0000125333	489.764	735.175	-0.586	0.0013137	0.0069475	sp|Q8GWH3|OS9_ARATH Protein OS-9 homolog OS=Arabidopsis thaliana GN=OS9 PE=1 SV=1//7.02582e-111
MDP0000125388	55.7281	15.7744	1.8208	3.0544e-05	0.0002417	sp|Q8RXC8|RBK2_ARATH Receptor-like cytosolic serine/threonine-protein kinase RBK2 OS=Arabidopsis thaliana GN=RBK2 PE=1 SV=1//7.10388e-40
MDP0000125407	28.0677	5.56919	2.3334	0.00028005	0.0017687	sp|P19251|ASNS1_PEA Asparagine synthetase, nodule [glutamine-hydrolyzing] OS=Pisum sativum GN=AS1 PE=2 SV=3//1.09864e-89
MDP0000125413	162.014	670.587	-2.0493	7.6284e-24	4.9979e-22	sp|Q9LZM8|BLH9_ARATH BEL1-like homeodomain protein 9 OS=Arabidopsis thaliana GN=BLH9 PE=1 SV=1//2.49014e-07
MDP0000125469	505.553	1040.37	-1.0412	9.2457e-09	1.3687e-07	sp|Q9UI26|IPO11_HUMAN Importin-11 OS=Homo sapiens GN=IPO11 PE=1 SV=1//2.70788e-67
MDP0000125504	142.071	416.952	-1.5533	5.9435e-13	1.5272e-11	-//-
MDP0000125524	33.7493	10.5644	1.6756	0.0016478	0.0084674	-//-
MDP0000125609	236.183	90.3408	1.3865	0.0035075	0.016429	-//-
MDP0000125660	92.0503	51.9906	0.82417	0.0094569	0.038648	sp|Q9SZ83|Y4967_ARATH Uncharacterized oxidoreductase At4g09670 OS=Arabidopsis thaliana GN=At4g09670 PE=1 SV=1//3.85458e-63
MDP0000125671	9.77955	44.5539	-2.1877	1.4041e-05	0.00011999	sp|O23193|CBSX1_ARATH CBS domain-containing protein CBSX1, chloroplastic OS=Arabidopsis thaliana GN=CBSX1 PE=1 SV=2//3.28052e-57
MDP0000125709	2.54051	58.4616	-4.5243	8.0026e-06	7.1862e-05	-//-
MDP0000125733	578.976	261.314	1.1477	5.2855e-09	8.1174e-08	sp|O22466|MSI1_SOLLC WD-40 repeat-containing protein MSI1 OS=Solanum lycopersicum GN=MSI1 PE=2 SV=1//0
MDP0000125735	111.425	47.2206	1.2386	5.9966e-05	0.00044346	-//-
MDP0000125742	4406.01	2674.21	0.72036	1.2819e-05	0.00011062	sp|Q9C5Y0|PLDD1_ARATH Phospholipase D delta OS=Arabidopsis thaliana GN=PLDDELTA PE=1 SV=2//0
MDP0000125771	1272.44	3006.47	-1.2405	2.1114e-08	2.9674e-07	sp|Q9ZSK1|GTOMC_ARATH Tocopherol O-methyltransferase, chloroplastic OS=Arabidopsis thaliana GN=VTE4 PE=2 SV=2//1.26497e-143
MDP0000125777	74.606	155.324	-1.0579	8.4849e-05	0.00060773	sp|Q03441|RMD1_YEAST Sporulation protein RMD1 OS=Saccharomyces cerevisiae (strain ATCC 204508 / S288c) GN=RMD1 PE=1 SV=1//3.08467e-13
MDP0000125807	10.5396	109.341	-3.375	8.9621e-12	2.0046e-10	sp|Q39131|LAML_ARATH Lamin-like protein OS=Arabidopsis thaliana GN=At5g15350 PE=1 SV=1//5.27167e-25
MDP0000125842	12.7499	112.644	-3.1432	0.0011877	0.0063517	-//-
MDP0000125850	43.7664	139.366	-1.671	2.6241e-07	3.0933e-06	sp|O49686|PYR1_ARATH Abscisic acid receptor PYR1 OS=Arabidopsis thaliana GN=PYR1 PE=1 SV=1//1.91371e-95
MDP0000125860	58.9015	148.524	-1.3343	1.7375e-06	1.7719e-05	-//-
MDP0000126070	94.9113	150.03	-0.6606	0.01198	0.047085	sp|O81062|SIP_ARATH Signal peptide peptidase OS=Arabidopsis thaliana GN=SPP PE=2 SV=1//0
MDP0000126098	105.385	193.06	-0.87338	0.00053361	0.0031443	-//-
MDP0000126107	94.8714	36.5973	1.3742	0.002001	0.010042	sp|Q1PER6|APX2_ARATH L-ascorbate peroxidase 2, cytosolic OS=Arabidopsis thaliana GN=APX2 PE=2 SV=3//1.7066e-115
MDP0000126130	523.922	295.94	0.82405	3.3158e-05	0.00026021	sp|Q9SHU7|TIC21_ARATH Protein TIC 21, chloroplastic OS=Arabidopsis thaliana GN=TIC21 PE=1 SV=1//4.78987e-108
MDP0000126152	65.1691	123.707	-0.92466	0.0012216	0.0065089	sp|F4I111|MCU6_ARATH Calcium uniporter protein 6, mitochondrial OS=Arabidopsis thaliana GN=At1g09575 PE=2 SV=1//1.78269e-88
MDP0000126153	496.073	978.271	-0.97968	4.5315e-08	6.035e-07	sp|Q96MV1|TMM56_HUMAN Transmembrane protein 56 OS=Homo sapiens GN=TMEM56 PE=1 SV=1//1.16886e-18
MDP0000126178	0.372128	8.6876	-4.5451	0.00463	0.020839	sp|O82213|VAP31_ARATH Vesicle-associated protein 3-1 OS=Arabidopsis thaliana GN=PVA31 PE=3 SV=1//7.69914e-12
MDP0000126193	156.253	279.971	-0.84139	0.0073939	0.031288	-//-
MDP0000126194	174.233	358.174	-1.0396	1.5306e-06	1.5777e-05	-//-
MDP0000126245	1.79833	83.3632	-5.5347	5.2846e-22	3.007e-20	sp|Q9SVE5|EXLA2_ARATH Expansin-like A2 OS=Arabidopsis thaliana GN=EXLA2 PE=2 SV=1//1.83478e-107
MDP0000126290	39.8238	115.619	-1.5377	0.0022397	0.011101	sp|Q0WUC5|ALB33_ARATH ALBINO3-like protein 3, mitochondrial OS=Arabidopsis thaliana GN=ALB3L3 PE=2 SV=1//1.89181e-136
MDP0000126298	276.964	563.255	-1.0241	2.0092e-07	2.4084e-06	sp|Q08448|YO059_YEAST Putative lipase YOR059C OS=Saccharomyces cerevisiae (strain ATCC 204508 / S288c) GN=YOR059C PE=1 SV=1//4.47965e-11
MDP0000126323	97.7925	36.8889	1.4065	0.00025044	0.0016028	sp|B9RAJ0|DNPEP_RICCO Probable aspartyl aminopeptidase OS=Ricinus communis GN=RCOM_1506700 PE=2 SV=2//0
MDP0000126351	249.094	141.855	0.81227	0.00038907	0.002371	sp|P0C8Q4|Y4990_ARATH Uncharacterized protein At4g19900 OS=Arabidopsis thaliana GN=At4g19900 PE=2 SV=1//2.47104e-59
MDP0000126417	32.1113	0.795384	5.3353	0.0018061	0.009194	sp|Q9ZVR5|PP2B2_ARATH Putative F-box protein PP2-B2 OS=Arabidopsis thaliana GN=PP2B2 PE=3 SV=2//1.67026e-17
MDP0000126481	203.002	15.4779	3.7132	9.8277e-26	7.3976e-24	-//-
MDP0000126517	67.1443	284.524	-2.0832	0.00059579	0.0034715	sp|Q9FY93|NAC83_ARATH NAC domain-containing protein 83 OS=Arabidopsis thaliana GN=NAC083 PE=1 SV=1//5.21368e-95
MDP0000126532	224.292	1149.73	-2.3578	1.2395e-34	1.6627e-32	sp|Q9FY69|BH143_ARATH Transcription factor bHLH143 OS=Arabidopsis thaliana GN=BHLH143 PE=2 SV=1//1.24624e-25
MDP0000126616	21.4837	87.6912	-2.0292	4.1595e-08	5.5658e-07	-//-
MDP0000126706	50.2952	160.881	-1.6775	3.9767e-09	6.2493e-08	sp|Q9ZVI6|LOR8_ARATH Protein LURP-one-related 8 OS=Arabidopsis thaliana GN=At2g38640 PE=2 SV=1//4.89307e-65
MDP0000126728	63.122	197.095	-1.6427	4.9248e-10	8.7661e-09	sp|Q0PGJ6|AKRC9_ARATH Aldo-keto reductase family 4 member C9 OS=Arabidopsis thaliana GN=AKR4C9 PE=1 SV=1//7.1367e-168
MDP0000126738	10.9906	1.51761	2.8564	0.0093025	0.038108	sp|Q84R27|Y3896_ARATH B3 domain-containing protein At3g18960 OS=Arabidopsis thaliana GN=At3g18960 PE=2 SV=1//4.60325e-22
MDP0000126755	140.001	255.882	-0.87004	0.00012908	0.00088763	-//-
MDP0000126791	8.76326	0.891368	3.2974	0.01275	0.049644	sp|Q8L7Y9|NPC1_ARATH Non-specific phospholipase C1 OS=Arabidopsis thaliana GN=NPC1 PE=2 SV=1//4.84217e-52
MDP0000126901	59.6449	23.0451	1.3719	0.00071533	0.0040674	sp|Q9SGE3|H2B2_ARATH Histone H2B.2 OS=Arabidopsis thaliana GN=At1g08170 PE=2 SV=1//2.83933e-33
MDP0000126986	226.135	752.163	-1.7339	1.0478e-18	4.5705e-17	-//-
MDP0000127005	493.947	302.987	0.7051	0.00030305	0.0018973	sp|A7GT07|DNAJ_BACCN Chaperone protein DnaJ OS=Bacillus cereus subsp. cytotoxis (strain NVH 391-98) GN=dnaJ PE=3 SV=1//2.73615e-06
MDP0000127009	18.1711	133.47	-2.8768	8.9507e-08	1.1369e-06	sp|Q7XBQ9|RGA2_SOLBU Disease resistance protein RGA2 OS=Solanum bulbocastanum GN=RGA2 PE=1 SV=1//7.47633e-06
MDP0000127027	8.7537	72.7706	-3.0554	1.5887e-11	3.4351e-10	sp|Q9ZPV5|NOC2L_ARATH Nucleolar complex protein 2 homolog OS=Arabidopsis thaliana GN=At2g18220 PE=3 SV=2//1.01963e-104
MDP0000127029	409.032	900.454	-1.1384	0.00063134	0.0036507	-//-
MDP0000127054	6.88891	0	Inf	0.0031383	0.014934	sp|Q94AW5|ERF03_ARATH Ethylene-responsive transcription factor ERF003 OS=Arabidopsis thaliana GN=ERF003 PE=2 SV=1//1.12707e-56
MDP0000127058	65.8618	28.3259	1.2173	0.0013271	0.0070112	sp|P46301|RS25_SOLLC 40S ribosomal protein S25 OS=Solanum lycopersicum GN=RPS25 PE=3 SV=1//5.64152e-38
MDP0000127077	897.733	1979.68	-1.1409	3.6697e-11	7.567e-10	-//-
MDP0000127134	10.2189	95.093	-3.2181	5.7803e-15	1.8227e-13	sp|Q8LDC8|ERF92_ARATH Ethylene-responsive transcription factor 1B OS=Arabidopsis thaliana GN=ERF1B PE=1 SV=2//5.33836e-60
MDP0000127145	170.149	90.6223	0.90886	0.00046209	0.0027656	sp|P34788|RS18_ARATH 40S ribosomal protein S18 OS=Arabidopsis thaliana GN=RPS18A PE=1 SV=1//3.5207e-87
MDP0000127162	140.8	62.5684	1.1701	0.0074836	0.031628	sp|Q9NQG5|RPR1B_HUMAN Regulation of nuclear pre-mRNA domain-containing protein 1B OS=Homo sapiens GN=RPRD1B PE=1 SV=1//1.24954e-20
MDP0000127174	209.65	350.599	-0.74184	0.0004325	0.0026051	sp|Q5RBA3|F214B_PONAB Protein FAM214B OS=Pongo abelii GN=FAM214B PE=2 SV=1//5.35211e-10
MDP0000127244	46.6093	18.9122	1.3013	0.0037493	0.017367	sp|Q9LDD1|BRG3_ARATH Probable BOI-related E3 ubiquitin-protein ligase 3 OS=Arabidopsis thaliana GN=BRG3 PE=1 SV=1//9.3414e-25
MDP0000127326	14.9012	2.17712	2.7749	0.0022862	0.011305	sp|Q9SZL9|CSLD4_ARATH Cellulose synthase-like protein D4 OS=Arabidopsis thaliana GN=CSLD4 PE=2 SV=1//0
MDP0000127419	134.85	61.6802	1.1285	7.0737e-05	0.00051573	sp|Q9FRL8|DHAR2_ARATH Glutathione S-transferase DHAR2 OS=Arabidopsis thaliana GN=DHAR2 PE=1 SV=1//1.1767e-79
MDP0000127460	190.587	318.97	-0.74297	0.00064474	0.0037188	-//-
MDP0000127499	809.329	569.054	0.50816	0.0048031	0.021519	sp|Q9T0D3|HFB2B_ARATH Heat stress transcription factor B-2b OS=Arabidopsis thaliana GN=HSFB2B PE=2 SV=1//7.26005e-77
MDP0000127501	10238.7	3380.69	1.5986	4.2663e-22	2.442e-20	sp|Q42605|UGE1_ARATH Bifunctional UDP-glucose 4-epimerase and UDP-xylose 4-epimerase 1 OS=Arabidopsis thaliana GN=UGE1 PE=1 SV=2//0
MDP0000127502	204.492	100.235	1.0287	0.002426	0.011924	sp|Q39265|ZFP6_ARATH Zinc finger protein 6 OS=Arabidopsis thaliana GN=ZFP6 PE=2 SV=1//2.20402e-28
MDP0000127515	189.728	542.389	-1.5154	1.5291e-13	4.1795e-12	sp|P57769|SNX16_RAT Sorting nexin-16 OS=Rattus norvegicus GN=Snx16 PE=1 SV=2//5.38176e-09
MDP0000127531	2858.83	5801.28	-1.0209	4.9337e-10	8.7754e-09	sp|P29677|MPPA_SOLTU Mitochondrial-processing peptidase subunit alpha OS=Solanum tuberosum GN=MPP PE=1 SV=1//0
MDP0000127542	45294.1	147332	-1.7017	2.2729e-25	1.6563e-23	sp|P48981|BGAL_MALDO Beta-galactosidase OS=Malus domestica PE=1 SV=1//6.77537e-10
MDP0000127552	42.1321	172.24	-2.0314	1.7674e-12	4.2803e-11	sp|Q38834|R13L4_ARATH Disease resistance RPP13-like protein 4 OS=Arabidopsis thaliana GN=RPP13L4 PE=1 SV=2//1.27591e-107
MDP0000127563	2.17794	74.3362	-5.093	1.2266e-06	1.2907e-05	sp|Q9SW00|ORP4B_ARATH Oxysterol-binding protein-related protein 4B OS=Arabidopsis thaliana GN=ORP4B PE=2 SV=2//5.24582e-121
MDP0000127602	10.5445	30.9159	-1.5519	0.005284	0.023366	sp|Q38899|ORC2_ARATH Origin of replication complex subunit 2 OS=Arabidopsis thaliana GN=ORC2 PE=1 SV=1//4.03175e-141
MDP0000127630	0.360496	9.08006	-4.6546	0.0036149	0.016847	sp|P48619|FAD3C_RICCO Omega-3 fatty acid desaturase, chloroplastic OS=Ricinus communis GN=FAD7A-1 PE=2 SV=1//0
MDP0000127633	47.898	103.728	-1.1148	0.00042627	0.0025718	sp|Q9FFF9|APC1_ARATH Anaphase-promoting complex subunit 1 OS=Arabidopsis thaliana GN=APC1 PE=2 SV=1//0
MDP0000127647	15.6268	44.4486	-1.5081	0.001171	0.0062692	-//-
MDP0000127732	107.695	217.863	-1.0165	3.5353e-05	0.00027566	sp|O22932|CIPKB_ARATH CBL-interacting serine/threonine-protein kinase 11 OS=Arabidopsis thaliana GN=CIPK11 PE=1 SV=1//0
MDP0000127737	16.7166	50.4354	-1.5932	0.00038083	0.0023268	sp|Q55EI6|ATX10_DICDI Ataxin-10 homolog OS=Dictyostelium discoideum GN=atxn10 PE=3 SV=1//7.40791e-12
MDP0000127750	130.04	351.22	-1.4334	3.2726e-06	3.1622e-05	-//-
MDP0000127752	89.7764	177.007	-0.9794	0.00011921	0.00082549	sp|O48573|LAZ5_ARATH Disease resistance protein LAZ5 OS=Arabidopsis thaliana GN=LAZ5 PE=1 SV=1//9.00993e-35
MDP0000127758	1025.26	545.963	0.90911	0.0060057	0.026153	sp|P93092|ACP1_CASGL Acyl carrier protein 1, chloroplastic OS=Casuarina glauca GN=ACP1 PE=2 SV=1//1.5428e-45
MDP0000127773	13284.7	3192.27	2.0571	6.4509e-35	8.7513e-33	sp|Q42569|C90A1_ARATH Cytochrome P450 90A1 OS=Arabidopsis thaliana GN=CYP90A1 PE=2 SV=1//0
MDP0000127798	526.149	928.888	-0.82003	0.00021566	0.0014053	-//-
MDP0000127807	3.64319	19.4064	-2.4133	0.001988	0.0099868	sp|Q9LYV6|GEML5_ARATH GEM-like protein 5 OS=Arabidopsis thaliana GN=At5g13200 PE=1 SV=1//2.07694e-104
MDP0000127808	4518.28	9869.41	-1.1272	4.6922e-12	1.0834e-10	sp|Q8VZH2|APM1_ARATH Aminopeptidase M1 OS=Arabidopsis thaliana GN=APM1 PE=1 SV=1//0
MDP0000127834	537.352	791.503	-0.55873	0.0065864	0.028274	sp|Q9SJY5|PUMP5_ARATH Mitochondrial uncoupling protein 5 OS=Arabidopsis thaliana GN=PUMP5 PE=2 SV=1//2.7227e-133
MDP0000127882	1396.64	3364.23	-1.2683	4.1394e-14	1.2019e-12	sp|Q9DBG7|SRPR_MOUSE Signal recognition particle receptor subunit alpha OS=Mus musculus GN=Srpr PE=1 SV=1//7.76936e-137
MDP0000127897	721.859	1123.47	-0.63818	0.00032152	0.0020011	sp|B7ZWR6|OEP61_ARATH Outer envelope protein 61 OS=Arabidopsis thaliana GN=OEP61 PE=1 SV=1//0
MDP0000127922	76.8599	170.233	-1.1472	1.427e-05	0.00012166	sp|C0LGH8|Y1634_ARATH Probable LRR receptor-like serine/threonine-protein kinase At1g63430 OS=Arabidopsis thaliana GN=At1g63430 PE=2 SV=1//0
MDP0000127923	7847.92	39020.1	-2.3138	1.1911e-43	2.7633e-41	sp|Q9SMT7|4CLLA_ARATH Oxalate--CoA ligase OS=Arabidopsis thaliana GN=AAE3 PE=1 SV=1//0
MDP0000127939	77.6565	40.9362	0.92373	0.0067634	0.028944	sp|Q7XZU3|SAC1_ARATH Phosphoinositide phosphatase SAC1 OS=Arabidopsis thaliana GN=SAC1 PE=1 SV=1//3.02009e-159
MDP0000127942	2081.12	222.771	3.2237	1.372e-64	8.1345e-62	sp|O49726|PUP9_ARATH Probable purine permease 9 OS=Arabidopsis thaliana GN=PUP9 PE=2 SV=2//9.72845e-102
MDP0000127993	840.001	1181.27	-0.49187	0.0045453	0.0205	sp|Q9C5X4|ATX1_ARATH Histone-lysine N-methyltransferase ATX1 OS=Arabidopsis thaliana GN=ATX1 PE=1 SV=2//1.4032e-14
MDP0000128045	4993.5	6906.04	-0.46781	0.0035837	0.016725	sp|Q5M868|GBA2_RAT Non-lysosomal glucosylceramidase OS=Rattus norvegicus GN=Gba2 PE=2 SV=2//1.65547e-29
MDP0000128052	5622.61	7710.02	-0.45549	0.0043733	0.019815	sp|Q9XF98|CALR_PRUAR Calreticulin OS=Prunus armeniaca PE=2 SV=1//0
MDP0000128058	1.81411	18.2081	-3.3272	0.00027977	0.0017672	sp|Q9LT67|BH113_ARATH Transcription factor bHLH113 OS=Arabidopsis thaliana GN=BHLH113 PE=2 SV=1//4.15372e-17
MDP0000128108	275.415	103.636	1.4101	2.5638e-09	4.1413e-08	sp|Q9LQQ9|MPK13_ARATH Mitogen-activated protein kinase 13 OS=Arabidopsis thaliana GN=MPK13 PE=1 SV=1//2.44137e-45
MDP0000128118	857.886	1387.73	-0.69387	5.8633e-05	0.0004348	sp|F4JSZ5|BIG1_ARATH Brefeldin A-inhibited guanine nucleotide-exchange protein 1 OS=Arabidopsis thaliana GN=BIG1 PE=2 SV=1//0
MDP0000128123	29.0907	10.9108	1.4148	0.010397	0.041853	sp|Q8BX32|SLX1_MOUSE Structure-specific endonuclease subunit SLX1 OS=Mus musculus GN=Slx1b PE=2 SV=1//1.01242e-35
MDP0000128138	61.8175	109.972	-0.83105	0.005348	0.023589	sp|Q8LFL8|LSM1B_ARATH Sm-like protein LSM1B OS=Arabidopsis thaliana GN=LSM1B PE=1 SV=1//8.10927e-48
MDP0000128252	37.9316	10.2865	1.8827	0.00028405	0.0017914	sp|O22768|UNE12_ARATH Transcription factor UNE12 OS=Arabidopsis thaliana GN=UNE12 PE=2 SV=2//3.24673e-28
MDP0000128263	912.893	451.229	1.0166	7.4894e-08	9.6375e-07	sp|F4HVG8|CSK_ARATH Chloroplast sensor kinase, chloroplastic OS=Arabidopsis thaliana GN=CSK PE=1 SV=1//0
MDP0000128265	88.0926	265.411	-1.5911	0.0038892	0.017909	sp|Q9LK73|U88A1_ARATH UDP-glycosyltransferase 88A1 OS=Arabidopsis thaliana GN=UGT88A1 PE=2 SV=1//3.26192e-180
MDP0000128274	9.77206	58.0482	-2.5705	5.2263e-08	6.9047e-07	sp|Q75RY2|PAIR1_ORYSJ Protein PAIR1 OS=Oryza sativa subsp. japonica GN=PAIR1 PE=1 SV=1//5.95884e-28
MDP0000128325	1078.6	547.51	0.9782	5.6715e-08	7.4478e-07	-//-
MDP0000128432	127.164	75.7149	0.74804	0.0081748	0.034141	sp|Q9ZVK1|XTH10_ARATH Probable xyloglucan endotransglucosylase/hydrolase protein 10 OS=Arabidopsis thaliana GN=XTH10 PE=2 SV=1//9.42444e-150
MDP0000128438	321.328	499.68	-0.63696	0.0011908	0.0063678	sp|P26569|H12_ARATH Histone H1.2 OS=Arabidopsis thaliana GN=At2g30620 PE=1 SV=1//4.40288e-09
MDP0000128444	118.378	196.08	-0.72804	0.0031009	0.014774	sp|Q02DS7|MTR_PSEAB Tryptophan-specific transport protein OS=Pseudomonas aeruginosa (strain UCBPP-PA14) GN=mtr PE=1 SV=1//1.58206e-06
MDP0000128456	870.023	628.218	0.46979	0.009671	0.039343	-//-
MDP0000128468	748.282	254.734	1.5546	7.6035e-16	2.5989e-14	sp|Q08655|ASR1_SOLLC Abscisic stress-ripening protein 1 OS=Solanum lycopersicum GN=ASR1 PE=2 SV=1//5.20643e-08
MDP0000128473	1750.89	740.308	1.2419	2.0496e-08	2.8873e-07	sp|Q40517|NTF3_TOBAC Mitogen-activated protein kinase homolog NTF3 OS=Nicotiana tabacum GN=NTF3 PE=1 SV=1//0
MDP0000128506	16.7453	41.2199	-1.2996	0.005461	0.024038	sp|Q9LRR4|R13L1_ARATH Putative disease resistance RPP13-like protein 1 OS=Arabidopsis thaliana GN=RPPL1 PE=3 SV=1//2.60058e-09
MDP0000128517	2240.11	948.391	1.24	3.2456e-13	8.5782e-12	sp|Q0JNR2|CYT12_ORYSJ Cysteine proteinase inhibitor 12 OS=Oryza sativa subsp. japonica GN=Os01g0270100 PE=2 SV=1//4.44731e-85
MDP0000128538	49.0181	2.98915	4.0355	1.0644e-11	2.3437e-10	sp|Q8H129|PPA3_ARATH Purple acid phosphatase 3 OS=Arabidopsis thaliana GN=PAP3 PE=2 SV=1//2.5119e-140
MDP0000128560	2.16423	51.6501	-4.5768	0.0002581	0.0016469	sp|Q40392|TMVRN_NICGU TMV resistance protein N OS=Nicotiana glutinosa GN=N PE=1 SV=1//2.61077e-168
MDP0000128562	23.1603	252.732	-3.4479	0.00029998	0.0018802	sp|O50001|PRU1_PRUAR Major allergen Pru ar 1 OS=Prunus armeniaca PE=1 SV=1//3.57066e-63
MDP0000128567	388.147	190.679	1.0255	1.0926e-06	1.1614e-05	sp|E0CSI1|MTBC1_VITVI Probable bifunctional methylthioribulose-1-phosphate dehydratase/enolase-phosphatase E1 1 OS=Vitis vinifera GN=VIT_19s0014g02480 PE=3 SV=2//0
MDP0000128587	72.2275	210.506	-1.5432	9.8742e-08	1.2469e-06	sp|Q8L6Y1|UBP14_ARATH Ubiquitin carboxyl-terminal hydrolase 14 OS=Arabidopsis thaliana GN=UBP14 PE=1 SV=1//0
MDP0000128619	243.532	97.7187	1.3174	0.00079522	0.0044645	sp|Q9SUW4|LPPB_ARATH Probable lipid phosphate phosphatase beta OS=Arabidopsis thaliana GN=LPPB PE=2 SV=1//2.61155e-06
MDP0000128624	188.238	98.744	0.93079	0.00019166	0.0012651	sp|Q6P4K8|PIN4_XENTR Peptidyl-prolyl cis-trans isomerase NIMA-interacting 4 OS=Xenopus tropicalis GN=pin4 PE=2 SV=1//1.28506e-24
MDP0000128648	7.97581	27.9671	-1.81	0.0028153	0.013584	sp|F4J7S8|SFH9_ARATH Phosphatidylinositol/phosphatidylcholine transfer protein SFH9 OS=Arabidopsis thaliana GN=SFH9 PE=2 SV=1//0
MDP0000128658	0	6.1869	#NAME?	0.0096483	0.03929	-//-
MDP0000128682	466.133	699.059	-0.58467	0.001568	0.0081075	sp|Q7PC79|XPOT_ARATH Exportin-T OS=Arabidopsis thaliana GN=PSD PE=2 SV=1//0
MDP0000128787	2.55422	25.534	-3.3215	6.8754e-05	0.00050241	sp|Q41229|PSAEB_NICSY Photosystem I reaction center subunit IV B, chloroplastic OS=Nicotiana sylvestris GN=PSAEB PE=1 SV=1//9.6155e-32
MDP0000128856	21.411	109.697	-2.3571	2.2212e-11	4.6827e-10	sp|Q07970|ATK1_ARATH Kinesin-1 OS=Arabidopsis thaliana GN=ATK1 PE=2 SV=1//0
MDP0000128880	386.916	46.5754	3.0544	1.8437e-35	2.6196e-33	-//-
MDP0000128896	242.533	92.4748	1.391	1.0982e-08	1.6093e-07	sp|Q9FYL8|NFD2_ARATH Protein NUCLEAR FUSION DEFECTIVE 2 OS=Arabidopsis thaliana GN=NFD2 PE=2 SV=1//1.70743e-59
MDP0000128924	7.64147	43.5835	-2.5119	4.7592e-06	4.4605e-05	sp|Q9ZWM9|RAV1_ARATH AP2/ERF and B3 domain-containing transcription factor RAV1 OS=Arabidopsis thaliana GN=RAV1 PE=1 SV=1//2.05764e-127
MDP0000128931	3036.33	2142.06	0.50333	0.0026001	0.012683	sp|Q9LIC2|TMN7_ARATH Transmembrane 9 superfamily member 7 OS=Arabidopsis thaliana GN=TMN7 PE=2 SV=1//0
MDP0000128941	339.665	625.684	-0.88132	3.9452e-06	3.7511e-05	sp|Q8LL04|CPL3_ARATH RNA polymerase II C-terminal domain phosphatase-like 3 OS=Arabidopsis thaliana GN=CPL3 PE=1 SV=2//0
MDP0000128949	381.108	187.447	1.0237	1.0211e-06	1.0914e-05	sp|Q2HIW2|MAPR4_ARATH Membrane-associated progesterone-binding protein 4 OS=Arabidopsis thaliana GN=MAPR4 PE=2 SV=1//1.43164e-109
MDP0000128951	1.10268	10.9607	-3.3133	0.0057575	0.025193	sp|Q80V62|FACD2_MOUSE Fanconi anemia group D2 protein homolog OS=Mus musculus GN=Fancd2 PE=1 SV=2//2.92478e-12
MDP0000128968	996.009	3212.02	-1.6892	5.9749e-23	3.674e-21	-//-
MDP0000128979	29128.1	13378.7	1.1225	2.8435e-12	6.7236e-11	sp|P42736|RAP23_ARATH Ethylene-responsive transcription factor RAP2-3 OS=Arabidopsis thaliana GN=RAP2-3 PE=1 SV=2//1.94644e-29
MDP0000129000	154.746	405.232	-1.3888	8.7771e-11	1.7226e-09	sp|P87027|SPG1_SCHPO Septum-promoting GTP-binding protein 1 OS=Schizosaccharomyces pombe (strain 972 / ATCC 24843) GN=spg1 PE=1 SV=1//3.69654e-64
MDP0000129005	1011.77	649.062	0.64046	0.0058557	0.025572	sp|O82204|RL281_ARATH 60S ribosomal protein L28-1 OS=Arabidopsis thaliana GN=RPL28A PE=2 SV=1//1.99264e-70
MDP0000129009	199.823	15.267	3.7102	0.0057172	0.02504	sp|Q91YT7|YTHD2_MOUSE YTH domain-containing family protein 2 OS=Mus musculus GN=Ythdf2 PE=2 SV=1//1.15117e-56
MDP0000129051	24.2455	126.227	-2.3802	1.4976e-12	3.66e-11	sp|Q9M2Y6|Y3972_ARATH Uncharacterized protein At3g49720 OS=Arabidopsis thaliana GN=At3g49720 PE=2 SV=1//5.83881e-139
MDP0000129092	399.176	690.831	-0.79131	2.3677e-05	0.00019249	sp|Q8W4H1|GAT26_ARATH GATA transcription factor 26 OS=Arabidopsis thaliana GN=GATA26 PE=2 SV=1//7.97064e-136
MDP0000129112	144.344	56.6084	1.3504	2.4389e-06	2.4125e-05	sp|P42777|GBF4_ARATH G-box-binding factor 4 OS=Arabidopsis thaliana GN=GBF4 PE=1 SV=1//1.14903e-28
MDP0000129126	200.284	513.868	-1.3593	2.5787e-11	5.3937e-10	sp|Q0WUQ1|BAG1_ARATH BAG family molecular chaperone regulator 1 OS=Arabidopsis thaliana GN=BAG1 PE=1 SV=1//2.37818e-111
MDP0000129164	197.056	53.5674	1.8792	4.5848e-12	1.0601e-10	sp|Q94BT9|ATOX1_ARATH Copper transport protein ATX1 OS=Arabidopsis thaliana GN=ATX1 PE=1 SV=1//3.25289e-09
MDP0000129217	604.939	307.032	0.9784	3.1912e-07	3.7162e-06	sp|Q9FMV1|GCAL1_ARATH Gamma carbonic anhydrase-like 1, mitochondrial OS=Arabidopsis thaliana GN=GAMMACAL1 PE=1 SV=1//4.1509e-73
MDP0000129220	264.337	23.9019	3.4672	2.0928e-34	2.7535e-32	-//-
MDP0000129248	886.1	1460.65	-0.72107	3.0354e-05	0.00024051	sp|Q6GLA2|SAMC_XENTR S-adenosylmethionine mitochondrial carrier protein OS=Xenopus tropicalis GN=slc25a26 PE=2 SV=1//1.58405e-21
MDP0000129321	547.575	322.785	0.76249	8.7488e-05	0.00062476	sp|Q9FMG4|SC35_ARATH Serine/arginine-rich splicing factor SC35 OS=Arabidopsis thaliana GN=SC35 PE=1 SV=1//4.86456e-62
MDP0000129333	8.04849	27.8189	-1.7893	0.0026254	0.012782	sp|P42753|CCD31_ARATH Cyclin-D3-1 OS=Arabidopsis thaliana GN=CYCD3-1 PE=1 SV=3//1.1839e-106
MDP0000129348	65.3551	117.391	-0.84495	0.0031829	0.015121	sp|B5FZA8|LYRM4_TAEGU LYR motif-containing protein 4 OS=Taeniopygia guttata GN=LYRM4 PE=3 SV=1//1.8871e-14
MDP0000129394	393.314	161.984	1.2798	1.4293e-09	2.4009e-08	sp|Q7VEJ6|DNAJ_PROMA Chaperone protein DnaJ OS=Prochlorococcus marinus (strain SARG / CCMP1375 / SS120) GN=dnaJ PE=3 SV=1//4.12597e-96
MDP0000129424	24.2875	70.6171	-1.5398	5.444e-05	0.00040768	sp|Q9S752|LOFG2_ARATH Probable E3 ubiquitin-protein ligase LOG2 OS=Arabidopsis thaliana GN=LOG2 PE=1 SV=1//3.74898e-87
MDP0000129463	36.7193	9.74619	1.9136	0.00034925	0.0021555	sp|Q43843|RPE_SOLTU Ribulose-phosphate 3-epimerase, chloroplastic (Fragment) OS=Solanum tuberosum PE=1 SV=1//9.05139e-15
MDP0000129470	2.91057	58.407	-4.3268	1.1849e-13	3.2892e-12	-//-
MDP0000129498	324.595	813.962	-1.3263	2.9143e-05	0.00023206	sp|P0A573|Y2734_MYCBO Uncharacterized protein Mb2734 OS=Mycobacterium bovis (strain ATCC BAA-935 / AF2122/97) GN=Mb2734 PE=3 SV=1//1.66668e-12
MDP0000129541	35.3317	13.8999	1.3459	0.0072812	0.03086	-//-
MDP0000129561	1279.45	736.029	0.79769	0.00020353	0.0013346	sp|P40590|RL34_PEA 60S ribosomal protein L34 OS=Pisum sativum GN=RPL34 PE=2 SV=1//1.1889e-61
MDP0000129576	58.7636	20.705	1.5049	0.00024316	0.0015624	sp|Q45223|HBD_BRADU 3-hydroxybutyryl-CoA dehydrogenase OS=Bradyrhizobium diazoefficiens (strain JCM 10833 / IAM 13628 / NBRC 14792 / USDA 110) GN=hbdA PE=3 SV=1//1.05877e-107
MDP0000129626	173.998	729.126	-2.0671	9.3701e-25	6.5981e-23	sp|Q9SZG0|HHP4_ARATH Heptahelical transmembrane protein 4 OS=Arabidopsis thaliana GN=HHP4 PE=2 SV=1//0
MDP0000129664	18466.3	25540.1	-0.46787	0.0035874	0.016741	sp|Q56WD9|THIK2_ARATH 3-ketoacyl-CoA thiolase 2, peroxisomal OS=Arabidopsis thaliana GN=PED1 PE=1 SV=2//0
MDP0000129665	360.591	924.829	-1.3588	2.9697e-13	7.8662e-12	sp|Q9M2S6|SDIR1_ARATH E3 ubiquitin-protein ligase SDIR1 OS=Arabidopsis thaliana GN=SDIR1 PE=1 SV=1//5.20494e-10
MDP0000129698	72.5485	36.9798	0.97221	0.004899	0.021873	sp|Q9M4Y3|RR10_MESCR 30S ribosomal protein S10, chloroplastic OS=Mesembryanthemum crystallinum GN=RPS10 PE=2 SV=1//4.36925e-38
MDP0000129779	223.447	147.051	0.60362	0.0092692	0.037991	sp|Q2HJ41|PRP18_BOVIN Pre-mRNA-splicing factor 18 OS=Bos taurus GN=PRPF18 PE=2 SV=1//2.73324e-08
MDP0000129860	334.958	1922.91	-2.5212	1.2707e-38	2.1337e-36	sp|O65554|CIPK6_ARATH CBL-interacting serine/threonine-protein kinase 6 OS=Arabidopsis thaliana GN=CIPK6 PE=1 SV=1//0
MDP0000129942	27.294	1.48625	4.1988	1.8294e-07	2.2013e-06	sp|Q9LV58|MBF1C_ARATH Multiprotein-bridging factor 1c OS=Arabidopsis thaliana GN=MBF1C PE=1 SV=1//7.04083e-62
MDP0000130002	267.391	680.633	-1.3479	3.5845e-12	8.389e-11	sp|P93231|VPS41_SOLLC Vacuolar protein sorting-associated protein 41 homolog OS=Solanum lycopersicum GN=VPS41 PE=2 SV=1//0
MDP0000130023	2050.7	869.377	1.2381	6.5503e-13	1.675e-11	-//-
MDP0000130108	379.676	1912.16	-2.3324	2.0488e-37	3.2154e-35	sp|Q9SFU3|PPA15_ARATH Purple acid phosphatase 15 OS=Arabidopsis thaliana GN=PAP15 PE=1 SV=1//0
MDP0000130123	5571.51	3729.64	0.57903	0.00030696	0.0019185	sp|Q9FY93|NAC83_ARATH NAC domain-containing protein 83 OS=Arabidopsis thaliana GN=NAC083 PE=1 SV=1//3.33656e-91
MDP0000130173	224.842	22.9572	3.2919	1.0286e-28	9.5181e-27	sp|Q9ZV88|BEH4_ARATH BES1/BZR1 homolog protein 4 OS=Arabidopsis thaliana GN=BEH4 PE=1 SV=1//2.63949e-24
MDP0000130200	60.3278	19.9742	1.5947	0.006884	0.029389	sp|Q8H1H9|AMO_ARATH Primary amine oxidase OS=Arabidopsis thaliana GN=At1g62810 PE=2 SV=1//1.66141e-23
MDP0000130226	751.079	495.679	0.59956	0.0011108	0.0059831	sp|A6QNT8|SC24A_BOVIN Protein transport protein Sec24A OS=Bos taurus GN=SEC24A PE=2 SV=1//3.72771e-17
MDP0000130244	0.358421	54.5487	-7.2497	0.0010468	0.0056873	sp|Q06942|FL3H_MALDO Naringenin,2-oxoglutarate 3-dioxygenase OS=Malus domestica PE=2 SV=1//3.83006e-56
MDP0000130286	72.3167	227.592	-1.654	2.4812e-07	2.9378e-06	sp|F4JEP5|MSH5_ARATH DNA mismatch repair protein MSH5 OS=Arabidopsis thaliana GN=MSH5 PE=2 SV=1//0
MDP0000130296	193.379	792.774	-2.0355	6.6057e-25	4.6858e-23	sp|Q42910|PPDK_MESCR Pyruvate, phosphate dikinase, chloroplastic OS=Mesembryanthemum crystallinum GN=PPD PE=2 SV=1//0
MDP0000130320	362.749	609.018	-0.74751	8.0121e-05	0.0005767	-//-
MDP0000130327	4.72883	22.0692	-2.2225	0.002185	0.010866	sp|O48520|DPOD2_ARATH DNA polymerase delta small subunit OS=Arabidopsis thaliana GN=POLD2 PE=2 SV=2//0
MDP0000130368	211.987	83.5258	1.3437	0.0048631	0.021741	-//-
MDP0000130385	329.321	133.314	1.3047	4.346e-09	6.7874e-08	-//-
MDP0000130400	216.47	332.25	-0.6181	0.0034376	0.016158	sp|Q9SV15|WRK11_ARATH Probable WRKY transcription factor 11 OS=Arabidopsis thaliana GN=WRKY11 PE=2 SV=2//4.51513e-32
MDP0000130449	68.8682	549.007	-2.9949	1.4564e-06	1.509e-05	sp|I7C6E8|C7A52_PANGI Beta-amyrin 28-oxidase OS=Panax ginseng PE=2 SV=1//1.94308e-149
MDP0000130467	40.3521	15.63	1.3683	0.0033064	0.015632	sp|O80513|CCU41_ARATH Cyclin-U4-1 OS=Arabidopsis thaliana GN=CYCU4-1 PE=1 SV=1//4.8707e-85
MDP0000130479	432.028	188.331	1.1979	8.5235e-09	1.2704e-07	sp|Q8N9R8|SCAI_HUMAN Protein SCAI OS=Homo sapiens GN=SCAI PE=1 SV=2//2.10177e-62
MDP0000130493	41.3853	4.96577	3.059	2.7787e-06	2.72e-05	-//-
MDP0000130511	119.966	207.694	-0.79183	0.0010349	0.005633	sp|Q05609|CTR1_ARATH Serine/threonine-protein kinase CTR1 OS=Arabidopsis thaliana GN=CTR1 PE=1 SV=1//8.57027e-78
MDP0000130619	416.361	642.524	-0.62591	0.00084256	0.0047006	sp|Q5RKH1|PRP4B_RAT Serine/threonine-protein kinase PRP4 homolog OS=Rattus norvegicus GN=Prpf4b PE=1 SV=1//6.93177e-104
MDP0000130630	2.9222	26.4	-3.1754	1.3893e-05	0.00011882	-//-
MDP0000130642	626.119	265.21	1.2393	9.6211e-06	8.517e-05	sp|Q5L0Q3|RNC_GEOKA Ribonuclease 3 OS=Geobacillus kaustophilus (strain HTA426) GN=rnc PE=3 SV=1//4.57396e-09
MDP0000130679	298.075	144.454	1.0451	2.5167e-06	2.4813e-05	sp|Q8LPR9|TI110_ARATH Protein TIC110, chloroplastic OS=Arabidopsis thaliana GN=TIC110 PE=1 SV=1//0
MDP0000130686	1.09312	10.3178	-3.2386	0.0084878	0.035237	sp|Q9FY93|NAC83_ARATH NAC domain-containing protein 83 OS=Arabidopsis thaliana GN=NAC083 PE=1 SV=1//3.02892e-78
MDP0000130701	1360.69	3928.52	-1.5296	7.4916e-08	9.6377e-07	sp|Q9SMZ4|AASS_ARATH Alpha-aminoadipic semialdehyde synthase OS=Arabidopsis thaliana GN=LKR/SDH PE=1 SV=1//2.22828e-136
MDP0000130813	193.338	511.841	-1.4046	2.2294e-06	2.2249e-05	sp|Q9FPS3|UBP24_ARATH Ubiquitin carboxyl-terminal hydrolase 24 OS=Arabidopsis thaliana GN=UBP24 PE=1 SV=1//0
MDP0000130821	1538.82	549.945	1.4845	6.6586e-17	2.5299e-15	sp|Q9LXC9|IPYR6_ARATH Soluble inorganic pyrophosphatase 6, chloroplastic OS=Arabidopsis thaliana GN=PPA6 PE=1 SV=1//1.18424e-127
MDP0000130825	56.6708	251.908	-2.1522	1.0304e-16	3.8331e-15	sp|Q9SW80|BLH2_ARATH BEL1-like homeodomain protein 2 OS=Arabidopsis thaliana GN=BLH2 PE=1 SV=3//1.19802e-141
MDP0000130843	8.02108	52.1484	-2.7008	8.2679e-08	1.0557e-06	-//-
MDP0000130913	113.688	272.611	-1.2618	6.7004e-08	8.6827e-07	sp|Q9LJH5|GLO4_ARATH Peroxisomal (S)-2-hydroxy-acid oxidase GLO4 OS=Arabidopsis thaliana GN=GLO4 PE=2 SV=1//0
MDP0000130930	255.003	928.166	-1.8639	1.5186e-22	9.0371e-21	-//-
MDP0000130989	204.952	629.729	-1.6194	1.4008e-06	1.458e-05	sp|Q9ZQB9|CSLCC_ARATH Probable xyloglucan glycosyltransferase 12 OS=Arabidopsis thaliana GN=CSLC12 PE=1 SV=1//0
MDP0000131015	80.6888	179.413	-1.1528	1.0953e-05	9.5812e-05	-//-
MDP0000131039	14.9407	2.98915	2.3214	0.0079061	0.033203	sp|O65271|FOLD4_ARATH Bifunctional protein FolD 4, chloroplastic OS=Arabidopsis thaliana GN=FOLD4 PE=2 SV=1//0
MDP0000131054	144.737	71.6702	1.014	0.0001683	0.0011286	sp|Q2HJ41|PRP18_BOVIN Pre-mRNA-splicing factor 18 OS=Bos taurus GN=PRPF18 PE=2 SV=1//1.32217e-56
MDP0000131065	604.091	84.3042	2.8411	1.2634e-08	1.8386e-07	sp|Q84JB8|RUS3_ARATH Protein root UVB sensitive 3 OS=Arabidopsis thaliana GN=RUS3 PE=2 SV=1//1.1271e-114
MDP0000131124	822.486	366.74	1.1652	5.578e-10	9.8703e-09	sp|Q6YTF5|C76M5_ORYSJ Cytochrome P450 76M5 OS=Oryza sativa subsp. japonica GN=CYP76M5 PE=1 SV=1//1.91023e-35
MDP0000131182	222.311	351.175	-0.65961	0.0019813	0.009957	sp|Q9ASU1|DGAT2_ARATH Diacylglycerol O-acyltransferase 2 OS=Arabidopsis thaliana GN=DGAT2 PE=2 SV=1//9.5264e-153
MDP0000131201	13.5353	0.31312	5.4339	5.6679e-05	0.0004226	sp|Q8GZB6|SUVH4_ARATH Histone-lysine N-methyltransferase, H3 lysine-9 specific SUVH4 OS=Arabidopsis thaliana GN=SUVH4 PE=1 SV=2//2.89087e-84
MDP0000131205	17.7919	4.01831	2.1466	0.0070532	0.030018	sp|Q14149|MORC3_HUMAN MORC family CW-type zinc finger protein 3 OS=Homo sapiens GN=MORC3 PE=1 SV=3//1.12989e-23
MDP0000131218	334.75	516.86	-0.62669	0.0013949	0.0073227	sp|P59583|WRK32_ARATH Probable WRKY transcription factor 32 OS=Arabidopsis thaliana GN=WRKY32 PE=2 SV=1//5.96055e-117
MDP0000131267	34.8997	149.308	-2.097	0.010412	0.041903	sp|Q42059|GUN6_ARATH Endoglucanase 6 OS=Arabidopsis thaliana GN=At1g64390 PE=2 SV=2//0
MDP0000131302	5.09888	20.0787	-1.9774	0.0064732	0.027856	sp|P43293|NAK_ARATH Probable serine/threonine-protein kinase NAK OS=Arabidopsis thaliana GN=NAK PE=1 SV=2//0
MDP0000131307	159.634	65.6838	1.2812	2.7772e-06	2.7191e-05	sp|Q67XL4|Y3544_ARATH Uncharacterized CRM domain-containing protein At3g25440, chloroplastic OS=Arabidopsis thaliana GN=At3g25440 PE=2 SV=1//2.59344e-40
MDP0000131342	195.878	97.9633	0.99964	5.4964e-05	0.00041096	sp|Q9SY57|P2A10_ARATH Protein PHLOEM PROTEIN 2-LIKE A10 OS=Arabidopsis thaliana GN=PP2A10 PE=2 SV=1//3.38022e-96
MDP0000131346	30.1402	72.3429	-1.2632	0.00052142	0.003077	sp|Q8GYY1|HSFA3_ARATH Heat stress transcription factor A-3 OS=Arabidopsis thaliana GN=HSFA3 PE=2 SV=2//6.01007e-54
MDP0000131368	12152	2013.8	2.5932	1.0263e-13	2.8688e-12	sp|Q9LYK2|NRT27_ARATH High affinity nitrate transporter 2.7 OS=Arabidopsis thaliana GN=NRT2.7 PE=2 SV=1//3.94288e-161
MDP0000131372	34.4549	14.6759	1.2313	0.012212	0.047807	sp|Q56X52|AOX4_ARATH Ubiquinol oxidase 4, chloroplastic/chromoplastic OS=Arabidopsis thaliana GN=AOX4 PE=1 SV=2//6.28858e-109
MDP0000131411	402.328	245.232	0.71423	0.0004016	0.0024392	sp|Q9FMJ0|P4KB1_ARATH Phosphatidylinositol 4-kinase beta 1 OS=Arabidopsis thaliana GN=PI4KB1 PE=1 SV=1//0
MDP0000131461	190.567	282.586	-0.56839	0.0092289	0.037833	-//-
MDP0000131522	29.3548	6.58982	2.1553	0.00037512	0.0022969	sp|Q54VX4|MCFJ_DICDI Mitochondrial substrate carrier family protein J OS=Dictyostelium discoideum GN=mcfJ PE=2 SV=1//1.02747e-07
MDP0000131529	0	7.33336	#NAME?	0.0033163	0.015674	-//-
MDP0000131617	2.95169	291.272	-6.6247	1.1486e-63	6.4138e-61	sp|O48653|DPOLA_ORYSJ DNA polymerase alpha catalytic subunit OS=Oryza sativa subsp. japonica GN=Os01g0868300 PE=2 SV=2//0
MDP0000131637	81.5003	35.5605	1.1965	0.00038075	0.0023267	sp|Q8S9K3|VAR3_ARATH Zinc finger protein VAR3, chloroplastic OS=Arabidopsis thaliana GN=VAR3 PE=1 SV=2//2.29278e-09
MDP0000131646	116.89	596.823	-2.3521	1.1234e-09	1.9146e-08	sp|P47924|RIBA1_ARATH Bifunctional riboflavin biosynthesis protein RIBA 1, chloroplastic OS=Arabidopsis thaliana GN=RIBA1 PE=1 SV=2//0
MDP0000131655	824.705	1208.62	-0.55142	0.0014616	0.0076221	sp|Q940B8|KIN13_ARATH Kinesin-13A OS=Arabidopsis thaliana GN=KINESIN-13A PE=1 SV=1//0
MDP0000131656	492.55	345.593	0.51119	0.0080626	0.033752	sp|Q94F30|ESD4_ARATH Ubiquitin-like-specific protease ESD4 OS=Arabidopsis thaliana GN=ESD4 PE=1 SV=1//3.84523e-125
MDP0000131695	15.2534	36.3919	-1.2545	0.010267	0.041422	-//-
MDP0000131706	85.1613	46.7402	0.86553	0.0060819	0.026446	sp|Q5JK52|NADK1_ORYSJ Probable NAD kinase 1 OS=Oryza sativa subsp. japonica GN=Os01g0957000 PE=2 SV=1//1.74419e-38
MDP0000131724	564.739	351.17	0.68542	0.00043093	0.0025963	sp|Q6PB75|PAPD7_MOUSE Non-canonical poly(A) RNA polymerase PAPD7 OS=Mus musculus GN=Papd7 PE=2 SV=2//1.49883e-13
MDP0000131730	92.1122	335.927	-1.8667	1.1685e-15	3.9409e-14	sp|G5E8K5|ANK3_MOUSE Ankyrin-3 OS=Mus musculus GN=Ank3 PE=1 SV=1//1.64715e-07
MDP0000131886	28.341	72.7188	-1.3594	0.00021963	0.0014286	sp|Q9FKP2|CCX2_ARATH Cation/calcium exchanger 2 OS=Arabidopsis thaliana GN=CCX2 PE=3 SV=1//1.14126e-101
MDP0000131990	239.242	47.8159	2.3229	1.4563e-06	1.509e-05	sp|Q39214|RPM1_ARATH Disease resistance protein RPM1 OS=Arabidopsis thaliana GN=RPM1 PE=1 SV=1//3.76893e-54
MDP0000132036	2070.12	380.503	2.4437	2.1695e-41	4.1181e-39	sp|O23482|OPT3_ARATH Oligopeptide transporter 3 OS=Arabidopsis thaliana GN=OPT3 PE=2 SV=3//0
MDP0000132130	78.5927	182.536	-1.2157	3.3749e-06	3.2545e-05	-//-
MDP0000132174	89.1323	36.8405	1.2747	0.00014848	0.0010083	-//-
MDP0000132177	2624.01	1192.99	1.1372	1.6976e-11	3.6492e-10	sp|P21820|TPIS_COPJA Triosephosphate isomerase, cytosolic OS=Coptis japonica PE=2 SV=1//8.33045e-121
MDP0000132190	228.725	395.041	-0.78839	0.00012446	0.00085889	sp|Q6F2Y7|CLPB1_ORYSJ Chaperone protein ClpB1 OS=Oryza sativa subsp. japonica GN=CLPB1 PE=2 SV=1//6.86155e-60
MDP0000132235	110.073	4.41888	4.6386	9.0986e-12	2.0323e-10	sp|Q9SND9|Y3028_ARATH Uncharacterized acetyltransferase At3g50280 OS=Arabidopsis thaliana GN=At3g50280 PE=3 SV=1//2.74898e-25
MDP0000132236	627.988	990.739	-0.65777	0.00021194	0.0013842	sp|Q9SID3|GLO2N_ARATH Hydroxyacylglutathione hydrolase 2, mitochondrial OS=Arabidopsis thaliana GN=At2g31350 PE=1 SV=1//5.04668e-122
MDP0000132286	1034.72	1437.83	-0.47465	0.0052714	0.023315	sp|Q9CX30|YIF1B_MOUSE Protein YIF1B OS=Mus musculus GN=Yif1b PE=1 SV=2//7.05676e-32
MDP0000132293	88.5902	192.826	-1.1221	9.9301e-06	8.7662e-05	sp|A2YQ56|LONM_ORYSI Lon protease homolog, mitochondrial OS=Oryza sativa subsp. indica GN=OsI_27415 PE=2 SV=1//0
MDP0000132294	403.946	1027.62	-1.3471	2.278e-13	6.1048e-12	sp|Q8VZF6|EDR2L_ARATH Protein ENHANCED DISEASE RESISTANCE 2-like OS=Arabidopsis thaliana GN=EDR2L PE=2 SV=1//2.38626e-92
MDP0000132298	176.389	317.497	-0.84799	9.186e-05	0.00065257	sp|Q39247|2ABB_ARATH Serine/threonine protein phosphatase 2A 55 kDa regulatory subunit B beta isoform OS=Arabidopsis thaliana GN=PP2AB2 PE=1 SV=1//1.61013e-77
MDP0000132340	535.856	898.811	-0.74617	3.9102e-05	0.00030214	sp|Q8GUN5|PHL1_ARATH Protein PHR1-LIKE 1 OS=Arabidopsis thaliana GN=PHL1 PE=1 SV=1//1.343e-74
MDP0000132452	128.432	7.0322	4.1909	3.8756e-26	3.0166e-24	sp|P17598|CATA1_GOSHI Catalase isozyme 1 OS=Gossypium hirsutum GN=CAT1 PE=2 SV=2//0
MDP0000132477	1.82367	27.5812	-3.9188	7.0516e-07	7.7493e-06	sp|P50433|GLYM_SOLTU Serine hydroxymethyltransferase, mitochondrial OS=Solanum tuberosum PE=2 SV=1//3.24702e-109
MDP0000132491	174.673	83.2064	1.0699	3.1421e-05	0.00024782	sp|Q8GW29|LOG7_ARATH Cytokinin riboside 5&apos;-monophosphate phosphoribohydrolase LOG7 OS=Arabidopsis thaliana GN=LOG7 PE=1 SV=2//8.2288e-08
MDP0000132504	132.791	54.5175	1.2844	7.6638e-06	6.9057e-05	sp|Q84MB6|DIOX2_ARATH Probable 2-oxoglutarate-dependent dioxygenase At3g49630 OS=Arabidopsis thaliana GN=At3g50210 PE=2 SV=1//4.36747e-33
MDP0000132513	165.585	90.1718	0.87682	0.00073088	0.0041396	sp|O82204|RL281_ARATH 60S ribosomal protein L28-1 OS=Arabidopsis thaliana GN=RPL28A PE=2 SV=1//1.26469e-72
MDP0000132523	3285.25	2212.92	0.57005	0.00060451	0.0035168	sp|Q1ACB3|HSTC_ARATH Homogentisate solanesyltransferase, chloroplastic OS=Arabidopsis thaliana GN=HST PE=1 SV=1//1.94515e-161
MDP0000132527	20.6327	3.38354	2.6083	0.00053796	0.0031657	sp|P13708|SUSY_SOYBN Sucrose synthase OS=Glycine max GN=SS PE=1 SV=2//0
MDP0000132549	2.54674	35.4491	-3.799	0.0001032	0.00072511	sp|Q8L9P8|RLF33_ARATH Protein RALF-like 33 OS=Arabidopsis thaliana GN=RALFL33 PE=2 SV=1//3.06147e-13
MDP0000132557	37.5669	85.1973	-1.1813	0.00059329	0.003459	sp|Q9Y2M2|SSUH2_HUMAN Protein SSUH2 homolog OS=Homo sapiens GN=SSUH2 PE=1 SV=1//5.81713e-06
MDP0000132583	808.845	1337.28	-0.72537	3.2505e-05	0.00025553	sp|Q9SJM7|URH1_ARATH Uridine nucleosidase 1 OS=Arabidopsis thaliana GN=URH1 PE=1 SV=2//0
MDP0000132594	56.6426	20.4735	1.4681	0.00049941	0.0029631	sp|F4I171|MD15A_ARATH Mediator of RNA polymerase II transcription subunit 15a OS=Arabidopsis thaliana GN=MED15A PE=1 SV=1//7.07601e-80
MDP0000132618	663.151	475.539	0.47977	0.0090099	0.037087	sp|Q9ZSQ4|PGMC_POPTN Phosphoglucomutase, cytoplasmic OS=Populus tremula GN=PGM1 PE=2 SV=1//0
MDP0000132621	12.7013	126.368	-3.3146	3.2104e-06	3.108e-05	sp|P19873|ITH5_CUCMA Inhibitor of trypsin and hageman factor OS=Cucurbita maxima PE=1 SV=1//1.54299e-15
MDP0000132623	644.766	3750.08	-2.5401	2.7061e-45	6.7336e-43	sp|Q93VY3|NAC72_ARATH NAC domain-containing protein 72 OS=Arabidopsis thaliana GN=NAC072 PE=2 SV=1//8.75744e-117
MDP0000132723	400.801	946.001	-1.239	0.0014033	0.0073629	sp|O48965|IDI2_CAMAC Isopentenyl-diphosphate Delta-isomerase II OS=Camptotheca acuminata GN=IPI2 PE=2 SV=1//5.28046e-160
MDP0000132750	58.4936	102.422	-0.80818	0.0079342	0.033284	sp|P55217|CGS1_ARATH Cystathionine gamma-synthase 1, chloroplastic OS=Arabidopsis thaliana GN=CGS1 PE=1 SV=3//2.69668e-16
MDP0000132758	87.853	141.135	-0.68391	0.010739	0.043019	sp|E3SXU5|BHLHM_PEA Truncated basic helix-loop-helix protein A OS=Pisum sativum GN=BHLH PE=4 SV=1//1.54477e-70
MDP0000132788	957.451	1464.11	-0.61276	0.00037569	0.0023001	sp|M1CZC0|EBP1_SOLTU ERBB-3 BINDING PROTEIN 1 OS=Solanum tuberosum GN=EBP1 PE=2 SV=1//0
MDP0000132789	253.173	99.1776	1.352	4.2279e-08	5.6525e-07	sp|Q9SR96|DNJ63_ARATH DnaJ protein ERDJ3A OS=Arabidopsis thaliana GN=ERDJ3A PE=1 SV=1//4.19616e-27
MDP0000132832	182.93	117.436	0.63941	0.0091007	0.037396	sp|Q8S9H7|DIV_ANTMA Transcription factor DIVARICATA OS=Antirrhinum majus GN=DIVARICATA PE=2 SV=1//3.85653e-23
MDP0000132833	3558.58	2068.92	0.78242	2.3571e-06	2.3407e-05	sp|Q9CA83|MAOP4_ARATH NADP-dependent malic enzyme 4, chloroplastic OS=Arabidopsis thaliana GN=NADP-ME4 PE=1 SV=1//0
MDP0000132855	6.18993	45.4664	-2.8768	2.0095e-07	2.4084e-06	sp|Q6K4V2|SWET4_ORYSJ Bidirectional sugar transporter SWEET4 OS=Oryza sativa subsp. japonica GN=SWEET4 PE=2 SV=1//6.89814e-78
MDP0000132866	58.1398	134.824	-1.2135	0.007434	0.031432	sp|Q9LY75|CYP63_ARATH Peptidyl-prolyl cis-trans isomerase CYP63 OS=Arabidopsis thaliana GN=CYP63 PE=1 SV=1//1.78863e-06
MDP0000132875	3.25402	26.7564	-3.0396	2.4174e-05	0.00019617	sp|Q8S8E3|PYL6_ARATH Abscisic acid receptor PYL6 OS=Arabidopsis thaliana GN=PYL6 PE=1 SV=1//1.30004e-61
MDP0000132885	31.8239	97.586	-1.6166	1.4759e-06	1.5272e-05	sp|Q9S9K4|ASPL2_ARATH Aspartic proteinase-like protein 2 OS=Arabidopsis thaliana GN=At1g65240 PE=1 SV=2//4.48047e-68
MDP0000132914	3624.34	2113.65	0.77798	2.4411e-06	2.4137e-05	sp|Q9MAH3|DJ1B_ARATH Protein DJ-1 homolog B OS=Arabidopsis thaliana GN=DJ1B PE=1 SV=1//5.74947e-177
MDP0000132950	395.79	194.825	1.0226	0.00689	0.02941	sp|Q8N5L8|RP25L_HUMAN Ribonuclease P protein subunit p25-like protein OS=Homo sapiens GN=RPP25L PE=1 SV=1//5.07603e-12
MDP0000132973	263.918	541.614	-1.0372	1.4491e-07	1.7722e-06	sp|Q9LSG3|GAUT8_ARATH Galacturonosyltransferase 8 OS=Arabidopsis thaliana GN=GAUT8 PE=1 SV=1//0
MDP0000132983	408.231	135.013	1.5963	0.00090491	0.0050043	sp|Q8VY10|UBC24_ARATH Probable ubiquitin-conjugating enzyme E2 24 OS=Arabidopsis thaliana GN=UBC24 PE=2 SV=1//0
MDP0000133024	37.1009	75.3383	-1.0219	0.0033566	0.015848	sp|Q08179|MDM38_YEAST Mitochondrial distribution and morphology protein 38 OS=Saccharomyces cerevisiae (strain ATCC 204508 / S288c) GN=MDM38 PE=1 SV=1//3.97869e-08
MDP0000133055	405.269	254.375	0.67192	0.00079186	0.0044488	sp|Q5ZKV9|SYNDE_CHICK Syndetin OS=Gallus gallus GN=CCDC132 PE=2 SV=1//4.35162e-27
MDP0000133100	40.8505	160.016	-1.9698	1.8249e-11	3.8881e-10	sp|Q94CA0|LAZH1_ARATH Protein LAZ1 homolog 1 OS=Arabidopsis thaliana GN=At1g77220 PE=2 SV=1//0
MDP0000133102	62.2261	300.516	-2.2719	4.211e-20	2.0891e-18	sp|Q94CA0|LAZH1_ARATH Protein LAZ1 homolog 1 OS=Arabidopsis thaliana GN=At1g77220 PE=2 SV=1//0
MDP0000133120	71.3997	130.691	-0.87217	0.0019027	0.0096102	sp|Q9SU08|AUXI1_ARATH Auxilin-related protein 1 OS=Arabidopsis thaliana GN=At4g12780 PE=1 SV=2//2.07179e-11
MDP0000133159	233.714	144.122	0.69746	0.00464	0.020874	sp|Q9FPG2|OP21B_ARATH Outer envelope pore protein 21B, chloroplastic OS=Arabidopsis thaliana GN=OEP21B PE=2 SV=1//8.64649e-74
MDP0000133188	22.1648	6.90102	1.6834	0.010443	0.042016	sp|Q8LGA5|ATL31_ARATH E3 ubiquitin-protein ligase ATL31 OS=Arabidopsis thaliana GN=ATL31 PE=1 SV=2//1.04731e-57
MDP0000133195	1248.51	1787.47	-0.51771	0.0035203	0.016476	-//-
MDP0000133226	1278.55	2201.85	-0.78421	3.1176e-06	3.0252e-05	-//-
MDP0000133269	301.969	206.279	0.5498	0.0094884	0.038757	sp|Q9STJ8|Y4539_ARATH Receptor-like serine/threonine-protein kinase At4g25390 OS=Arabidopsis thaliana GN=At4g25390 PE=2 SV=1//1.67122e-150
MDP0000133306	42.9013	921.172	-4.4244	8.1054e-14	2.2844e-12	sp|P28475|S6PD_MALDO NADP-dependent D-sorbitol-6-phosphate dehydrogenase OS=Malus domestica GN=S6PDH PE=2 SV=1//0
MDP0000133307	24.3361	75.2233	-1.6281	1.371e-05	0.00011738	sp|Q9SI62|POED2_ARATH Polyprenol reductase 2 OS=Arabidopsis thaliana GN=At2g16530 PE=1 SV=2//4.53845e-07
MDP0000133334	525.719	774.712	-0.55937	0.0024152	0.011876	sp|Q8GYY0|1A112_ARATH Probable aminotransferase ACS12 OS=Arabidopsis thaliana GN=ACS12 PE=2 SV=2//4.43895e-12
MDP0000133527	26042.6	5428.83	2.2622	6.4614e-42	1.2822e-39	sp|P0DKC6|HSD1B_ARATH 11-beta-hydroxysteroid dehydrogenase 1B OS=Arabidopsis thaliana GN=HSD1 PE=1 SV=1//5.01756e-159
MDP0000133528	2330.8	414.101	2.4928	1.8516e-43	4.1359e-41	sp|P0DKC6|HSD1B_ARATH 11-beta-hydroxysteroid dehydrogenase 1B OS=Arabidopsis thaliana GN=HSD1 PE=1 SV=1//5.01756e-159
MDP0000133621	97.5751	701.897	-2.8467	1.3828e-06	1.4405e-05	sp|F4HW02|GAT1_ARATH GABA transporter 1 OS=Arabidopsis thaliana GN=GAT1 PE=1 SV=1//1.89954e-161
MDP0000133648	3.96464	20.6028	-2.3776	0.0015507	0.0080282	sp|P32295|ARG7_VIGRR Indole-3-acetic acid-induced protein ARG7 OS=Vigna radiata var. radiata GN=ARG7 PE=2 SV=1//4.10181e-24
MDP0000133719	0.730549	24.6695	-5.0776	3.6581e-06	3.5031e-05	sp|Q9LZR3|CSLA9_ARATH Glucomannan 4-beta-mannosyltransferase 9 OS=Arabidopsis thaliana GN=CSLA9 PE=2 SV=1//5.45818e-135
MDP0000133763	51.3668	99.4953	-0.95379	0.0021185	0.010567	-//-
MDP0000133765	1327.15	1900.27	-0.51787	0.002429	0.011937	sp|Q9LF41|UBE4_ARATH Probable ubiquitin conjugation factor E4 OS=Arabidopsis thaliana GN=PUB1 PE=2 SV=1//0
MDP0000133811	44.4213	4.71728	3.2352	9.6558e-06	8.5461e-05	sp|O49859|C82A4_SOYBN Cytochrome P450 82A4 OS=Glycine max GN=CYP82A4 PE=2 SV=1//4.41457e-174
MDP0000133853	706.397	1268.35	-0.8444	1.7348e-06	1.7695e-05	sp|F4K0C4|TR130_ARATH Trafficking protein particle complex II-specific subunit 130 homolog OS=Arabidopsis thaliana GN=TRS130 PE=1 SV=1//0
MDP0000133880	181.255	99.4016	0.86668	0.00056628	0.0033189	-//-
MDP0000133901	837.337	418.759	0.99969	4.0921e-08	5.4816e-07	sp|Q8WV93|LACE1_HUMAN Lactation elevated protein 1 OS=Homo sapiens GN=LACE1 PE=1 SV=2//4.87037e-83
MDP0000134027	15.3041	138.147	-3.1742	3.1809e-19	1.4576e-17	sp|O49840|APK2B_ARATH Protein kinase 2B, chloroplastic OS=Arabidopsis thaliana GN=APK2B PE=2 SV=1//2.20582e-151
MDP0000134135	229.89	1009.62	-2.1348	0.0073913	0.031279	sp|Q94BZ1|ZIFL1_ARATH Protein ZINC INDUCED FACILITATOR-LIKE 1 OS=Arabidopsis thaliana GN=ZIFL1 PE=2 SV=1//0
MDP0000134234	273.984	452.927	-0.72519	0.00028272	0.0017841	-//-
MDP0000134247	47.3934	105.122	-1.1493	0.00023707	0.0015272	sp|Q8L7E5|WIT1_ARATH WPP domain-interacting tail-anchored protein 1 OS=Arabidopsis thaliana GN=WIT1 PE=1 SV=2//7.10609e-139
MDP0000134250	8729.08	1765.89	2.3054	6.092e-42	1.2241e-39	sp|Q9MAH3|DJ1B_ARATH Protein DJ-1 homolog B OS=Arabidopsis thaliana GN=DJ1B PE=1 SV=1//6.07615e-44
MDP0000134273	38.9242	232.794	-2.5803	6.6759e-21	3.5465e-19	sp|Q570B4|KCS10_ARATH 3-ketoacyl-CoA synthase 10 OS=Arabidopsis thaliana GN=FDH PE=1 SV=2//0
MDP0000134278	422.95	874.171	-1.0474	3.0476e-08	4.1686e-07	sp|Q9C6S5|PHSB_ARATH Probable polyamine transporter At1g31830 OS=Arabidopsis thaliana GN=At1g31830 PE=2 SV=1//0
MDP0000134284	1516.43	1099.8	0.46344	0.0067915	0.029041	sp|Q9LN71|RING1_ARATH E3 ubiquitin-protein ligase At1g12760 OS=Arabidopsis thaliana GN=At1g12760 PE=1 SV=1//8.15352e-123
MDP0000134329	621.418	310.637	1.0003	2.0225e-07	2.4227e-06	sp|Q9SAA2|CLPP6_ARATH ATP-dependent Clp protease proteolytic subunit 6, chloroplastic OS=Arabidopsis thaliana GN=CLPP6 PE=1 SV=1//1.97263e-131
MDP0000134330	225.589	99.8956	1.1752	1.7667e-06	1.7972e-05	sp|O95400|CD2B2_HUMAN CD2 antigen cytoplasmic tail-binding protein 2 OS=Homo sapiens GN=CD2BP2 PE=1 SV=1//1.11053e-06
MDP0000134332	393.039	652.799	-0.73197	0.00010417	0.00073161	sp|Q9SZC9|HMA6_ARATH Copper-transporting ATPase PAA1, chloroplastic OS=Arabidopsis thaliana GN=PAA1 PE=2 SV=1//0
MDP0000134341	318.453	36.2789	3.1339	2.3407e-07	2.7812e-06	sp|Q9LQT8|GAI_ARATH DELLA protein GAI OS=Arabidopsis thaliana GN=GAI PE=1 SV=1//1.0547e-141
MDP0000134343	2.55837	17.3419	-2.761	0.0014186	0.0074271	sp|Q6DYE5|U496K_ARATH UPF0496 protein At1g20180 OS=Arabidopsis thaliana GN=At1g20180 PE=2 SV=2//2.38432e-67
MDP0000134420	463.348	740.454	-0.67631	0.00022539	0.0014611	sp|A4FUF0|GLYR1_BOVIN Putative oxidoreductase GLYR1 OS=Bos taurus GN=GLYR1 PE=2 SV=1//5.96447e-07
MDP0000134422	141.547	223.605	-0.65967	0.0038881	0.017906	sp|O49500|MBR2_ARATH E3 ubiquitin-protein ligase MBR2 OS=Arabidopsis thaliana GN=MBR2 PE=1 SV=1//1.88659e-87
MDP0000134427	249.965	716.084	-1.5184	6.9038e-13	1.757e-11	sp|Q9M9S6|UTR3_ARATH UDP-galactose/UDP-glucose transporter 3 OS=Arabidopsis thaliana GN=UTR3 PE=1 SV=1//0
MDP0000134434	130.9	77.3981	0.7581	0.006011	0.026174	-//-
MDP0000134492	173.653	74.9497	1.2122	3.5329e-06	3.3912e-05	sp|Q0WPT7|Y2104_ARATH Uncharacterized methyltransferase At2g41040, chloroplastic OS=Arabidopsis thaliana GN=At2g41040 PE=2 SV=1//4.81126e-109
MDP0000134543	205.242	70.4077	1.5435	2.025e-06	2.0379e-05	sp|Q9SKN3|CSPL6_ARATH CASP-like protein 5A2 OS=Arabidopsis thaliana GN=At2g28370 PE=2 SV=1//2.73407e-87
MDP0000134595	488.912	2030.79	-2.0544	9.2297e-05	0.00065531	sp|P46519|LEA14_SOYBN Desiccation protectant protein Lea14 homolog OS=Glycine max PE=2 SV=1//5.62087e-72
MDP0000134603	0.744256	38.0744	-5.6769	1.4018e-11	3.0448e-10	sp|F4I9E1|NFD4_ARATH Protein NUCLEAR FUSION DEFECTIVE 4 OS=Arabidopsis thaliana GN=NFD4 PE=3 SV=1//3.32743e-75
MDP0000134621	98.7988	185.295	-0.90726	0.00033109	0.0020559	sp|Q54DY9|BCS1B_DICDI Probable mitochondrial chaperone BCS1-B OS=Dictyostelium discoideum GN=bcsl1b PE=3 SV=1//1.93081e-24
MDP0000134624	6.50723	29.9422	-2.2021	0.0003163	0.0019712	sp|Q6NLQ3|GLTP2_ARATH Glycolipid transfer protein 2 OS=Arabidopsis thaliana GN=GLTP2 PE=2 SV=1//2.69597e-33
MDP0000134685	0	10.8214	#NAME?	0.00018879	0.0012497	sp|P50433|GLYM_SOLTU Serine hydroxymethyltransferase, mitochondrial OS=Solanum tuberosum PE=2 SV=1//9.71924e-24
MDP0000134734	168.527	549.813	-1.706	1.5619e-16	5.739e-15	sp|Q94AA1|UN933_ARATH UNC93-like protein 3 OS=Arabidopsis thaliana GN=At3g09470 PE=2 SV=1//3.89676e-08
MDP0000134764	433.379	278.839	0.6362	0.0015373	0.0079691	sp|Q9M5L0|RL35_EUPES 60S ribosomal protein L35 OS=Euphorbia esula GN=RPL35 PE=2 SV=1//2.42269e-45
MDP0000134791	1635.56	232.721	2.8131	1.5509e-14	4.6933e-13	sp|Q8VZW3|CFI3_ARATH Probable chalcone--flavonone isomerase 3 OS=Arabidopsis thaliana GN=CHI3 PE=1 SV=1//4.24659e-91
MDP0000134818	338.878	156.757	1.1122	3.8963e-07	4.4786e-06	sp|Q8GXB1|U548_ARATH UPF0548 protein At2g17695 OS=Arabidopsis thaliana GN=At2g17695 PE=2 SV=1//1.52061e-103
MDP0000134824	1041.31	512.213	1.0236	1.8429e-08	2.6137e-07	sp|Q0D9R7|ARFS_ORYSJ Auxin response factor 19 OS=Oryza sativa subsp. japonica GN=ARF19 PE=2 SV=2//1.33226e-95
MDP0000134874	59.9149	148.279	-1.3073	3.6086e-06	3.4619e-05	-//-
MDP0000134935	3042.5	2062.66	0.56075	0.00066521	0.0038208	sp|Q9ZRA2|HGD_ARATH Homogentisate 1,2-dioxygenase OS=Arabidopsis thaliana GN=HGO PE=2 SV=2//8.34162e-168
MDP0000135041	1364.14	2709.71	-0.99014	1.2592e-05	0.0001089	sp|Q8L7Z9|DIT2_SPIOL Dicarboxylate transporter 2, chloroplastic OS=Spinacia oleracea GN=DIT2 PE=1 SV=1//5.85866e-69
MDP0000135084	3.28269	19.3813	-2.5617	0.0014029	0.0073615	sp|Q9SJU9|GC1_ARATH Epimerase family protein SDR39U1 homolog, chloroplastic OS=Arabidopsis thaliana GN=GC1 PE=2 SV=2//9.24707e-72
MDP0000135143	452.831	897.791	-0.98741	6.4623e-08	8.4036e-07	sp|Q9SZH4|PEP_ARATH RNA-binding KH domain-containing protein PEPPER OS=Arabidopsis thaliana GN=PEP PE=2 SV=1//4.51882e-136
MDP0000135149	6128.6	1266.95	2.2742	7.6709e-28	6.7101e-26	-//-
MDP0000135204	5350.42	8445.26	-0.65849	0.0042068	0.019171	sp|Q09893|YAI5_SCHPO Uncharacterized protein C24B11.05 OS=Schizosaccharomyces pombe (strain 972 / ATCC 24843) GN=SPAC24B11.05 PE=3 SV=1//4.80126e-12
MDP0000135234	1.07941	33.8656	-4.9715	1.5189e-09	2.5407e-08	sp|Q40784|AAPC_CENCI Putative glucose-6-phosphate 1-epimerase OS=Cenchrus ciliaris PE=2 SV=1//6.91217e-91
MDP0000135255	380.24	593.497	-0.64233	0.00073525	0.0041606	sp|Q940Z2|ARP5_ARATH Actin-related protein 5 OS=Arabidopsis thaliana GN=ARP5 PE=1 SV=2//0
MDP0000135301	1.08897	13.3183	-3.6124	0.0032434	0.015372	-//-
MDP0000135423	52.8902	133.844	-1.3395	0.0046217	0.020805	sp|Q9ZU97|VAC14_ARATH Protein VAC14 homolog OS=Arabidopsis thaliana GN=VAC14 PE=1 SV=2//0
MDP0000135436	38.9828	15.678	1.3141	0.0051386	0.022784	sp|P33082|AXX15_SOYBN Auxin-induced protein X15 OS=Glycine max PE=2 SV=1//4.08518e-19
MDP0000135455	672.007	1108.08	-0.72151	4.652e-05	0.00035304	sp|B3GS44|LRE_ARATH GPI-anchored protein LORELEI OS=Arabidopsis thaliana GN=LRE PE=2 SV=1//4.93216e-44
MDP0000135530	502.106	799.166	-0.6705	0.0020136	0.010098	sp|Q9LZ08|MOS11_ARATH Protein MODIFIER OF SNC1 11 OS=Arabidopsis thaliana GN=MOS11 PE=1 SV=1//1.70182e-35
MDP0000135540	2.87982	62.572	-4.4415	8.9928e-15	2.7845e-13	sp|P46665|HAT14_ARATH Homeobox-leucine zipper protein HAT14 OS=Arabidopsis thaliana GN=HAT14 PE=2 SV=3//9.95459e-74
MDP0000135566	9.42402	149.754	-3.9901	1.9479e-26	1.5591e-24	sp|P93736|SYVM1_ARATH Valine--tRNA ligase, mitochondrial 1 OS=Arabidopsis thaliana GN=TWN2 PE=2 SV=2//0
MDP0000135568	352.737	542.923	-0.62216	0.0011442	0.0061439	sp|Q9FI44|SDAF2_ARATH Succinate dehydrogenase assembly factor 2, mitochondrial OS=Arabidopsis thaliana GN=SDHAF2 PE=1 SV=1//2.27048e-72
MDP0000135587	61.7369	159.485	-1.3692	6.5453e-07	7.241e-06	sp|Q3EC11|ZDHC2_ARATH Probable protein S-acyltransferase 23 OS=Arabidopsis thaliana GN=PAT23 PE=2 SV=2//2.45393e-137
MDP0000135665	9.09093	62.7849	-2.7879	2.3748e-09	3.8555e-08	sp|Q8LG95|PP332_ARATH Pentatricopeptide repeat-containing protein At4g21190 OS=Arabidopsis thaliana GN=EMB1417 PE=2 SV=1//1.24816e-108
MDP0000135666	1444.24	2327.84	-0.68869	4.7063e-05	0.00035671	sp|Q0WT48|DNJ21_ARATH DnaJ protein ERDJ2A OS=Arabidopsis thaliana GN=ERDJ2A PE=1 SV=1//0
MDP0000135679	925.286	1271.98	-0.4591	0.0076508	0.03225	sp|A6QL92|S35F5_BOVIN Solute carrier family 35 member F5 OS=Bos taurus GN=SLC35F5 PE=2 SV=1//9.3202e-25
MDP0000135680	914.518	310.554	1.5582	9.0115e-17	3.3757e-15	sp|Q9FZL4|MGDG_SOYBN Probable monogalactosyldiacylglycerol synthase, chloroplastic OS=Glycine max GN=MGD A PE=2 SV=1//0
MDP0000135720	115.374	39.739	1.5377	7.1546e-07	7.8572e-06	sp|Q2JL42|CH10_SYNJB 10 kDa chaperonin OS=Synechococcus sp. (strain JA-2-3B&apos;a(2-13)) GN=groS PE=3 SV=1//2.02484e-07
MDP0000135761	380.827	687.609	-0.85245	5.7546e-06	5.3157e-05	sp|Q9FKE6|CCT15_ARATH Cyclin-T1-5 OS=Arabidopsis thaliana GN=CYCT1-5 PE=1 SV=2//1.26651e-179
MDP0000135816	371.43	209.828	0.82388	0.00019081	0.0012606	sp|Q9SJ44|UEV1C_ARATH Ubiquitin-conjugating enzyme E2 variant 1C OS=Arabidopsis thaliana GN=UEV1C PE=1 SV=1//3.70807e-88
MDP0000135820	2857.55	1982.68	0.52733	0.0014048	0.0073691	sp|Q40287|UFOG5_MANES Anthocyanidin 3-O-glucosyltransferase 5 OS=Manihot esculenta GN=GT5 PE=2 SV=1//4.38139e-152
MDP0000135842	72.8342	164.07	-1.1716	5.6617e-05	0.00042227	sp|P16577|UBC4_WHEAT Ubiquitin-conjugating enzyme E2-23 kDa OS=Triticum aestivum GN=UBC4 PE=1 SV=1//6.687e-19
MDP0000135877	79.1608	143.1	-0.85417	0.0019969	0.010026	sp|Q9SX31|PERK9_ARATH Proline-rich receptor-like protein kinase PERK9 OS=Arabidopsis thaliana GN=PERK9 PE=2 SV=1//0
MDP0000135890	221.406	113.164	0.96828	4.5428e-05	0.00034569	sp|Q93Z51|NIC4_ARATH Probable inactive nicotinamidase At3g16190 OS=Arabidopsis thaliana GN=At3g16190 PE=2 SV=1//5.79064e-82
MDP0000135918	15.9715	41.7915	-1.3877	0.0034536	0.016214	-//-
MDP0000135922	109.738	59.3374	0.88705	0.0024693	0.012106	sp|Q9LU72|PPA28_ARATH Probable inactive purple acid phosphatase 28 OS=Arabidopsis thaliana GN=PAP28 PE=2 SV=1//0
MDP0000135939	1.10475	16.3422	-3.8868	0.0001783	0.0011866	-//-
MDP0000135954	663.595	280.634	1.2416	1.344e-10	2.5735e-09	sp|Q9FYR6|SYPM_ARATH Proline--tRNA ligase, chloroplastic/mitochondrial OS=Arabidopsis thaliana GN=OVA6 PE=2 SV=1//0
MDP0000135982	72.8342	636.668	-3.1279	2.4272e-09	3.934e-08	sp|Q5U403|MVD1_DANRE Diphosphomevalonate decarboxylase OS=Danio rerio GN=mvd PE=2 SV=1//5.23115e-96
MDP0000136027	2.56378	93.9382	-5.1954	6.4782e-12	1.4675e-10	sp|Q84V39|ALL10_OLEEU Major pollen allergen Ole e 10 OS=Olea europaea PE=1 SV=1//2.73838e-24
MDP0000136041	3.99413	102.729	-4.6848	8.7499e-12	1.9599e-10	sp|Q9SU24|ORC1B_ARATH Origin of replication complex subunit 1B OS=Arabidopsis thaliana GN=ORC1B PE=1 SV=1//0
MDP0000136052	331.157	557.912	-0.75252	0.00013033	0.00089591	sp|Q8GUG9|PUB11_ARATH U-box domain-containing protein 11 OS=Arabidopsis thaliana GN=PUB11 PE=2 SV=2//4.47904e-14
MDP0000136096	91.1951	147.758	-0.69621	0.0083809	0.034876	sp|Q93YP7|COQ2_ARATH 4-hydroxybenzoate polyprenyltransferase, mitochondrial OS=Arabidopsis thaliana GN=PPT1 PE=2 SV=1//6.13812e-114
MDP0000136140	402.467	562.43	-0.4828	0.010702	0.0429	sp|O80452|AMPD_ARATH AMP deaminase OS=Arabidopsis thaliana GN=AMPD PE=1 SV=2//0
MDP0000136194	6.49478	27.1973	-2.0661	0.001291	0.006843	-//-
MDP0000136248	130.123	221.142	-0.7651	0.0010799	0.0058416	-//-
MDP0000136335	61.4395	205.264	-1.7402	2.103e-10	3.9161e-09	sp|Q93YN9|IPPK_ARATH Inositol-pentakisphosphate 2-kinase OS=Arabidopsis thaliana GN=IPK1 PE=1 SV=1//3.42756e-162
MDP0000136378	56.2269	20.657	1.4446	0.0026435	0.012857	-//-
MDP0000136517	309.296	2256.9	-2.8673	2.3643e-54	8.6018e-52	sp|Q3EDL4|Y1154_ARATH Probable serine/threonine-protein kinase At1g01540 OS=Arabidopsis thaliana GN=At1g01540 PE=1 SV=2//0
MDP0000136536	1363.89	735.446	0.89104	3.0508e-07	3.5639e-06	-//-
MDP0000136545	9.41572	32.3395	-1.7802	0.0015186	0.0078817	-//-
MDP0000136554	87.6113	157.001	-0.84158	0.0012561	0.0066743	-//-
MDP0000136590	495.548	222.2	1.1572	1.1505e-08	1.6789e-07	sp|Q9C7Y2|MORF5_ARATH Multiple organellar RNA editing factor 5, mitochondrial OS=Arabidopsis thaliana GN=MORF5 PE=2 SV=1//3.87343e-17
MDP0000136634	30.5239	63.1483	-1.0488	0.0048724	0.021775	sp|Q9WX37|RBPE_NOSS1 Putative RNA-binding protein RbpE OS=Nostoc sp. (strain PCC 7120 / UTEX 2576) GN=rbpE PE=3 SV=3//3.33607e-14
MDP0000136639	336.3	522.158	-0.63474	0.0011592	0.0062136	sp|Q8N1F8|S11IP_HUMAN Serine/threonine-protein kinase 11-interacting protein OS=Homo sapiens GN=STK11IP PE=1 SV=3//2.79066e-22
MDP0000136642	5.11051	33.3377	-2.7056	1.2956e-05	0.00011161	sp|Q6DR24|Y3795_ARATH Uncharacterized protein At3g17950 OS=Arabidopsis thaliana GN=Y-3 PE=1 SV=1//2.61208e-33
MDP0000136645	151.739	80.525	0.91408	0.00064871	0.0037394	sp|Q3KPR1|C1D_XENLA Nuclear nucleic acid-binding protein C1D OS=Xenopus laevis GN=c1d PE=2 SV=1//3.91746e-09
MDP0000136650	34.759	5.16819	2.7497	0.0092255	0.037822	sp|Q38847|AGL15_ARATH Agamous-like MADS-box protein AGL15 OS=Arabidopsis thaliana GN=AGL15 PE=1 SV=1//2.97348e-54
MDP0000136651	264.551	113.92	1.2155	0.00015323	0.0010373	sp|Q40392|TMVRN_NICGU TMV resistance protein N OS=Nicotiana glutinosa GN=N PE=1 SV=1//7.13189e-69
MDP0000136652	157.533	26.0752	2.5949	1.9494e-14	5.8257e-13	sp|Q9ZVH0|FEZ_ARATH Protein FEZ OS=Arabidopsis thaliana GN=FEZ PE=2 SV=1//5.45638e-28
MDP0000136656	230.577	135.914	0.76256	0.0010981	0.0059255	sp|P37462|ALKB_SALTY Alpha-ketoglutarate-dependent dioxygenase AlkB OS=Salmonella typhimurium (strain LT2 / SGSC1412 / ATCC 700720) GN=alkB PE=3 SV=2//4.5839e-15
MDP0000136662	517.82	279.039	0.89198	4.5967e-06	4.3222e-05	sp|Q93WX6|CNIF1_ARATH Cysteine desulfurase 1, chloroplastic OS=Arabidopsis thaliana GN=NFS2 PE=1 SV=1//0
MDP0000136671	4711.59	8346.14	-0.8249	0.0019309	0.0097342	sp|O80494|P2B15_ARATH F-box protein PP2-B15 OS=Arabidopsis thaliana GN=PP2B15 PE=2 SV=2//2.56181e-71
MDP0000136709	279.769	181.607	0.62342	0.0040649	0.018606	sp|O82462|SYEC_ARATH Glutamate--tRNA ligase, cytoplasmic OS=Arabidopsis thaliana GN=At5g26707 PE=1 SV=1//0
MDP0000136717	15.6688	2.24368	2.804	0.0014641	0.0076329	-//-
MDP0000136718	180.762	48.1747	1.9077	3.8619e-12	8.9944e-11	-//-
MDP0000136726	82.8691	44.2543	0.90502	0.0059702	0.026025	sp|Q40392|TMVRN_NICGU TMV resistance protein N OS=Nicotiana glutinosa GN=N PE=1 SV=1//5.66373e-48
MDP0000136755	1207.74	2578.72	-1.0943	9.3845e-11	1.8313e-09	sp|Q9DBG7|SRPR_MOUSE Signal recognition particle receptor subunit alpha OS=Mus musculus GN=Srpr PE=1 SV=1//1.83678e-132
MDP0000136759	111.531	245.441	-1.1379	1.4457e-06	1.5002e-05	sp|Q9LTC0|Y5707_ARATH Probable receptor-like protein kinase At5g47070 OS=Arabidopsis thaliana GN=At5g47070 PE=1 SV=1//3.06495e-142
MDP0000136760	39.6182	98.5469	-1.3146	0.0055624	0.024435	sp|Q9FIX3|PP407_ARATH Pentatricopeptide repeat-containing protein At5g39710 OS=Arabidopsis thaliana GN=EMB2745 PE=2 SV=1//3.5081e-35
MDP0000136792	2429.02	6681.75	-1.4599	1.0608e-18	4.6228e-17	-//-
MDP0000136794	776.803	433.513	0.84147	5.3343e-06	4.955e-05	sp|Q8VYP5|ZDH14_ARATH Probable protein S-acyltransferase 14 OS=Arabidopsis thaliana GN=PAT14 PE=2 SV=1//5.95496e-27
MDP0000136799	225.089	93.7008	1.2644	2.4842e-07	2.9406e-06	sp|Q9STY4|RIBR_ARATH Riboflavin biosynthesis protein PYRR, chloroplastic OS=Arabidopsis thaliana GN=PYRR PE=1 SV=1//0
MDP0000136801	40.3666	14.5428	1.4729	0.0020212	0.010131	sp|A2RGB9|RSMG_STRPG Ribosomal RNA small subunit methyltransferase G OS=Streptococcus pyogenes serotype M5 (strain Manfredo) GN=rsmG PE=3 SV=1//1.1289e-30
MDP0000136955	0.730549	15.8855	-4.4426	0.00014613	0.00099357	-//-
MDP0000136957	92.206	41.3944	1.1554	0.00037801	0.0023129	sp|Q7TS68|NSUN6_MOUSE Putative methyltransferase NSUN6 OS=Mus musculus GN=Nsun6 PE=2 SV=2//2.47095e-30
MDP0000137043	399.821	180.614	1.1464	5.5377e-08	7.2881e-07	sp|Q54D08|LST8_DICDI Protein LST8 homolog OS=Dictyostelium discoideum GN=lst8 PE=1 SV=1//1.04644e-118
MDP0000137053	11.6335	85.693	-2.8809	3.4299e-12	8.0429e-11	sp|Q3EAL1|OFP6_ARATH Transcription repressor OFP6 OS=Arabidopsis thaliana GN=OFP6 PE=1 SV=1//7.40395e-29
MDP0000137075	37.0968	68.834	-0.89183	0.011215	0.044572	sp|Q8LEM7|CNBL3_ARATH Calcineurin B-like protein 3 OS=Arabidopsis thaliana GN=CBL3 PE=1 SV=2//1.04767e-150
MDP0000137117	2116.43	1493.84	0.50261	0.002685	0.013035	sp|Q6DRC4|EIF3G_DANRE Eukaryotic translation initiation factor 3 subunit G OS=Danio rerio GN=eif3g PE=1 SV=1//4.06034e-60
MDP0000137177	6.23645	136.443	-4.4514	4.0759e-14	1.1856e-12	sp|Q9FKP2|CCX2_ARATH Cation/calcium exchanger 2 OS=Arabidopsis thaliana GN=CCX2 PE=3 SV=1//2.55545e-146
MDP0000137179	17.5012	166.924	-3.2537	1.0565e-22	6.3739e-21	sp|Q4I8E9|PNS1_GIBZE Protein PNS1 OS=Gibberella zeae (strain PH-1 / ATCC MYA-4620 / FGSC 9075 / NRRL 31084) GN=PNS1 PE=3 SV=1//3.96111e-15
MDP0000137195	2806.26	1470.06	0.93277	2.4279e-08	3.3836e-07	-//-
MDP0000137211	101.53	535.475	-2.3989	1.9234e-08	2.7199e-07	sp|Q945K2|MDL2_PRUDU (R)-mandelonitrile lyase 2 OS=Prunus dulcis GN=MDL2 PE=1 SV=1//0
MDP0000137221	695.501	138.846	2.3246	7.4647e-30	7.3788e-28	sp|I1SSI5|MAX2A_PETHY F-box/LRR-repeat MAX2 homolog A OS=Petunia hybrida GN=MAX2A PE=1 SV=1//0
MDP0000137225	0.720992	9.90019	-3.7794	0.0056901	0.024933	sp|Q9FKZ1|DRL42_ARATH Probable disease resistance protein At5g66900 OS=Arabidopsis thaliana GN=At5g66900 PE=3 SV=1//3.4754e-16
MDP0000137234	1526.2	660.543	1.2082	5.337e-12	1.2258e-10	sp|Q43157|RPE_SPIOL Ribulose-phosphate 3-epimerase, chloroplastic OS=Spinacia oleracea GN=RPE PE=1 SV=1//3.79966e-176
MDP0000137271	195.946	69.4722	1.4959	7.8308e-09	1.1719e-07	sp|P49107|PSAN_ARATH Photosystem I reaction center subunit N, chloroplastic OS=Arabidopsis thaliana GN=PSAN PE=1 SV=2//1.32753e-57
MDP0000137284	359.913	251.474	0.51724	0.011404	0.045181	sp|Q9LJ87|CDC73_ARATH Protein CDC73 homolog OS=Arabidopsis thaliana GN=CDC73 PE=1 SV=1//0
MDP0000137305	4.73631	22.1885	-2.228	0.0019579	0.0098551	sp|Q9SV30|GATA8_ARATH GATA transcription factor 8 OS=Arabidopsis thaliana GN=GATA8 PE=2 SV=1//4.29491e-39
MDP0000137325	47.6151	0.642878	6.2107	2.4475e-07	2.9001e-06	sp|O49687|MYC4_ARATH Transcription factor MYC4 OS=Arabidopsis thaliana GN=MYC4 PE=1 SV=1//4.56985e-49
MDP0000137364	583.957	378.267	0.62646	0.00096635	0.0053123	sp|Q2MHE4|HT1_ARATH Serine/threonine-protein kinase HT1 OS=Arabidopsis thaliana GN=HT1 PE=1 SV=1//2.69872e-13
MDP0000137366	315.184	217.583	0.53463	0.011276	0.044772	sp|Q8GZ43|YZR3_ARATH RanBP2-type zinc finger protein At1g67325 OS=Arabidopsis thaliana GN=At1g67325 PE=1 SV=1//1.64644e-104
MDP0000137411	437.054	258.814	0.7559	0.0001602	0.0010804	sp|Q0WTB4|Y3725_ARATH GTP-binding protein At3g49725, chloroplastic OS=Arabidopsis thaliana GN=At3g49725 PE=2 SV=2//2.01007e-167
MDP0000137420	902.307	444.04	1.0229	2.2518e-08	3.1492e-07	sp|Q43072|HIS7_PEA Imidazoleglycerol-phosphate dehydratase OS=Pisum sativum GN=HIS3 PE=2 SV=1//1.5523e-123
MDP0000137428	17.053	60.8609	-1.8355	0.003103	0.01478	sp|Q9ASU1|DGAT2_ARATH Diacylglycerol O-acyltransferase 2 OS=Arabidopsis thaliana GN=DGAT2 PE=2 SV=1//1.43604e-158
MDP0000137441	231.565	918.026	-1.9871	6.6723e-25	4.7261e-23	sp|Q54MZ4|MCFB_DICDI Mitochondrial substrate carrier family protein B OS=Dictyostelium discoideum GN=mcfB PE=3 SV=1//2.46462e-25
MDP0000137468	1.82367	19.1389	-3.3916	0.00017773	0.0011837	-//-
MDP0000137477	4.41901	31.1823	-2.8189	0.0063849	0.027532	sp|P92563|M1330_ARATH Uncharacterized mitochondrial protein AtMg01330 OS=Arabidopsis thaliana GN=AtMg01330 PE=4 SV=1//4.97808e-20
MDP0000137498	28.8278	6.0216	2.2592	0.00018878	0.0012497	-//-
MDP0000137501	558.104	944.563	-0.75911	2.5603e-05	0.00020672	sp|O04136|KNAP3_MALDO Homeobox protein knotted-1-like 3 OS=Malus domestica PE=2 SV=1//5.80156e-146
MDP0000137519	1470.66	2235.29	-0.60399	0.00030716	0.0019192	sp|Q8VYC8|RIN2_ARATH E3 ubiquitin protein ligase RIN2 OS=Arabidopsis thaliana GN=RIN2 PE=1 SV=1//0
MDP0000137531	621.611	1255.16	-1.0138	9.101e-09	1.3506e-07	sp|Q6R0E3|TRP5_ARATH Telomere repeat-binding protein 5 OS=Arabidopsis thaliana GN=TRP5 PE=1 SV=2//2.84778e-10
MDP0000137551	44.6444	104.947	-1.2331	7.7809e-05	0.00056166	sp|Q8GZB6|SUVH4_ARATH Histone-lysine N-methyltransferase, H3 lysine-9 specific SUVH4 OS=Arabidopsis thaliana GN=SUVH4 PE=1 SV=2//0
MDP0000137556	51.8631	4.13711	3.648	2.0726e-11	4.3905e-10	sp|Q9LM69|ATL80_ARATH RING-H2 finger protein ATL80 OS=Arabidopsis thaliana GN=ATL80 PE=2 SV=1//5.30083e-53
MDP0000137561	375.549	942.941	-1.3282	6.563e-13	1.6774e-11	sp|P47927|AP2_ARATH Floral homeotic protein APETALA 2 OS=Arabidopsis thaliana GN=AP2 PE=1 SV=1//6.93774e-104
MDP0000137568	57.3594	21.9978	1.3827	0.00099183	0.0054251	sp|Q5RBU2|RM46_PONAB 39S ribosomal protein L46, mitochondrial OS=Pongo abelii GN=MRPL46 PE=2 SV=1//3.56683e-12
MDP0000137570	178.109	413.914	-1.2166	7.8472e-09	1.174e-07	sp|Q9FNA4|ELP1_ARATH Elongator complex protein 1 OS=Arabidopsis thaliana GN=ELP1 PE=1 SV=1//0
MDP0000137621	198.646	359.162	-0.85444	5.5499e-05	0.0004147	sp|Q9ZPV5|NOC2L_ARATH Nucleolar complex protein 2 homolog OS=Arabidopsis thaliana GN=At2g18220 PE=3 SV=2//2.38469e-117
MDP0000137688	25.5297	58.0838	-1.186	0.0024437	0.012001	sp|P29307|1433_OENEH 14-3-3-like protein OS=Oenothera elata subsp. hookeri PE=2 SV=2//1.39118e-174
MDP0000137705	257.957	3865.91	-3.9056	2.6675e-94	4.2701e-91	sp|Q9SQ80|G2OX1_PEA Gibberellin 2-beta-dioxygenase 1 OS=Pisum sativum GN=GA2OX1 PE=1 SV=1//3.47548e-169
MDP0000137792	4.70141	50.0725	-3.4129	0.00028341	0.0017878	sp|A7PZL3|PGLR_VITVI Probable polygalacturonase OS=Vitis vinifera GN=GSVIVT00026920001 PE=1 SV=1//1.91242e-130
MDP0000137802	761.484	1306.67	-0.77901	0.0017825	0.0090903	sp|Q94B55|XB31_ARATH Putative E3 ubiquitin-protein ligase XBAT31 OS=Arabidopsis thaliana GN=XBAT31 PE=2 SV=1//0
MDP0000137841	281.732	107.703	1.3873	2.1858e-09	3.5742e-08	sp|Q9SY69|PPR29_ARATH Pentatricopeptide repeat-containing protein At1g10270 OS=Arabidopsis thaliana GN=GRP23 PE=1 SV=1//0
MDP0000137971	142.412	86.5765	0.71803	0.0076433	0.032224	sp|Q9LYW3|MED7A_ARATH Mediator of RNA polymerase II transcription subunit 7a OS=Arabidopsis thaliana GN=MED7A PE=1 SV=1//5.78401e-78
MDP0000137984	0	13.9851	#NAME?	1.7669e-05	0.00014752	sp|F4IDQ5|JASON_ARATH Protein JASON OS=Arabidopsis thaliana GN=JASON PE=2 SV=1//2.30958e-95
MDP0000138005	12.0173	65.382	-2.4438	2.305e-08	3.2165e-07	sp|Q8H191|PAO4_ARATH Probable polyamine oxidase 4 OS=Arabidopsis thaliana GN=PAO4 PE=1 SV=1//2.66825e-84
MDP0000138028	494.994	913.043	-0.88327	1.2624e-06	1.3263e-05	sp|Q9SB50|AP4M_ARATH AP-4 complex subunit mu OS=Arabidopsis thaliana GN=AP4M PE=2 SV=1//0
MDP0000138032	486.48	182.893	1.4114	6.7352e-12	1.5228e-10	sp|Q9XJ36|CLPR2_ARATH ATP-dependent Clp protease proteolytic subunit-related protein 2, chloroplastic OS=Arabidopsis thaliana GN=CLPR2 PE=1 SV=1//5.19878e-148
MDP0000138033	10.5363	40.862	-1.9554	0.00026768	0.0017	sp|Q9S9K4|ASPL2_ARATH Aspartic proteinase-like protein 2 OS=Arabidopsis thaliana GN=At1g65240 PE=1 SV=2//1.28761e-47
MDP0000138052	698.398	1038.16	-0.57191	0.0013015	0.006893	sp|Q99089|CPRF1_PETCR Common plant regulatory factor 1 OS=Petroselinum crispum GN=CPRF1 PE=2 SV=1//6.14439e-136
MDP0000138109	514.15	208.722	1.3006	8.5946e-11	1.6895e-09	-//-
MDP0000138110	0	40.5228	#NAME?	1.9972e-14	5.9535e-13	sp|O00311|CDC7_HUMAN Cell division cycle 7-related protein kinase OS=Homo sapiens GN=CDC7 PE=1 SV=1//3.48709e-24
MDP0000138140	564.402	374.531	0.59164	0.0016462	0.0084609	sp|Q9LNK7|NIPA3_ARATH Probable magnesium transporter NIPA3 OS=Arabidopsis thaliana GN=At1g34470 PE=2 SV=1//2.22864e-151
MDP0000138182	4425.04	844.846	2.3889	4.8851e-43	1.0568e-40	sp|Q0WWW9|XYLL3_ARATH D-xylose-proton symporter-like 3, chloroplastic OS=Arabidopsis thaliana GN=At5g59250 PE=2 SV=2//0
MDP0000138215	329.397	111.084	1.5682	1.8999e-11	4.0407e-10	sp|Q9SHJ6|PMD2_ARATH Peroxisomal and mitochondrial division factor 2 OS=Arabidopsis thaliana GN=PMD2 PE=1 SV=1//1.11381e-27
MDP0000138244	213.167	76.2224	1.4837	6.8022e-09	1.0299e-07	sp|P53611|PGTB2_HUMAN Geranylgeranyl transferase type-2 subunit beta OS=Homo sapiens GN=RABGGTB PE=1 SV=2//3.57793e-93
MDP0000138249	6689.4	4543.35	0.55812	0.00048161	0.002869	sp|P51850|PDC1_PEA Pyruvate decarboxylase 1 OS=Pisum sativum GN=PDC1 PE=2 SV=1//0
MDP0000138275	55.476	103.291	-0.89677	0.0030496	0.014572	sp|Q07617|SPAG1_HUMAN Sperm-associated antigen 1 OS=Homo sapiens GN=SPAG1 PE=1 SV=3//4.77588e-06
MDP0000138284	206.934	92.6655	1.1591	3.3157e-06	3.2013e-05	sp|Q9M1X2|FAP1_ARATH Fatty-acid-binding protein 1 OS=Arabidopsis thaliana GN=FAP1 PE=1 SV=1//4.98466e-78
MDP0000138296	1.81952	15.0731	-3.0503	0.0017149	0.008778	-//-
MDP0000138306	990.298	2243.07	-1.1795	5.1199e-12	1.1776e-10	sp|Q7XZU2|SAC3_ARATH Phosphoinositide phosphatase SAC3 OS=Arabidopsis thaliana GN=SAC3 PE=2 SV=1//0
MDP0000138319	163.996	57.8833	1.5024	4.0604e-08	5.4453e-07	-//-
MDP0000138340	1026.41	156.346	2.7148	8.8491e-09	1.3153e-07	sp|F4JN35|NTL9_ARATH Protein NTM1-like 9 OS=Arabidopsis thaliana GN=NTL9 PE=1 SV=1//4.68665e-37
MDP0000138400	0.372128	13.0779	-5.1352	0.00017754	0.0011827	-//-
MDP0000138405	29.7448	106.083	-1.8345	0.0020102	0.010083	sp|Q9FKP2|CCX2_ARATH Cation/calcium exchanger 2 OS=Arabidopsis thaliana GN=CCX2 PE=3 SV=1//1.99063e-99
MDP0000138427	170.942	1134.37	-2.7303	9.7193e-42	1.8897e-39	sp|Q940J9|PMT8_ARATH Probable methyltransferase PMT8 OS=Arabidopsis thaliana GN=At1g04430 PE=2 SV=1//0
MDP0000138466	276.734	427.374	-0.627	0.0018154	0.0092357	sp|Q5G1S8|PP241_ARATH Pentatricopeptide repeat-containing protein At3g18110, chloroplastic OS=Arabidopsis thaliana GN=EMB1270 PE=2 SV=2//0
MDP0000138476	54.283	195.226	-1.8466	0.0039824	0.018284	sp|P51105|DFRA_GERHY Dihydroflavonol-4-reductase OS=Gerbera hybrida GN=DFR PE=2 SV=1//6.9329e-48
MDP0000138477	593.737	1043.58	-0.81365	6.3362e-06	5.7982e-05	sp|Q9ULT0|TTC7A_HUMAN Tetratricopeptide repeat protein 7A OS=Homo sapiens GN=TTC7A PE=1 SV=3//3.34588e-09
MDP0000138489	145.211	356.386	-1.2953	2.5008e-09	4.0437e-08	sp|Q5G5E0|PIRL5_ARATH Plant intracellular Ras-group-related LRR protein 5 OS=Arabidopsis thaliana GN=PIRL5 PE=2 SV=1//0
MDP0000138501	645.307	1541.77	-1.2565	1.3671e-12	3.3531e-11	sp|Q24K02|IDE_BOVIN Insulin-degrading enzyme OS=Bos taurus GN=IDE PE=2 SV=1//3.53281e-172
MDP0000138538	27.9734	4.13093	2.7595	0.003398	0.016006	-//-
MDP0000138593	84.5172	161.719	-0.93617	0.0003433	0.0021237	-//-
MDP0000138643	1368.08	773.367	0.82293	2.2302e-06	2.2252e-05	sp|P72991|FTSH3_SYNY3 ATP-dependent zinc metalloprotease FtsH 3 OS=Synechocystis sp. (strain PCC 6803 / Kazusa) GN=ftsH3 PE=1 SV=1//4.20887e-93
MDP0000138668	158.691	262.528	-0.72625	0.0011475	0.0061565	sp|Q9SV68|QORH_ARATH Putative quinone-oxidoreductase homolog, chloroplastic OS=Arabidopsis thaliana GN=At4g13010 PE=2 SV=1//4.90343e-176
MDP0000138691	75.074	23.4224	1.6804	2.8604e-05	0.00022811	sp|Q9SU92|PPSP3_ARATH Inorganic pyrophosphatase 3 OS=Arabidopsis thaliana GN=At4g29530 PE=2 SV=1//1.15176e-23
MDP0000138700	41.8244	86.9815	-1.0564	0.0039438	0.018133	sp|B1KHA5|RIHA_SHEWM Pyrimidine-specific ribonucleoside hydrolase RihA OS=Shewanella woodyi (strain ATCC 51908 / MS32) GN=rihA PE=3 SV=1//2.01055e-10
MDP0000138709	154.152	85.665	0.84757	0.0013464	0.0070994	sp|Q03666|GSTX4_TOBAC Probable glutathione S-transferase OS=Nicotiana tabacum PE=2 SV=1//1.03593e-119
MDP0000138729	13.706	145.421	-3.4074	1.2934e-21	7.1808e-20	-//-
MDP0000138743	46.5711	89.7414	-0.94634	0.0030414	0.014536	sp|Q8TQR1|DNAJ_METAC Chaperone protein DnaJ OS=Methanosarcina acetivorans (strain ATCC 35395 / DSM 2834 / JCM 12185 / C2A) GN=dnaJ PE=3 SV=1//1.91997e-09
MDP0000138752	94.3254	37.6339	1.3256	6.4778e-05	0.00047575	sp|Q8QZZ7|TPRKB_MOUSE EKC/KEOPS complex subunit Tprkb OS=Mus musculus GN=Tprkb PE=2 SV=1//4.65109e-19
MDP0000138757	950.481	446.066	1.0914	3.2796e-09	5.2169e-08	sp|Q9ZQE5|PP153_ARATH Pentatricopeptide repeat-containing protein At2g15690 OS=Arabidopsis thaliana GN=PCMP-H66 PE=2 SV=2//0
MDP0000138764	118.007	13.4761	3.1304	1.3895e-17	5.617e-16	sp|Q6R0E3|TRP5_ARATH Telomere repeat-binding protein 5 OS=Arabidopsis thaliana GN=TRP5 PE=1 SV=2//1.83303e-85
MDP0000138795	301.437	97.6965	1.6255	1.6589e-12	4.0278e-11	sp|Q9LY62|GT644_ARATH Glycosyltransferase family 64 protein C4 OS=Arabidopsis thaliana GN=EPC1 PE=2 SV=1//1.27163e-166
MDP0000138828	45.6258	84.2447	-0.88474	0.012108	0.047454	sp|Q8LGU6|CD27B_ARATH Cell division cycle protein 27 homolog B OS=Arabidopsis thaliana GN=CDC27B PE=1 SV=1//0
MDP0000138855	261.329	124.931	1.0647	1.4462e-05	0.00012312	sp|Q9SFU6|CALS9_ARATH Callose synthase 9 OS=Arabidopsis thaliana GN=CALS9 PE=2 SV=2//0
MDP0000138874	58.3454	113.897	-0.96503	0.0013907	0.0073039	sp|Q84N64|ARC5_ARATH Dynamin-like protein ARC5 OS=Arabidopsis thaliana GN=ARC5 PE=1 SV=2//6.45554e-83
MDP0000138914	24.4889	6.79842	1.8489	0.0038929	0.017924	sp|Q6ZK48|SLU7_ORYSJ Pre-mRNA-splicing factor SLU7 OS=Oryza sativa subsp. japonica GN=Os08g0127700 PE=2 SV=1//0
MDP0000138927	1493.09	5815.3	-1.9616	5.5613e-05	0.00041548	sp|Q9LQL2|PTR14_ARATH Protein NRT1/ PTR FAMILY 7.3 OS=Arabidopsis thaliana GN=NPF7.3 PE=1 SV=2//0
MDP0000139052	5.48264	36.0436	-2.7168	0.0048705	0.02177	sp|Q9SVG9|CML42_ARATH Calcium-binding protein CML42 OS=Arabidopsis thaliana GN=CML42 PE=1 SV=1//1.84794e-72
MDP0000139058	100.449	2646.05	-4.7193	8.2492e-12	1.8529e-10	-//-
MDP0000139072	1148.61	1622.97	-0.49875	0.0036382	0.01693	sp|Q9M081|SC24B_ARATH Protein transport protein Sec24-like At4g32640 OS=Arabidopsis thaliana GN=At4g32640 PE=2 SV=3//0
MDP0000139073	177.748	105.631	0.75079	0.0025299	0.012374	sp|Q9XED8|ARFI_ARATH Auxin response factor 9 OS=Arabidopsis thaliana GN=ARF9 PE=1 SV=1//0
MDP0000139087	27.8771	145.253	-2.3814	9.061e-07	9.7917e-06	sp|Q8VYG2|GALAK_ARATH Galacturonokinase OS=Arabidopsis thaliana GN=GALAK PE=1 SV=1//4.13174e-167
MDP0000139111	0	16.7199	#NAME?	2.0343e-06	2.0455e-05	sp|Q8RWZ5|SD25_ARATH G-type lectin S-receptor-like serine/threonine-protein kinase SD2-5 OS=Arabidopsis thaliana GN=SD25 PE=1 SV=1//1.8641e-53
MDP0000139112	27.2118	973.699	-5.1612	4.7969e-32	5.4077e-30	sp|Q9LHF1|LRX4_ARATH Leucine-rich repeat extensin-like protein 4 OS=Arabidopsis thaliana GN=LRX4 PE=2 SV=1//5.37145e-104
MDP0000139143	18.1586	54.4989	-1.5856	0.00025897	0.0016519	-//-
MDP0000139185	1.79833	31.0522	-4.11	9.1813e-08	1.1646e-06	sp|Q9SV36|ARK1_ARATH Armadillo repeat-containing kinesin-like protein 1 OS=Arabidopsis thaliana GN=ARK1 PE=1 SV=2//3.50471e-120
MDP0000139195	814.147	591.769	0.46025	0.010267	0.041422	-//-
MDP0000139264	5.43737	0	Inf	0.011376	0.045094	-//-
MDP0000139287	160.51	855.682	-2.4144	1.1161e-23	7.2226e-22	-//-
MDP0000139291	165.2	84.2251	0.97189	0.0001781	0.0011854	sp|P43288|KSG1_ARATH Shaggy-related protein kinase alpha OS=Arabidopsis thaliana GN=ASK1 PE=1 SV=3//1.08394e-22
MDP0000139304	15.2734	191.957	-3.6517	2.0391e-28	1.8372e-26	sp|Q9C7S5|PSYR1_ARATH Tyrosine-sulfated glycopeptide receptor 1 OS=Arabidopsis thaliana GN=PSYR1 PE=2 SV=1//0
MDP0000139325	49.8097	24.4887	1.0243	0.012627	0.049229	sp|Q8GZ79|TI201_ARATH Protein TIC 20-I, chloroplastic OS=Arabidopsis thaliana GN=TIC20-I PE=1 SV=1//1.75378e-123
MDP0000139362	1364.85	2791.47	-1.0323	8.9229e-10	1.5442e-08	sp|Q9SAC0|ZCIS_ARATH 15-cis-zeta-carotene isomerase, chloroplastic OS=Arabidopsis thaliana GN=Z-ISO PE=1 SV=1//7.02022e-167
MDP0000139367	320.752	1455.02	-2.1815	4.2956e-32	4.854e-30	sp|Q551H4|FRAY2_DICDI Serine/threonine-protein kinase fray2 OS=Dictyostelium discoideum GN=fray2 PE=3 SV=1//1.82993e-99
MDP0000139433	115.04	204.669	-0.83115	0.00058542	0.0034198	sp|Q9FMM0|UBC18_ARATH Probable ubiquitin-conjugating enzyme E2 18 OS=Arabidopsis thaliana GN=UBC18 PE=2 SV=1//2.79278e-95
MDP0000139452	183.285	516.02	-1.4933	2.6833e-13	7.1393e-12	sp|Q5Z8P0|P2C60_ORYSJ Probable protein phosphatase 2C 60 OS=Oryza sativa subsp. japonica GN=Os06g0717800 PE=2 SV=1//0
MDP0000139485	1637.92	3332.64	-1.0248	8.3952e-10	1.4597e-08	sp|Q38908|XTH30_ARATH Probable xyloglucan endotransglucosylase/hydrolase protein 30 OS=Arabidopsis thaliana GN=XTH30 PE=2 SV=2//3.8672e-167
MDP0000139530	1284.2	2017.35	-0.6516	0.00011326	0.00078862	sp|Q52KI8|SRRM1_MOUSE Serine/arginine repetitive matrix protein 1 OS=Mus musculus GN=Srrm1 PE=1 SV=2//3.14685e-35
MDP0000139605	3035.06	107.291	4.8221	4.1983e-27	3.5064e-25	-//-
MDP0000139607	145.941	84.4571	0.78909	0.0041008	0.018754	-//-
MDP0000139623	631.741	340.986	0.88962	2.7877e-06	2.7278e-05	sp|P0CB22|ATX2_ARATH Histone-lysine N-methyltransferase ATX2 OS=Arabidopsis thaliana GN=ATX2 PE=2 SV=1//7.12978e-11
MDP0000139683	262.025	157.423	0.73506	0.0010225	0.005574	sp|Q9C5E5|DGK5_ARATH Diacylglycerol kinase 5 OS=Arabidopsis thaliana GN=DGK5 PE=2 SV=1//0
MDP0000139684	156.329	70.3275	1.1524	1.6233e-05	0.00013648	sp|Q7XAB8|THF1_SOLTU Protein THYLAKOID FORMATION1, chloroplastic OS=Solanum tuberosum GN=THF1 PE=2 SV=1//2.51616e-126
MDP0000139714	231.335	1012.68	-2.1301	2.2989e-28	2.0636e-26	sp|Q94CD5|ATG7_ARATH Ubiquitin-like modifier-activating enzyme atg7 OS=Arabidopsis thaliana GN=ATG7 PE=1 SV=1//0
MDP0000139718	1369.8	2217.87	-0.6952	3.3661e-05	0.00026363	sp|O04539|SNL4_ARATH Paired amphipathic helix protein Sin3-like 4 OS=Arabidopsis thaliana GN=SNL4 PE=3 SV=3//0
MDP0000139720	3249.05	5186.52	-0.67475	4.2528e-05	0.00032595	sp|P52902|ODPA_PEA Pyruvate dehydrogenase E1 component subunit alpha, mitochondrial OS=Pisum sativum PE=2 SV=1//0
MDP0000139721	27.5337	81.0964	-1.5584	0.00025534	0.001631	sp|Q9LJP4|CSLC4_ARATH Xyloglucan glycosyltransferase 4 OS=Arabidopsis thaliana GN=CSLC4 PE=1 SV=1//0
MDP0000139758	14.9553	57.4714	-1.9422	1.0496e-05	9.2185e-05	-//-
MDP0000139807	19.27	88.5179	-2.1996	5.0033e-09	7.7264e-08	sp|Q9C518|TCP8_ARATH Transcription factor TCP8 OS=Arabidopsis thaliana GN=TCP8 PE=1 SV=1//9.35781e-32
MDP0000139808	1614.76	2820.18	-0.80447	1.341e-06	1.4015e-05	sp|Q54P70|Y4757_DICDI OTU domain-containing protein DDB_G0284757 OS=Dictyostelium discoideum GN=DDB_G0284757 PE=3 SV=2//2.99126e-22
MDP0000139823	153.973	88	0.8071	0.0022894	0.011317	sp|Q8LFJ5|T112A_ARATH Multifunctional methyltransferase subunit TRM112-like protein At1g22270 OS=Arabidopsis thaliana GN=At1g22270 PE=2 SV=1//4.84332e-38
MDP0000139862	888.081	1330.39	-0.58309	0.00087622	0.0048624	sp|Q6NPP4|CMTA2_ARATH Calmodulin-binding transcription activator 2 OS=Arabidopsis thaliana GN=CMTA2 PE=1 SV=1//0
MDP0000139886	222.789	120.965	0.88108	0.00017616	0.0011748	sp|Q8GXD9|SCO3_ARATH Protein SNOWY COTYLEDON 3 OS=Arabidopsis thaliana GN=SCO3 PE=1 SV=1//8.75251e-115
MDP0000139912	562.219	1036.95	-0.88315	8.3488e-07	9.0691e-06	sp|P54567|YQKD_BACSU Uncharacterized protein YqkD OS=Bacillus subtilis (strain 168) GN=yqkD PE=4 SV=1//1.93882e-12
MDP0000139953	881.1	339.705	1.375	2.0326e-13	5.4869e-12	sp|Q2MHE4|HT1_ARATH Serine/threonine-protein kinase HT1 OS=Arabidopsis thaliana GN=HT1 PE=1 SV=1//2.18691e-27
MDP0000139961	4139.99	2516.53	0.71819	0.00015357	0.0010393	sp|Q9ZU96|Y2168_ARATH Ankyrin repeat-containing protein At2g01680 OS=Arabidopsis thaliana GN=At2g01680 PE=2 SV=1//0
MDP0000139977	649.09	365.65	0.82795	1.745e-05	0.00014592	-//-
MDP0000139982	600.334	435.666	0.46254	0.012815	0.049862	sp|Q9LQK7|AB7I_ARATH Protein ABCI7, chloroplastic OS=Arabidopsis thaliana GN=ABCI7 PE=1 SV=1//3.05004e-95
MDP0000139989	21.7702	4.86979	2.1604	0.0019459	0.0098017	-//-
MDP0000139992	472.314	192.944	1.2916	5.051e-09	7.7921e-08	sp|Q8RXX5|RK192_ARATH 50S ribosomal protein L19-2, chloroplastic OS=Arabidopsis thaliana GN=At5g47190 PE=2 SV=1//9.48301e-57
MDP0000140010	503.299	985.705	-0.96974	8.0867e-08	1.0351e-06	sp|Q7XA40|RGA3_SOLBU Putative disease resistance protein RGA3 OS=Solanum bulbocastanum GN=RGA3 PE=2 SV=2//7.52085e-10
MDP0000140046	145.766	936.656	-2.6839	2.0116e-19	9.3972e-18	sp|O24242|FPPS2_PARAR Farnesyl pyrophosphate synthase 2 OS=Parthenium argentatum GN=FPS2 PE=2 SV=1//0
MDP0000140067	239.183	361.021	-0.59397	0.0041376	0.018894	sp|O81769|DPH5_ARATH Probable diphthine methyl ester synthase OS=Arabidopsis thaliana GN=At4g31790 PE=2 SV=1//1.45629e-147
MDP0000140078	0.372128	9.75279	-4.7119	0.0018273	0.0092891	sp|Q93X17|SNAK2_SOLTU Snakin-2 OS=Solanum tuberosum GN=SN2 PE=1 SV=1//8.33881e-24
MDP0000140099	0	6.73848	#NAME?	0.0079161	0.033225	sp|Q9ZUB9|FB17_ARATH Putative F-box protein At1g23770 OS=Arabidopsis thaliana GN=At1g23770 PE=3 SV=1//2.081e-18
MDP0000140140	578.115	256.663	1.1715	1.6688e-09	2.775e-08	sp|P42732|RR13_ARATH 30S ribosomal protein S13, chloroplastic OS=Arabidopsis thaliana GN=RPS13 PE=2 SV=1//1.67006e-27
MDP0000140191	82.1619	28.4261	1.5313	1.512e-05	0.00012804	sp|O50001|PRU1_PRUAR Major allergen Pru ar 1 OS=Prunus armeniaca PE=1 SV=1//2.27758e-45
MDP0000140206	469.681	134.321	1.806	2.4775e-17	9.7766e-16	sp|Q42711|MDARS_CUCSA Monodehydroascorbate reductase, seedling isozyme OS=Cucumis sativus PE=2 SV=1//0
MDP0000140225	520.21	1414.66	-1.4433	6.1e-16	2.109e-14	sp|Q9SI62|POED2_ARATH Polyprenol reductase 2 OS=Arabidopsis thaliana GN=At2g16530 PE=1 SV=2//6.70616e-129
MDP0000140233	154.534	318.868	-1.045	0.0014513	0.0075749	sp|Q6IV56|RN141_DANRE RING finger protein 141 OS=Danio rerio GN=rnf141 PE=2 SV=2//3.76198e-08
MDP0000140237	3324.5	4600.01	-0.4685	0.0041197	0.018828	sp|O81742|APBLC_ARATH Beta-adaptin-like protein C OS=Arabidopsis thaliana GN=BETAC-AD PE=1 SV=2//0
MDP0000140238	209.786	122.798	0.77262	0.0011458	0.0061489	sp|Q84TH4|SR45A_ARATH Serine/arginine-rich splicing factor SR45a OS=Arabidopsis thaliana GN=SR45A PE=1 SV=1//2.21166e-32
MDP0000140242	181.536	92.2374	0.97683	0.00011643	0.00080814	sp|Q8GVP6|PDRP1_ORYSJ Probable pyruvate, phosphate dikinase regulatory protein, chloroplastic OS=Oryza sativa subsp. japonica GN=PDRP1 PE=2 SV=2//1.18347e-164
MDP0000140291	68.3883	29.134	1.231	0.0010245	0.0055814	sp|Q3EBZ2|SKI23_ARATH F-box protein SKIP23 OS=Arabidopsis thaliana GN=SKIP23 PE=1 SV=1//9.83661e-36
MDP0000140330	35.5978	108.954	-1.6139	1.4178e-05	0.00012096	sp|Q9LX27|CML4_ARATH Calmodulin-like protein 4 OS=Arabidopsis thaliana GN=CML4 PE=2 SV=1//1.39712e-38
MDP0000140341	13.1781	48.2666	-1.8729	0.0045415	0.020485	sp|C0LGV1|RCH1_ARATH LRR receptor-like serine/threonine-protein kinase RCH1 OS=Arabidopsis thaliana GN=RCH1 PE=2 SV=1//4.43484e-12
MDP0000140386	0.720992	19.7315	-4.7744	6.2142e-06	5.6974e-05	sp|Q9SGA2|GDPD1_ARATH Glycerophosphodiester phosphodiesterase GDPD1, chloroplastic OS=Arabidopsis thaliana GN=GDPD1 PE=1 SV=1//4.41488e-177
MDP0000140406	128.383	64.0431	1.0033	0.00044504	0.0026749	sp|Q8VY09|DJ1C_ARATH Protein DJ-1 homolog C OS=Arabidopsis thaliana GN=DJ1C PE=2 SV=1//3.69749e-31
MDP0000140444	7.61198	45.1047	-2.5669	1.3039e-06	1.3661e-05	sp|Q9LV48|PERK1_ARATH Proline-rich receptor-like protein kinase PERK1 OS=Arabidopsis thaliana GN=PERK1 PE=2 SV=1//0
MDP0000140449	5.12007	92.2256	-4.1709	2.3351e-09	3.7937e-08	sp|A7LXU3|BGH3B_BACO1 Beta-glucosidase BoGH3B OS=Bacteroides ovatus (strain ATCC 8483 / DSM 1896 / JCM 5824 / NCTC 11153) GN=BACOVA_02659 PE=1 SV=1//7.68045e-73
MDP0000140466	222.209	100.188	1.1492	2.2635e-06	2.2567e-05	sp|E0CSI1|MTBC1_VITVI Probable bifunctional methylthioribulose-1-phosphate dehydratase/enolase-phosphatase E1 1 OS=Vitis vinifera GN=VIT_19s0014g02480 PE=3 SV=2//2.30582e-109
MDP0000140483	6520.58	23831.7	-1.8698	1.1988e-29	1.1678e-27	sp|Q9FGY1|BXL1_ARATH Beta-D-xylosidase 1 OS=Arabidopsis thaliana GN=BXL1 PE=1 SV=1//0
MDP0000140521	474.627	938.004	-0.9828	8.4376e-08	1.076e-06	sp|Q08DQ2|GFPT2_BOVIN Glutamine--fructose-6-phosphate aminotransferase [isomerizing] 2 OS=Bos taurus GN=GFPT2 PE=2 SV=1//0
MDP0000140628	4096.28	2053.58	0.99617	2.1343e-09	3.4958e-08	sp|Q94JV4|SUI12_ARATH Protein translation factor SUI1 homolog 2 OS=Arabidopsis thaliana GN=At1g54290 PE=3 SV=1//1.82168e-66
MDP0000140641	41.7426	112.092	-1.4251	5.0894e-06	4.7477e-05	sp|Q944A7|Y4523_ARATH Probable serine/threonine-protein kinase At4g35230 OS=Arabidopsis thaliana GN=At4g35230 PE=1 SV=1//4.00227e-167
MDP0000140678	3.59044	184.805	-5.6857	7.2545e-42	1.4278e-39	sp|P35694|XTH2_SOYBN Xyloglucan endotransglucosylase/hydrolase 2 OS=Glycine max PE=2 SV=1//6.88628e-144
MDP0000140702	180.566	287.055	-0.6688	0.0022767	0.011265	sp|Q9ZQX6|ETOL1_ARATH ETO1-like protein 1 OS=Arabidopsis thaliana GN=EOL1 PE=1 SV=1//0
MDP0000140803	4417.46	44.5652	6.6312	1.603e-192	1.5397e-188	sp|Q9ZNR0|C78A6_ARATH Cytochrome P450 78A6 OS=Arabidopsis thaliana GN=CYP78A6 PE=2 SV=1//0
MDP0000140826	0	7.3852	#NAME?	0.0032402	0.015361	sp|Q9YHY6|CND1_XENLA Condensin complex subunit 1 OS=Xenopus laevis GN=ncapd2 PE=1 SV=1//2.68587e-37
MDP0000140853	66.8894	15.3188	2.1265	2.172e-07	2.5922e-06	-//-
MDP0000140915	39.6635	15.0084	1.402	0.0035573	0.016622	sp|P0C7Q7|PPR38_ARATH Putative pentatricopeptide repeat-containing protein At1g12700, mitochondrial OS=Arabidopsis thaliana GN=At1g12700 PE=3 SV=1//3.13115e-55
MDP0000140980	78.9095	338.846	-2.1024	9.8785e-19	4.3206e-17	sp|Q9SU63|AL2B4_ARATH Aldehyde dehydrogenase family 2 member B4, mitochondrial OS=Arabidopsis thaliana GN=ALDH2B4 PE=2 SV=1//0
MDP0000141009	675.357	369.415	0.87041	3.5526e-06	3.4088e-05	sp|Q9XHE4|RL37A_GOSHI 60S ribosomal protein L37a OS=Gossypium hirsutum GN=RPL37A PE=3 SV=1//8.28925e-59
MDP0000141044	596.441	838.741	-0.49185	0.0062616	0.027103	sp|Q96EX2|RNFT2_HUMAN RING finger and transmembrane domain-containing protein 2 OS=Homo sapiens GN=RNFT2 PE=2 SV=2//6.9665e-35
MDP0000141094	790.589	1374.81	-0.79823	6.1495e-06	5.6435e-05	sp|Q96524|CRY2_ARATH Cryptochrome-2 OS=Arabidopsis thaliana GN=CRY2 PE=1 SV=2//0
MDP0000141102	69.3671	185.172	-1.4165	8.7489e-08	1.1127e-06	sp|Q94EJ6|PMTE_ARATH Probable methyltransferase PMT14 OS=Arabidopsis thaliana GN=At4g18030 PE=2 SV=1//0
MDP0000141108	80.7839	37.1555	1.1205	0.0011025	0.0059468	sp|O74933|UAP1_CANAX UDP-N-acetylglucosamine pyrophosphorylase OS=Candida albicans GN=UAP1 PE=1 SV=1//5.18831e-09
MDP0000141116	56.2821	105.249	-0.90305	0.010961	0.043708	sp|Q84WJ2|PRI2_ARATH Probable DNA primase large subunit OS=Arabidopsis thaliana GN=At1g67320 PE=2 SV=2//0
MDP0000141124	4321.81	2203.63	0.97175	4.9772e-09	7.6956e-08	sp|Q9FYT6|CRS1_MAIZE Chloroplastic group IIA intron splicing facilitator CRS1, chloroplastic OS=Zea mays GN=CRS1 PE=1 SV=1//6.00881e-06
MDP0000141136	1498.46	1106.39	0.43762	0.010022	0.040556	sp|O65717|CNGC1_ARATH Cyclic nucleotide-gated ion channel 1 OS=Arabidopsis thaliana GN=CNGC1 PE=1 SV=1//0
MDP0000141163	37.6193	79.8427	-1.0857	0.0013985	0.0073402	sp|P51110|DFRA_VITVI Dihydroflavonol-4-reductase OS=Vitis vinifera GN=DFR PE=1 SV=1//7.37315e-14
MDP0000141181	218.148	90.8793	1.2633	3.7838e-07	4.3566e-06	sp|Q9LEV3|CBSX3_ARATH CBS domain-containing protein CBSX3, mitochondrial OS=Arabidopsis thaliana GN=CBSX3 PE=1 SV=1//3.39282e-118
MDP0000141199	530.991	348.887	0.60593	0.0028216	0.013612	sp|Q9SN86|MDHP_ARATH Malate dehydrogenase, chloroplastic OS=Arabidopsis thaliana GN=At3g47520 PE=1 SV=1//2.25359e-71
MDP0000141293	0.730549	14.5034	-4.3113	0.00020603	0.0013491	-//-
MDP0000141326	3302.92	1179.96	1.485	2.5383e-18	1.0745e-16	sp|P40781|CYPR4_CYNCA Protein CYPRO4 OS=Cynara cardunculus GN=CYPRO4 PE=2 SV=1//0
MDP0000141348	299.733	118.471	1.3391	6.6831e-09	1.0128e-07	sp|P52425|GPDA_CUPLA Glycerol-3-phosphate dehydrogenase [NAD(+)] OS=Cuphea lanceolata GN=GPDH PE=2 SV=1//0
MDP0000141390	3.27521	20.9202	-2.6752	0.00058369	0.0034122	sp|Q7XA72|AB21G_ARATH ABC transporter G family member 21 OS=Arabidopsis thaliana GN=ABCG21 PE=2 SV=2//0
MDP0000141427	36.2915	1221.98	-5.0734	6.5987e-15	2.0726e-13	sp|Q9LHF1|LRX4_ARATH Leucine-rich repeat extensin-like protein 4 OS=Arabidopsis thaliana GN=LRX4 PE=2 SV=1//4.18318e-155
MDP0000141429	327.359	166.653	0.97403	7.4139e-06	6.6988e-05	sp|O65355|GGH2_ARATH Gamma-glutamyl hydrolase 2 OS=Arabidopsis thaliana GN=GGH2 PE=1 SV=2//3.4699e-58
MDP0000141450	526.936	5636.35	-3.4191	2.3182e-79	2.3687e-76	sp|Q8GYH8|SUT42_ARATH Probable sulfate transporter 4.2 OS=Arabidopsis thaliana GN=SULTR4;2 PE=2 SV=2//0
MDP0000141458	76.6867	28.7853	1.4136	0.00012384	0.00085484	-//-
MDP0000141481	26.806	155.391	-2.5353	6.8082e-16	2.3371e-14	sp|Q9FX08|P2C12_ARATH Probable protein phosphatase 2C 12 OS=Arabidopsis thaliana GN=At1g47380 PE=2 SV=1//0
MDP0000141515	337.761	615.87	-0.86662	6.3814e-06	5.8362e-05	sp|Q6INN7|PP4R3_XENLA Serine/threonine-protein phosphatase 4 regulatory subunit 3 OS=Xenopus laevis GN=smek1 PE=2 SV=1//1.41548e-74
MDP0000141521	0	10.1692	#NAME?	0.0035059	0.016425	sp|C0LGP4|Y3475_ARATH Probable LRR receptor-like serine/threonine-protein kinase At3g47570 OS=Arabidopsis thaliana GN=At3g47570 PE=2 SV=1//2.84419e-60
MDP0000141595	206.078	754.357	-1.8721	4.4937e-09	6.9999e-08	sp|O22757|MLO8_ARATH MLO-like protein 8 OS=Arabidopsis thaliana GN=MLO8 PE=1 SV=2//2.47474e-166
MDP0000141605	11.3237	34.3522	-1.6011	0.0024428	0.012	-//-
MDP0000141638	66.2589	23.6832	1.4842	0.0001304	0.00089626	sp|Q0WVK7|PPR12_ARATH Pentatricopeptide repeat-containing protein At1g05670, mitochondrial OS=Arabidopsis thaliana GN=At1g05670 PE=2 SV=1//8.38213e-15
MDP0000141650	548.523	940.034	-0.77716	1.7266e-05	0.00014448	-//-
MDP0000141653	8869.81	3626.26	1.2904	3.7032e-15	1.1841e-13	sp|Q0JNR2|CYT12_ORYSJ Cysteine proteinase inhibitor 12 OS=Oryza sativa subsp. japonica GN=Os01g0270100 PE=2 SV=1//2.5222e-88
MDP0000141678	1364.01	2077.39	-0.60691	0.0003367	0.0020875	sp|Q9NUJ3|T11L1_HUMAN T-complex protein 11-like protein 1 OS=Homo sapiens GN=TCP11L1 PE=1 SV=1//1.03212e-07
MDP0000141709	179.028	59.0754	1.5996	1.2347e-05	0.00010709	sp|Q9LJG8|ASIL2_ARATH Trihelix transcription factor ASIL2 OS=Arabidopsis thaliana GN=ASIL2 PE=2 SV=1//7.81935e-10
MDP0000141727	2587.42	549.848	2.2344	1.4663e-36	2.1936e-34	sp|Q8VWF6|SSL3_ARATH Protein STRICTOSIDINE SYNTHASE-LIKE 3 OS=Arabidopsis thaliana GN=SSL3 PE=2 SV=1//0
MDP0000141786	589.196	816.87	-0.47136	0.01047	0.042105	sp|Q15042|RB3GP_HUMAN Rab3 GTPase-activating protein catalytic subunit OS=Homo sapiens GN=RAB3GAP1 PE=1 SV=3//2.16321e-41
MDP0000141807	88.3805	177.318	-1.0045	0.00010762	0.00075341	sp|Q94EJ6|PMTE_ARATH Probable methyltransferase PMT14 OS=Arabidopsis thaliana GN=At4g18030 PE=2 SV=1//1.99863e-175
MDP0000141810	242.213	362.119	-0.58019	0.0053702	0.023667	sp|Q8LES0|CSTR5_ARATH CMP-sialic acid transporter 5 OS=Arabidopsis thaliana GN=At5g65000 PE=2 SV=1//7.91841e-101
MDP0000141814	882.192	538.287	0.71272	9.1189e-05	0.00064811	sp|Q42806|KPYC_SOYBN Pyruvate kinase, cytosolic isozyme OS=Glycine max PE=2 SV=1//4.60186e-70
MDP0000141863	1776.02	224.685	2.9827	4.382e-42	8.9549e-40	sp|Q38931|FKB62_ARATH Peptidyl-prolyl cis-trans isomerase FKBP62 OS=Arabidopsis thaliana GN=FKBP62 PE=1 SV=2//0
MDP0000141896	653.426	464.237	0.49316	0.0084879	0.035237	sp|Q94B55|XB31_ARATH Putative E3 ubiquitin-protein ligase XBAT31 OS=Arabidopsis thaliana GN=XBAT31 PE=2 SV=1//0
MDP0000141947	215.583	483.137	-1.1642	1.0947e-08	1.6048e-07	sp|Q2MHE4|HT1_ARATH Serine/threonine-protein kinase HT1 OS=Arabidopsis thaliana GN=HT1 PE=1 SV=1//1.9054e-60
MDP0000141948	328.56	192.228	0.77334	0.00079319	0.0044547	sp|P15792|KPK1_PHAVU Protein kinase PVPK-1 OS=Phaseolus vulgaris PE=2 SV=1//6.62229e-35
MDP0000142000	382.881	254.525	0.58909	0.0036314	0.016905	-//-
MDP0000142022	350.662	73.4653	2.2549	1.3625e-14	4.1492e-13	sp|Q56XR7|STR4A_ARATH Rhodanese-like domain-containing protein 4A, chloroplastic OS=Arabidopsis thaliana GN=STR4A PE=2 SV=1//8.91691e-45
MDP0000142029	94.3877	29.2091	1.6922	1.1749e-06	1.2412e-05	-//-
MDP0000142045	441.102	675.952	-0.61581	0.0010271	0.0055942	sp|Q8RXE7|AGD14_ARATH Probable ADP-ribosylation factor GTPase-activating protein AGD14 OS=Arabidopsis thaliana GN=AGD14 PE=1 SV=2//4.20501e-58
MDP0000142084	11.955	53.4996	-2.1619	3.7082e-06	3.5453e-05	-//-
MDP0000142085	2130.45	5305.94	-1.3164	2.4308e-15	7.9304e-14	sp|Q67YI9|EPN2_ARATH Clathrin interactor EPSIN 2 OS=Arabidopsis thaliana GN=EPSIN2 PE=1 SV=1//1.04994e-06
MDP0000142098	1980.55	1408.63	0.49161	0.0031876	0.015137	sp|Q8RWV0|TKTC1_ARATH Transketolase-1, chloroplastic OS=Arabidopsis thaliana GN=TKL-1 PE=1 SV=1//0
MDP0000142103	2263.62	1030.75	1.1349	3.5253e-11	7.2943e-10	sp|Q8GTR4|PULA1_ARATH Pullulanase 1, chloroplastic OS=Arabidopsis thaliana GN=PU1 PE=2 SV=2//0
MDP0000142107	939.165	1664.22	-0.8254	1.6179e-06	1.6605e-05	-//-
MDP0000142193	11.2552	181.593	-4.012	1.0319e-30	1.0703e-28	sp|Q9M8S6|SKOR_ARATH Potassium channel SKOR OS=Arabidopsis thaliana GN=SKOR PE=1 SV=1//0
MDP0000142227	494.85	284.391	0.79911	6.5963e-05	0.00048384	sp|Q9SY60|EX84C_ARATH Exocyst complex component EXO84C OS=Arabidopsis thaliana GN=EXO84C PE=2 SV=1//0
MDP0000142242	48.0018	243.176	-2.3408	1.1417e-18	4.9664e-17	-//-
MDP0000142250	147.31	310.488	-1.0757	1.2742e-06	1.3369e-05	-//-
MDP0000142278	146.857	242.392	-0.72293	0.0016607	0.0085251	sp|Q94B77|FH5_ARATH Formin-like protein 5 OS=Arabidopsis thaliana GN=FH5 PE=2 SV=2//5.46254e-24
MDP0000142356	423.396	834.758	-0.97935	1.1523e-07	1.4374e-06	sp|Q8RY73|DXO_ARATH Decapping nuclease DXO homolog, chloroplastic OS=Arabidopsis thaliana GN=At4g17620 PE=1 SV=1//6.55153e-24
MDP0000142371	120.091	206.604	-0.78274	0.0010943	0.005908	sp|Q40863|EMB8_PICGL Embryogenesis-associated protein EMB8 OS=Picea glauca GN=EMB8 PE=2 SV=1//1.04902e-43
MDP0000142384	1024.39	718.31	0.51209	0.0039743	0.018251	sp|Q96AE4|FUBP1_HUMAN Far upstream element-binding protein 1 OS=Homo sapiens GN=FUBP1 PE=1 SV=3//1.38089e-14
MDP0000142403	1702.63	791.414	1.1053	2.324e-10	4.3008e-09	sp|Q99JH1|RP25L_MOUSE Ribonuclease P protein subunit p25-like protein OS=Mus musculus GN=Rpp25l PE=2 SV=1//1.40363e-19
MDP0000142413	66.3448	9.56233	2.7945	0.0012451	0.006622	sp|Q9ZUC1|QORL_ARATH Quinone oxidoreductase-like protein At1g23740, chloroplastic OS=Arabidopsis thaliana GN=At1g23740 PE=2 SV=2//1.52319e-167
MDP0000142433	11.6369	53.9887	-2.214	1.078e-05	9.4471e-05	sp|Q94BU1|Y1181_ARATH Uncharacterized aarF domain-containing protein kinase At1g71810, chloroplastic OS=Arabidopsis thaliana GN=At1g71810 PE=2 SV=1//5.6826e-06
MDP0000142485	231.814	42.5193	2.4468	0.002706	0.013125	sp|Q96518|PER16_ARATH Peroxidase 16 OS=Arabidopsis thaliana GN=PER16 PE=1 SV=2//1.00827e-163
MDP0000142512	357.533	114.552	1.6421	3.3239e-10	6.0282e-09	sp|Q9FHD7|Y5126_ARATH Probable serine/threonine-protein kinase At5g41260 OS=Arabidopsis thaliana GN=At5g41260 PE=1 SV=1//0
MDP0000142541	114.797	62.7473	0.87146	0.0031851	0.015128	-//-
MDP0000142580	335.858	219.602	0.61296	0.0042515	0.019342	sp|Q8S9H7|DIV_ANTMA Transcription factor DIVARICATA OS=Antirrhinum majus GN=DIVARICATA PE=2 SV=1//3.72274e-97
MDP0000142642	2467.15	3341.52	-0.43766	0.0079377	0.033295	-//-
MDP0000142676	1014.53	745.313	0.4449	0.011961	0.047025	sp|Q9SU29|UPL5_ARATH E3 ubiquitin-protein ligase UPL5 OS=Arabidopsis thaliana GN=UPL5 PE=1 SV=1//0
MDP0000142682	451.724	223.741	1.0136	8.1715e-07	8.8946e-06	sp|Q84W65|SUFE1_ARATH SufE-like protein 1, chloroplastic/mitochondrial OS=Arabidopsis thaliana GN=SUFE1 PE=1 SV=2//1.15449e-112
MDP0000142734	446.647	681.595	-0.60978	0.0012187	0.0064966	sp|B0F9L7|GOGC2_ARATH Golgin candidate 2 OS=Arabidopsis thaliana GN=GC2 PE=1 SV=1//6.15476e-22
MDP0000142740	472.22	876.872	-0.89291	1.1365e-06	1.203e-05	sp|Q86IX1|DST1_DICDI Serine/threonine-protein kinase dst1 OS=Dictyostelium discoideum GN=dst1 PE=3 SV=1//3.48741e-100
MDP0000142765	3248	1462.01	1.1516	8.5246e-12	1.9112e-10	sp|Q39110|GAOX1_ARATH Gibberellin 20 oxidase 1 OS=Arabidopsis thaliana GN=GA20OX1 PE=2 SV=2//1.85671e-12
MDP0000142785	2086.19	1165.25	0.84023	1.0358e-06	1.1045e-05	sp|P41098|RL34_TOBAC 60S ribosomal protein L34 OS=Nicotiana tabacum GN=RPL34 PE=2 SV=1//8.7725e-20
MDP0000142804	28.5055	5.40005	2.4002	0.00016246	0.0010939	sp|Q84M92|ARP4_ARATH Actin-related protein 4 OS=Arabidopsis thaliana GN=ARP4 PE=1 SV=1//2.64028e-171
MDP0000142851	22.1843	7.39331	1.5852	0.012779	0.049736	-//-
MDP0000142861	23.3314	51.1805	-1.1333	0.0063751	0.027498	-//-
MDP0000142893	1037.36	710.582	0.54584	0.0020801	0.010393	sp|P46607|HGL2_ARATH Homeobox-leucine zipper protein GLABRA 2 OS=Arabidopsis thaliana GN=GL2 PE=2 SV=3//0
MDP0000142911	57.6805	561.563	-3.2833	7.9168e-24	5.1727e-22	sp|Q9M1P7|BOR2_ARATH Probable boron transporter 2 OS=Arabidopsis thaliana GN=BOR2 PE=2 SV=1//1.26896e-07
MDP0000142937	886.494	1342.26	-0.59848	0.00050692	0.0030003	sp|Q9LZ82|BTR1_ARATH Protein BTR1 OS=Arabidopsis thaliana GN=BTR1 PE=1 SV=1//1.74261e-98
MDP0000143003	936.785	563.016	0.73454	4.4651e-05	0.00034064	sp|Q8W486|Y1491_ARATH Uncharacterized protein At1g04910 OS=Arabidopsis thaliana GN=At1g04910 PE=2 SV=1//3.70958e-76
MDP0000143005	3035.91	1000.2	1.6018	7.2773e-21	3.849e-19	sp|O66576|TRPD_AQUAE Anthranilate phosphoribosyltransferase OS=Aquifex aeolicus (strain VF5) GN=trpD PE=3 SV=1//1.37383e-14
MDP0000143036	3.27521	31.3297	-3.2579	1.9197e-06	1.9393e-05	sp|Q9LE22|CML27_ARATH Probable calcium-binding protein CML27 OS=Arabidopsis thaliana GN=CML27 PE=1 SV=1//4.67027e-56
MDP0000143085	24.7793	64.8803	-1.3886	0.0003174	0.001977	sp|Q0WPT7|Y2104_ARATH Uncharacterized methyltransferase At2g41040, chloroplastic OS=Arabidopsis thaliana GN=At2g41040 PE=2 SV=1//3.3442e-146
MDP0000143143	6.50723	55.4515	-3.0911	1.7804e-09	2.9442e-08	sp|Q9ZVM9|Y1461_ARATH Probable serine/threonine-protein kinase At1g54610 OS=Arabidopsis thaliana GN=At1g54610 PE=1 SV=1//0
MDP0000143169	384.044	1.30239	8.204	4.3861e-89	5.693e-86	sp|Q9SJH0|PAR1_ARATH Transcription factor PAR1 OS=Arabidopsis thaliana GN=PAR1 PE=1 SV=1//1.92545e-15
MDP0000143173	146.688	249.456	-0.76604	0.0010932	0.0059033	sp|Q38897|BEL1_ARATH Homeobox protein BEL1 homolog OS=Arabidopsis thaliana GN=BEL1 PE=1 SV=2//1.21867e-115
MDP0000143208	344.233	650.161	-0.91741	1.5797e-05	0.00013318	sp|Q9LEZ3|BIM1_ARATH Transcription factor BIM1 OS=Arabidopsis thaliana GN=BIM1 PE=1 SV=2//8.11129e-95
MDP0000143222	326.939	187.279	0.80383	0.00020399	0.0013369	-//-
MDP0000143289	354.562	577.45	-0.70366	0.00027707	0.0017522	sp|Q3T062|RRP15_BOVIN RRP15-like protein OS=Bos taurus GN=RRP15 PE=2 SV=1//4.922e-08
MDP0000143368	1238.82	2219.05	-0.84098	7.8166e-07	8.5276e-06	sp|Q42777|MCCA_SOYBN Methylcrotonoyl-CoA carboxylase subunit alpha, mitochondrial OS=Glycine max GN=MCCA PE=1 SV=2//0
MDP0000143415	91.6357	150.084	-0.71178	0.0064925	0.027924	sp|C0LGH3|Y5614_ARATH Probable LRR receptor-like serine/threonine-protein kinase At1g56140 OS=Arabidopsis thaliana GN=At1g56140 PE=2 SV=2//2.28888e-09
MDP0000143458	47.5379	17.1627	1.4698	0.0011115	0.005986	-//-
MDP0000143460	6.57576	56.4026	-3.1005	7.8395e-10	1.368e-08	sp|Q8L4D8|IQD31_ARATH Protein IQ-DOMAIN 31 OS=Arabidopsis thaliana GN=IQD31 PE=1 SV=1//3.90179e-12
MDP0000143463	1.44739	26.5312	-4.1962	0.0049421	0.022045	-//-
MDP0000143470	189.453	121.649	0.63912	0.0084166	0.035002	sp|Q94AA1|UN933_ARATH UNC93-like protein 3 OS=Arabidopsis thaliana GN=At3g09470 PE=2 SV=1//2.02311e-69
MDP0000143473	131.096	60.6534	1.112	0.00012219	0.00084407	sp|Q9SJF3|DCP1_ARATH mRNA-decapping enzyme-like protein OS=Arabidopsis thaliana GN=At1g08370 PE=1 SV=2//1.1796e-114
MDP0000143502	263.393	634.48	-1.2684	7.0307e-11	1.3981e-09	sp|Q8GY31|CDC25_ARATH Dual specificity phosphatase Cdc25 OS=Arabidopsis thaliana GN=CDC25 PE=1 SV=1//2.72761e-67
MDP0000143543	306.451	506.82	-0.72582	0.00017241	0.0011523	sp|Q9LFD5|BPA1_ARATH Binding partner of ACD11 1 OS=Arabidopsis thaliana GN=BPA1 PE=1 SV=1//3.26095e-27
MDP0000143586	650.341	263.882	1.3013	3.3442e-05	0.00026216	sp|Q8LDV3|Y4320_ARATH Uncharacterized protein At4g13200, chloroplastic OS=Arabidopsis thaliana GN=At4g13200 PE=2 SV=2//5.07222e-19
MDP0000143596	1220.52	1784.73	-0.5482	0.0012724	0.0067513	sp|O42832|SPB1_SCHPO AdoMet-dependent rRNA methyltransferase spb1 OS=Schizosaccharomyces pombe (strain 972 / ATCC 24843) GN=spb1 PE=1 SV=2//9.77344e-109
MDP0000143636	7.7017	68.6343	-3.1557	1.2562e-11	2.7435e-10	-//-
MDP0000143641	8.36787	327.025	-5.2884	4.7449e-26	3.6517e-24	-//-
MDP0000143659	485.617	770.679	-0.66631	0.00028353	0.0017883	sp|P91850|MIFH_BRUMA Macrophage migration inhibitory factor homolog OS=Brugia malayi GN=Bm1_28435 PE=3 SV=4//3.93045e-11
MDP0000143682	18465.7	9311.82	0.98771	9.0469e-10	1.5645e-08	sp|Q9SWE7|VATE_CITLI V-type proton ATPase subunit E OS=Citrus limon GN=VATE PE=2 SV=1//2.83349e-33
MDP0000143706	364.498	679.554	-0.89868	2.1049e-06	2.1108e-05	sp|Q9C6I6|ETFA_ARATH Electron transfer flavoprotein subunit alpha, mitochondrial OS=Arabidopsis thaliana GN=ETFA PE=1 SV=1//7.16026e-159
MDP0000143717	34.1522	115.754	-1.761	0.00013881	0.00094757	sp|Q9SF23|FOLB1_ARATH Dihydroneopterin aldolase 1 OS=Arabidopsis thaliana GN=FOLB1 PE=1 SV=1//3.18884e-46
MDP0000143720	153.507	50.6444	1.5998	1.1278e-08	1.6507e-07	sp|O04619|ADNT1_ARATH Mitochondrial adenine nucleotide transporter ADNT1 OS=Arabidopsis thaliana GN=ADNT1 PE=2 SV=1//1.21823e-06
MDP0000143749	51.8556	6.87585	2.9149	5.6036e-09	8.5702e-08	sp|P93024|ARFE_ARATH Auxin response factor 5 OS=Arabidopsis thaliana GN=ARF5 PE=1 SV=3//0
MDP0000143754	2072.38	812.061	1.3516	4.6306e-15	1.4708e-13	sp|Q9FXI5|IQD32_ARATH Protein IQ-DOMAIN 32 OS=Arabidopsis thaliana GN=IQD32 PE=1 SV=3//2.95662e-118
MDP0000143844	163.105	331.84	-1.0247	2.7351e-06	2.6817e-05	sp|Q5S1U6|IFRD1_PIG Interferon-related developmental regulator 1 OS=Sus scrofa GN=IFRD1 PE=2 SV=1//1.75628e-11
MDP0000143861	884.675	569.125	0.6364	0.00037817	0.0023135	sp|Q9Y376|CAB39_HUMAN Calcium-binding protein 39 OS=Homo sapiens GN=CAB39 PE=1 SV=1//9.02398e-72
MDP0000143872	211.088	128.115	0.7204	0.0026809	0.013018	-//-
MDP0000143891	6.88891	0.329758	4.3848	0.010773	0.043114	sp|Q38953|DHX8_ARATH Probable pre-mRNA-splicing factor ATP-dependent RNA helicase OS=Arabidopsis thaliana GN=At3g26560 PE=1 SV=2//1.25723e-128
MDP0000143909	361.28	730.824	-1.0164	7.8322e-08	1.0041e-06	sp|O55236|MCE1_MOUSE mRNA-capping enzyme OS=Mus musculus GN=Rngtt PE=1 SV=1//3.47333e-60
MDP0000143910	504.254	240.791	1.0664	1.0371e-07	1.3048e-06	sp|O42661|SMD1_SCHPO Small nuclear ribonucleoprotein Sm D1 OS=Schizosaccharomyces pombe (strain 972 / ATCC 24843) GN=smd1 PE=1 SV=1//4.6037e-32
MDP0000143956	23.2696	49.7906	-1.0974	0.0096876	0.039387	sp|P22989|LDHB_HORVU L-lactate dehydrogenase B (Fragment) OS=Hordeum vulgare PE=1 SV=1//2.46801e-55
MDP0000144016	45.7562	167.766	-1.8744	1.1107e-06	1.1774e-05	sp|Q66GQ2|Y5162_ARATH Uncharacterized protein At5g41620 OS=Arabidopsis thaliana GN=At5g41620 PE=2 SV=2//1.43382e-146
MDP0000144123	16.3856	479.478	-4.871	4.4097e-37	6.7658e-35	-//-
MDP0000144125	20.3714	755.908	-5.2136	4.6764e-26	3.6106e-24	-//-
MDP0000144150	49.4912	9.72102	2.348	1.1989e-06	1.2645e-05	sp|Q3E6Q1|PPR32_ARATH Pentatricopeptide repeat-containing protein At1g11290, chloroplastic OS=Arabidopsis thaliana GN=PCMP-H40 PE=2 SV=1//9.69967e-57
MDP0000144205	169.247	277.709	-0.71445	0.0012205	0.0065047	sp|Q9ZVN4|Y1500_ARATH Probable tyrosine-protein phosphatase At1g05000 OS=Arabidopsis thaliana GN=At1g05000 PE=1 SV=1//6.3727e-67
MDP0000144227	77.017	216.609	-1.4918	9.5053e-09	1.4041e-07	sp|Q42438|CDPK8_ARATH Calcium-dependent protein kinase 8 OS=Arabidopsis thaliana GN=CPK8 PE=1 SV=1//7.58246e-82
MDP0000144263	388.699	577.271	-0.57059	0.0031014	0.014774	sp|Q9C827|COB22_ARATH Coatomer subunit beta&apos;-2 OS=Arabidopsis thaliana GN=At1g52360 PE=2 SV=1//2.81681e-54
MDP0000144320	133.591	57.2225	1.2232	1.4146e-05	0.00012073	sp|Q42371|ERECT_ARATH LRR receptor-like serine/threonine-protein kinase ERECTA OS=Arabidopsis thaliana GN=ERECTA PE=1 SV=1//0
MDP0000144321	681.766	163.642	2.0587	2.2078e-08	3.0911e-07	sp|F4HWY6|MYO11_ARATH Myosin-11 OS=Arabidopsis thaliana GN=XI-E PE=3 SV=1//0
MDP0000144324	11.6418	92.1399	-2.9845	2.0977e-13	5.6499e-12	sp|Q84RK2|FAP2_ARATH Fatty-acid-binding protein 2 OS=Arabidopsis thaliana GN=FAP2 PE=2 SV=2//9.22251e-123
MDP0000144366	43.9558	15.5786	1.4965	0.0015068	0.0078291	-//-
MDP0000144375	74.483	38.8941	0.93736	0.0069832	0.029754	-//-
MDP0000144491	39.6738	148.865	-1.9077	1.9801e-10	3.6957e-09	sp|O65258|BAM2_ARATH Beta-amylase 2, chloroplastic OS=Arabidopsis thaliana GN=BAM2 PE=1 SV=2//0
MDP0000144543	186.39	90.4419	1.0433	3.604e-05	0.00028047	sp|Q9QXN3|TRIP4_MOUSE Activating signal cointegrator 1 OS=Mus musculus GN=Trip4 PE=1 SV=2//6.28007e-31
MDP0000144551	210.394	112.283	0.90595	0.011977	0.047078	sp|P57742|PFD5_ARATH Probable prefoldin subunit 5 OS=Arabidopsis thaliana GN=At5g23290 PE=2 SV=1//2.79764e-77
MDP0000144555	480.866	271.307	0.82571	2.7218e-05	0.00021824	sp|Q43082|HEM3_PEA Porphobilinogen deaminase, chloroplastic OS=Pisum sativum GN=HEMC PE=1 SV=1//0
MDP0000144558	15.594	111.287	-2.8352	1.7813e-14	5.3501e-13	sp|Q0WVF5|MCM4_ARATH DNA replication licensing factor MCM4 OS=Arabidopsis thaliana GN=MCM4 PE=1 SV=1//0
MDP0000144573	175.158	61.8261	1.5024	2.4591e-08	3.4251e-07	sp|Q9T043|RL142_ARATH 60S ribosomal protein L14-2 OS=Arabidopsis thaliana GN=RPL14B PE=2 SV=1//2.42094e-71
MDP0000144640	6.21111	65.2022	-3.392	5.141e-09	7.9157e-08	-//-
MDP0000144687	423.023	930.652	-1.1375	0.0043068	0.019568	sp|P11869|TPT_SPIOL Triose phosphate/phosphate translocator, chloroplastic OS=Spinacia oleracea PE=1 SV=1//3.07954e-174
MDP0000144712	18.2728	89.7452	-2.2961	1.0138e-09	1.7394e-08	-//-
MDP0000144735	774.655	280.453	1.4658	1.0656e-14	3.2741e-13	sp|Q8L8T2|GRXC1_ARATH Glutaredoxin-C1 OS=Arabidopsis thaliana GN=GRXC1 PE=2 SV=2//2.0326e-54
MDP0000144744	3.97294	103.323	-4.7008	2.4004e-14	7.1159e-13	sp|P81392|MYB06_ANTMA Myb-related protein 306 OS=Antirrhinum majus GN=MYB306 PE=2 SV=1//4.48809e-108
MDP0000144757	242.865	521.735	-1.1032	2.5309e-08	3.5209e-07	sp|Q9C907|GDPD5_ARATH Glycerophosphodiester phosphodiesterase GDPD5 OS=Arabidopsis thaliana GN=GDPD5 PE=2 SV=1//0
MDP0000144784	106.961	226.431	-1.082	8.573e-06	7.6597e-05	sp|Q8RY73|DXO_ARATH Decapping nuclease DXO homolog, chloroplastic OS=Arabidopsis thaliana GN=At4g17620 PE=1 SV=1//1.09302e-173
MDP0000144790	12632.6	5168.64	1.2893	1.6572e-15	5.5228e-14	sp|Q38908|XTH30_ARATH Probable xyloglucan endotransglucosylase/hydrolase protein 30 OS=Arabidopsis thaliana GN=XTH30 PE=2 SV=2//2.9713e-26
MDP0000144791	34.5434	13.2191	1.3858	0.0056299	0.024694	sp|Q42565|ASB1_ARATH Anthranilate synthase beta subunit 1, chloroplastic OS=Arabidopsis thaliana GN=ASB1 PE=1 SV=1//5.25532e-127
MDP0000144823	4.36418	24.0475	-2.4621	0.00072918	0.0041315	sp|Q93VA3|CYC6_ARATH Cytochrome c6, chloroplastic OS=Arabidopsis thaliana GN=petJ PE=1 SV=1//9.83992e-43
MDP0000144846	8.73792	68.4091	-2.9688	7.8696e-11	1.5553e-09	sp|Q42572|DNLI1_ARATH DNA ligase 1 OS=Arabidopsis thaliana GN=LIG1 PE=2 SV=2//0
MDP0000144878	575.15	848.733	-0.56137	0.0017472	0.0089329	sp|Q8VYR9|KEA5_ARATH K(+) efflux antiporter 5 OS=Arabidopsis thaliana GN=KEA5 PE=2 SV=1//0
MDP0000144916	41.9012	99.2182	-1.2436	0.00010445	0.00073323	sp|Q5H7P5|EBM_LILLO Mannosylglycoprotein endo-beta-mannosidase OS=Lilium longiflorum GN=EBM PE=1 SV=4//0
MDP0000144960	2174.75	374.814	2.5366	7.406e-45	1.7873e-42	sp|Q05212|DR102_ARATH DNA-damage-repair/toleration protein DRT102 OS=Arabidopsis thaliana GN=DRT102 PE=1 SV=2//5.75346e-150
MDP0000144978	1.81952	38.6825	-4.4101	1.4245e-09	2.3953e-08	sp|Q0WPX7|BAG2_ARATH BAG family molecular chaperone regulator 2 OS=Arabidopsis thaliana GN=BAG2 PE=1 SV=1//7.03657e-56
MDP0000144996	1542.78	164.189	3.2321	1.9472e-61	9.8436e-59	sp|O48963|PHOT1_ARATH Phototropin-1 OS=Arabidopsis thaliana GN=PHOT1 PE=1 SV=1//0
MDP0000145007	43.2244	11.8273	1.8697	0.00014912	0.0010119	-//-
MDP0000145009	556.356	285.673	0.96164	7.9579e-07	8.6758e-06	sp|P42158|KC1D_ARATH Casein kinase I isoform delta-like OS=Arabidopsis thaliana GN=At4g26100 PE=2 SV=2//1.95403e-169
MDP0000145017	75.7664	157.348	-1.0543	0.00010894	0.00076139	sp|Q38922|RAB1B_ARATH Ras-related protein RABB1b OS=Arabidopsis thaliana GN=RABB1B PE=2 SV=1//2.95977e-124
MDP0000145024	1813.69	2671.78	-0.55887	0.00080263	0.004503	sp|O04539|SNL4_ARATH Paired amphipathic helix protein Sin3-like 4 OS=Arabidopsis thaliana GN=SNL4 PE=3 SV=3//0
MDP0000145036	41.8476	7.23077	2.5329	2.2764e-06	2.2666e-05	sp|Q8LK93|PP145_ARATH Pentatricopeptide repeat-containing protein At2g02980, chloroplastic OS=Arabidopsis thaliana GN=PCMP-H26 PE=2 SV=2//3.18706e-154
MDP0000145042	4.00369	29.4045	-2.8766	2.1858e-05	0.00017886	sp|Q2MHE4|HT1_ARATH Serine/threonine-protein kinase HT1 OS=Arabidopsis thaliana GN=HT1 PE=1 SV=1//1.78584e-16
MDP0000145045	135.907	81.6359	0.73535	0.007879	0.033124	-//-
MDP0000145087	46.9424	19.0082	1.3043	0.0033826	0.015954	-//-
MDP0000145100	433.375	225.99	0.93936	4.6686e-06	4.385e-05	sp|B9SQR9|GATB_RICCO Glutamyl-tRNA(Gln) amidotransferase subunit B, chloroplastic/mitochondrial OS=Ricinus communis GN=GATB PE=3 SV=1//0
MDP0000145190	7.24608	129.897	-4.164	1.1553e-24	8.0646e-23	sp|F4KEW8|NET4A_ARATH Protein NETWORKED 4A OS=Arabidopsis thaliana GN=NET4A PE=2 SV=1//9.4568e-13
MDP0000145216	2088.49	666.718	1.6473	6.2935e-21	3.3582e-19	sp|Q99JH1|RP25L_MOUSE Ribonuclease P protein subunit p25-like protein OS=Mus musculus GN=Rpp25l PE=2 SV=1//1.35089e-19
MDP0000145258	437.623	127.536	1.7788	4.6092e-16	1.6145e-14	-//-
MDP0000145267	66.8992	413.131	-2.6265	2.1055e-08	2.9608e-07	sp|Q9AT56|METK1_ELAUM S-adenosylmethionine synthase 1 OS=Elaeagnus umbellata GN=SAMS1 PE=2 SV=1//0
MDP0000145279	66.8802	201.226	-1.5892	1.3855e-07	1.7013e-06	sp|Q8GX05|SCAB3_ARATH Stomatal closure-related actin-binding protein 3 OS=Arabidopsis thaliana GN=SCAB3 PE=2 SV=1//0
MDP0000145361	49.3965	6.1869	2.9971	7.5923e-09	1.1405e-07	-//-
MDP0000145463	97.9037	289.808	-1.5657	1.197e-06	1.2631e-05	sp|Q9LZD3|E70A1_ARATH Exocyst complex component EXO70A1 OS=Arabidopsis thaliana GN=EXO70A1 PE=1 SV=1//1.98229e-84
MDP0000145499	26.2092	65.2028	-1.3149	0.00050943	0.0030129	sp|O55236|MCE1_MOUSE mRNA-capping enzyme OS=Mus musculus GN=Rngtt PE=1 SV=1//3.87713e-70
MDP0000145506	3946.63	1065.34	1.8893	2.6738e-09	4.309e-08	sp|Q9FWS4|RK31_ARATH 50S ribosomal protein L31, chloroplastic OS=Arabidopsis thaliana GN=RPL31 PE=2 SV=1//3.45294e-53
MDP0000145517	97.147	42.6125	1.1889	0.00030035	0.001882	sp|Q9STW5|MACP2_ARATH MACPF domain-containing protein At4g24290 OS=Arabidopsis thaliana GN=At4g24290 PE=2 SV=1//0
MDP0000145525	175.41	290.062	-0.72563	0.00086175	0.0047927	sp|Q9ASS7|CAAT2_ARATH Cationic amino acid transporter 2, vacuolar OS=Arabidopsis thaliana GN=CAT2 PE=2 SV=1//0
MDP0000145529	30.5073	111.025	-1.8637	2.2184e-08	3.1042e-07	sp|O82390|ANTR1_ARATH Sodium-dependent phosphate transport protein 1, chloroplastic OS=Arabidopsis thaliana GN=ANTR1 PE=1 SV=1//0
MDP0000145531	1973.71	1276.83	0.62834	0.0001918	0.0012656	sp|Q9FXT6|PEX14_ARATH Peroxisomal membrane protein PEX14 OS=Arabidopsis thaliana GN=PEX14 PE=1 SV=2//8.03722e-97
MDP0000145604	691.491	1837.58	-1.41	6.9767e-16	2.3932e-14	sp|Q8LPF0|TAF2_ARATH Transcription initiation factor TFIID subunit 2 OS=Arabidopsis thaliana GN=TAF2 PE=2 SV=1//6.32541e-69
MDP0000145637	213.042	313.474	-0.55721	0.0087987	0.036351	sp|Q9LT31|VPS9A_ARATH Vacuolar protein sorting-associated protein 9A OS=Arabidopsis thaliana GN=VPS9A PE=1 SV=1//0
MDP0000145663	3773.88	1706.57	1.1449	5.4993e-12	1.2594e-10	sp|Q9SEA0|CCS_CITSI Capsanthin/capsorubin synthase, chromoplast OS=Citrus sinensis GN=CCS PE=3 SV=1//0
MDP0000145668	9.87964	35.5458	-1.8471	0.00072634	0.0041187	sp|Q9SXS2|SUT33_ARATH Probable sulfate transporter 3.3 OS=Arabidopsis thaliana GN=SULTR3;3 PE=2 SV=2//0
MDP0000145669	267.826	83.332	1.6844	1.4703e-10	2.7987e-09	sp|P34893|CH10_ARATH 10 kDa chaperonin OS=Arabidopsis thaliana GN=CPN10 PE=3 SV=1//2.38455e-36
MDP0000145719	20.7299	0.795384	4.7039	2.595e-06	2.5516e-05	sp|D7SFH9|GPDL2_ARATH Glycerophosphodiester phosphodiesterase protein kinase domain-containing GDPDL2 OS=Arabidopsis thaliana GN=GDPDL2 PE=1 SV=1//4.83625e-94
MDP0000145724	68.6245	34.4946	0.99235	0.0070248	0.029904	sp|Q54KX3|VP13F_DICDI Putative vacuolar protein sorting-associated protein 13F OS=Dictyostelium discoideum GN=vps13F PE=3 SV=1//5.67084e-20
MDP0000145760	212.949	138.228	0.62345	0.006869	0.029343	sp|Q9ZP54|PARP1_ARATH Poly [ADP-ribose] polymerase 1 OS=Arabidopsis thaliana GN=PARP1 PE=1 SV=2//0
MDP0000145763	14.9141	44.2265	-1.5682	0.00078398	0.0044071	sp|O80842|CFTSY_ARATH Cell division protein FtsY homolog, chloroplastic OS=Arabidopsis thaliana GN=CPFTSY PE=1 SV=2//2.17494e-148
MDP0000145781	17.4081	105.63	-2.6012	8.9215e-11	1.7473e-09	-//-
MDP0000145813	6.15296	73.1885	-3.5723	0.0003644	0.0022381	sp|Q9M052|U76F1_ARATH UDP-glycosyltransferase 76F1 OS=Arabidopsis thaliana GN=UGT76F1 PE=2 SV=1//5.82798e-122
MDP0000145827	0	17.4313	#NAME?	1.2071e-06	1.2721e-05	sp|Q9XG83|G2OX_PHACN Gibberellin 2-beta-dioxygenase OS=Phaseolus coccineus GN=GA2OX1 PE=2 SV=1//1.56158e-171
MDP0000145879	28.7069	1266.64	-5.4635	2.1657e-115	5.2002e-112	sp|P42753|CCD31_ARATH Cyclin-D3-1 OS=Arabidopsis thaliana GN=CYCD3-1 PE=1 SV=3//4.06664e-86
MDP0000145890	4.39159	22.5922	-2.363	0.00094014	0.005183	sp|Q9LPF6|PUP11_ARATH Probable purine permease 11 OS=Arabidopsis thaliana GN=PUP11 PE=1 SV=1//9.97127e-147
MDP0000145898	3571.57	2246.63	0.6688	4.7733e-05	0.00036095	sp|P43288|KSG1_ARATH Shaggy-related protein kinase alpha OS=Arabidopsis thaliana GN=ASK1 PE=1 SV=3//0
MDP0000145903	338.5	641.27	-0.92178	1.0947e-06	1.1631e-05	sp|Q6A332|ALY3_ARATH Protein ALWAYS EARLY 3 OS=Arabidopsis thaliana GN=ALY3 PE=1 SV=1//0
MDP0000145982	70.4768	19.1104	1.8828	1.5395e-06	1.5862e-05	sp|Q1PED9|FBL63_ARATH F-box/LRR-repeat protein At3g59190 OS=Arabidopsis thaliana GN=At3g59190 PE=2 SV=1//7.56922e-12
MDP0000145990	20.425	60.4486	-1.5654	0.00013441	0.00092097	-//-
MDP0000145996	403.334	11.7081	5.1064	4.4874e-16	1.5742e-14	-//-
MDP0000146033	261.352	138.442	0.91671	5.6298e-05	0.00042034	-//-
MDP0000146108	3.27521	29.7622	-3.1838	4.5378e-06	4.2713e-05	sp|Q8RWU5|FBL3_ARATH F-box/LRR-repeat protein 3 OS=Arabidopsis thaliana GN=FBL3 PE=2 SV=1//0
MDP0000146156	179.716	91.7877	0.96934	0.00016109	0.0010859	sp|Q9FRL8|DHAR2_ARATH Glutathione S-transferase DHAR2 OS=Arabidopsis thaliana GN=DHAR2 PE=1 SV=1//1.51164e-39
MDP0000146212	563.235	938.566	-0.73672	3.719e-05	0.00028867	sp|O22797|GLTP1_ARATH Glycolipid transfer protein 1 OS=Arabidopsis thaliana GN=GLTP1 PE=2 SV=1//8.93152e-115
MDP0000146231	59.9801	11.491	2.384	9.2057e-08	1.1668e-06	sp|Q03378|GLOB_ANTMA Floral homeotic protein GLOBOSA OS=Antirrhinum majus GN=GLO PE=1 SV=1//1.43997e-10
MDP0000146255	299.98	118.162	1.3441	3.3091e-09	5.2622e-08	sp|Q7XA39|RGA4_SOLBU Putative disease resistance protein RGA4 OS=Solanum bulbocastanum GN=RGA4 PE=2 SV=1//1.44179e-14
MDP0000146276	4.70682	32.7467	-2.7985	1.0566e-05	9.2762e-05	sp|O49621|MLO1_ARATH MLO-like protein 1 OS=Arabidopsis thaliana GN=MLO1 PE=1 SV=1//0
MDP0000146278	341.952	592.678	-0.79345	4.0319e-05	0.0003111	sp|Q94AH6|CUL1_ARATH Cullin-1 OS=Arabidopsis thaliana GN=CUL1 PE=1 SV=1//0
MDP0000146310	26.8616	337.924	-3.6531	1.4213e-40	2.6355e-38	sp|Q5PP37|ATXR2_ARATH Histone-lysine N-methyltransferase ATXR2 OS=Arabidopsis thaliana GN=ATXR2 PE=2 SV=1//0
MDP0000146334	1345.22	79.0707	4.0886	3.3467e-06	3.2299e-05	sp|Q6EU94|PIP11_ORYSJ Aquaporin PIP1-1 OS=Oryza sativa subsp. japonica GN=PIP1-1 PE=2 SV=1//2.28098e-140
MDP0000146365	42.8701	20.0574	1.0958	0.012752	0.049646	sp|Q5XET6|PUS3_ARATH RNA pseudouridine synthase 3, mitochondrial OS=Arabidopsis thaliana GN=At1g78910 PE=2 SV=1//3.99628e-146
MDP0000146411	377.265	2274.87	-2.5921	6.5839e-46	1.6908e-43	sp|Q6Z1G7|ODPB1_ORYSJ Pyruvate dehydrogenase E1 component subunit beta-1, mitochondrial OS=Oryza sativa subsp. japonica GN=Os08g0536000 PE=2 SV=1//0
MDP0000146434	1119.47	651.976	0.77993	9.0827e-06	8.082e-05	sp|D8WUA4|SECA2_ARATH Protein translocase subunit SECA2, chloroplastic OS=Arabidopsis thaliana GN=SECA2 PE=2 SV=1//0
MDP0000146449	354.034	625.008	-0.81999	1.5758e-05	0.00013291	sp|O22932|CIPKB_ARATH CBL-interacting serine/threonine-protein kinase 11 OS=Arabidopsis thaliana GN=CIPK11 PE=1 SV=1//0
MDP0000146476	13.3708	2.24175	2.5764	0.005317	0.023478	sp|Q9STG2|COPT2_ARATH Copper transporter 2 OS=Arabidopsis thaliana GN=COPT2 PE=2 SV=1//7.30236e-19
MDP0000146478	279.705	432.819	-0.62986	0.0017735	0.0090528	sp|Q7DMA9|PAS1_ARATH Peptidyl-prolyl cis-trans isomerase PASTICCINO1 OS=Arabidopsis thaliana GN=PAS1 PE=1 SV=2//0
MDP0000146514	590.984	1011.05	-0.77466	1.5337e-05	0.00012962	sp|Q6TGY8|EMC2_DANRE ER membrane protein complex subunit 2 OS=Danio rerio GN=emc2 PE=2 SV=1//6.6254e-56
MDP0000146555	70.2808	30.9044	1.1853	0.0026803	0.013017	sp|Q9FHE1|GSTT3_ARATH Glutathione S-transferase T3 OS=Arabidopsis thaliana GN=GSTT3 PE=2 SV=1//2.91621e-06
MDP0000146605	122.838	359.307	-1.5485	3.279e-10	5.9513e-09	sp|Q9FMV5|NFYC4_ARATH Nuclear transcription factor Y subunit C-4 OS=Arabidopsis thaliana GN=NFYC4 PE=2 SV=1//1.49553e-81
MDP0000146613	1971.77	921.101	1.0981	1.5073e-10	2.8601e-09	sp|Q9XF97|RL4_PRUAR 60S ribosomal protein L4 OS=Prunus armeniaca GN=RPL4 PE=2 SV=1//0
MDP0000146618	48.9853	23.2134	1.0774	0.0076683	0.032312	-//-
MDP0000146639	393.046	931.302	-1.2446	1.7043e-06	1.7399e-05	sp|Q8RU27|UPTG2_SOLTU Alpha-1,4-glucan-protein synthase [UDP-forming] 2 OS=Solanum tuberosum GN=UPTG2 PE=1 SV=1//0
MDP0000146673	43.2555	181.863	-2.0719	2.4571e-05	0.00019899	sp|Q93ZL5|CDF2_ARATH Cyclic dof factor 2 OS=Arabidopsis thaliana GN=CDF2 PE=1 SV=2//3.98674e-101
MDP0000146680	1381.46	2318.6	-0.74706	1.0651e-05	9.3424e-05	sp|Q67XD9|CINV2_ARATH Alkaline/neutral invertase CINV2 OS=Arabidopsis thaliana GN=CINV2 PE=1 SV=1//0
MDP0000146698	586.488	336.582	0.80115	2.3704e-05	0.00019268	sp|P42652|14334_SOLLC 14-3-3 protein 4 OS=Solanum lycopersicum GN=TFT4 PE=2 SV=1//1.024e-170
MDP0000146709	37.4531	602.619	-4.0081	0.0025704	0.012556	sp|Q8VYW6|GAGT1_ARATH Gamma-glutamyltranspeptidase 1 OS=Arabidopsis thaliana GN=GGT1 PE=2 SV=1//0
MDP0000146735	3885.29	1171.18	1.7301	1.8862e-24	1.2977e-22	sp|Q53FA7|QORX_HUMAN Quinone oxidoreductase PIG3 OS=Homo sapiens GN=TP53I3 PE=1 SV=2//2.45958e-08
MDP0000146753	23.267	2.16049	3.4289	1.3321e-05	0.00011448	sp|Q9LHE3|ASPG2_ARATH Protein ASPARTIC PROTEASE IN GUARD CELL 2 OS=Arabidopsis thaliana GN=ASPG2 PE=2 SV=1//7.21655e-29
MDP0000146771	29.0059	61.0331	-1.0732	0.0058498	0.025551	sp|Q40392|TMVRN_NICGU TMV resistance protein N OS=Nicotiana glutinosa GN=N PE=1 SV=1//1.19393e-86
MDP0000146799	110.576	41.9931	1.3968	5.1861e-05	0.00038951	sp|Q9SS31|CML36_ARATH Probable calcium-binding protein CML36 OS=Arabidopsis thaliana GN=CML36 PE=2 SV=1//3.10754e-55
MDP0000146850	581.63	310.138	0.90719	3.0319e-06	2.951e-05	sp|Q9LVW7|CARA_ARATH Carbamoyl-phosphate synthase small chain, chloroplastic OS=Arabidopsis thaliana GN=CARA PE=1 SV=1//0
MDP0000146856	316.216	490.486	-0.6333	0.0011184	0.0060182	sp|Q8GUH2|Y1015_ARATH Uncharacterized protein At1g01500 OS=Arabidopsis thaliana GN=At1g01500 PE=2 SV=1//2.89104e-55
MDP0000146863	1847.87	3501.58	-0.92214	6.5642e-07	7.2602e-06	sp|Q9M069|E137_ARATH Glucan endo-1,3-beta-glucosidase 7 OS=Arabidopsis thaliana GN=At4g34480 PE=1 SV=2//0
MDP0000146874	612.089	367.464	0.73614	0.00010743	0.00075232	sp|Q55700|FTSH2_SYNY3 ATP-dependent zinc metalloprotease FtsH 2 OS=Synechocystis sp. (strain PCC 6803 / Kazusa) GN=ftsH2 PE=1 SV=1//2.5804e-82
MDP0000146933	208.225	307.944	-0.56452	0.0078116	0.032856	sp|Q945M9|NFYA9_ARATH Nuclear transcription factor Y subunit A-9 OS=Arabidopsis thaliana GN=NFYA9 PE=2 SV=1//1.39507e-07
MDP0000146940	2796.99	4591.64	-0.71513	1.2702e-05	0.00010975	sp|Q9LJL3|PREP1_ARATH Presequence protease 1, chloroplastic/mitochondrial OS=Arabidopsis thaliana GN=PREP1 PE=1 SV=2//0
MDP0000146944	132.287	27.1741	2.2834	1.4501e-10	2.7657e-09	sp|Q9SIN1|TTL3_ARATH Inactive TPR repeat-containing thioredoxin TTL3 OS=Arabidopsis thaliana GN=TTL3 PE=1 SV=2//3.54181e-110
MDP0000146969	43.9658	18.8401	1.2226	0.0057393	0.025125	sp|Q9XIC5|NAC17_ARATH NAC domain-containing protein 17 OS=Arabidopsis thaliana GN=NAC017 PE=2 SV=1//1.20682e-155
MDP0000146975	2606.29	891.087	1.5484	1.7684e-19	8.2856e-18	sp|O23627|SYGM1_ARATH Glycine--tRNA ligase, mitochondrial 1 OS=Arabidopsis thaliana GN=At1g29880 PE=1 SV=1//0
MDP0000146990	62.4753	28.7292	1.1208	0.0032672	0.015476	sp|P14875|RT14_OENBE Ribosomal protein S14, mitochondrial OS=Oenothera berteroana GN=RPS14 PE=3 SV=2//6.48982e-47
MDP0000147009	44.0289	127.924	-1.5388	4.1829e-07	4.7874e-06	sp|O82132|DRE2A_ARATH Dehydration-responsive element-binding protein 2A OS=Arabidopsis thaliana GN=DREB2A PE=1 SV=1//4.21781e-40
MDP0000147087	1100.21	623.359	0.81964	4.1098e-06	3.8943e-05	sp|P35133|UBC10_ARATH Ubiquitin-conjugating enzyme E2 10 OS=Arabidopsis thaliana GN=UBC10 PE=1 SV=1//9.13914e-26
MDP0000147255	152.169	457.032	-1.5866	1.0868e-13	3.0308e-12	sp|O80739|POT12_ARATH Putative potassium transporter 12 OS=Arabidopsis thaliana GN=POT12 PE=1 SV=2//0
MDP0000147266	70.0466	125.242	-0.83833	0.0034771	0.016306	sp|O23225|PUB5_ARATH U-box domain-containing protein 5 OS=Arabidopsis thaliana GN=PUB5 PE=3 SV=3//1.75862e-134
MDP0000147309	165.742	255.578	-0.62483	0.0058492	0.025551	sp|Q0JIC2|GAM1_ORYSJ Transcription factor GAMYB OS=Oryza sativa subsp. japonica GN=GAM1 PE=2 SV=1//1.57678e-122
MDP0000147337	787.765	511.211	0.62385	0.00063262	0.0036568	sp|P42652|14334_SOLLC 14-3-3 protein 4 OS=Solanum lycopersicum GN=TFT4 PE=2 SV=1//1.70566e-172
MDP0000147398	879.673	442.095	0.99261	0.00077492	0.0043608	sp|Q9FYL8|NFD2_ARATH Protein NUCLEAR FUSION DEFECTIVE 2 OS=Arabidopsis thaliana GN=NFD2 PE=2 SV=1//1.38281e-54
MDP0000147424	542.779	856.873	-0.65872	0.00029372	0.0018455	sp|Q8S2T0|GRIP_ARATH Protein GRIP OS=Arabidopsis thaliana GN=GRIP PE=1 SV=2//0
MDP0000147470	219.692	133.413	0.71958	0.0027428	0.013282	sp|Q93W28|Y4554_ARATH Uncharacterized protein At4g15545 OS=Arabidopsis thaliana GN=At4g15545 PE=1 SV=1//1.61162e-65
MDP0000147492	120.765	62.9907	0.93899	0.0010802	0.0058423	-//-
MDP0000147493	381.002	175.732	1.1164	1.4334e-07	1.7556e-06	-//-
MDP0000147503	454.193	274.98	0.72398	0.00034186	0.0021162	sp|Q9SW96|SYNC1_ARATH Asparagine--tRNA ligase, cytoplasmic 1 OS=Arabidopsis thaliana GN=SYNC1 PE=1 SV=1//4.24348e-62
MDP0000147523	192.264	99.6938	0.94751	0.00014436	0.00098242	sp|Q5XEM9|ALFL5_ARATH PHD finger protein ALFIN-LIKE 5 OS=Arabidopsis thaliana GN=AL5 PE=2 SV=1//5.9608e-16
MDP0000147538	3791.02	1771.62	1.0975	4.6123e-11	9.4057e-10	sp|Q9LQI9|UBP1B_ARATH Oligouridylate-binding protein 1B OS=Arabidopsis thaliana GN=UBP1B PE=1 SV=1//0
MDP0000147563	9.09301	37.7973	-2.0555	0.0010803	0.0058424	sp|P0C7Q9|PPR56_ARATH Pentatricopeptide repeat-containing protein At1g22960, mitochondrial OS=Arabidopsis thaliana GN=At1g22960 PE=2 SV=1//3.57744e-14
MDP0000147572	2.55629	13.7579	-2.4281	0.0095159	0.03885	-//-
MDP0000147628	13514.1	2009.47	2.7496	2.7604e-58	1.2506e-55	sp|P17598|CATA1_GOSHI Catalase isozyme 1 OS=Gossypium hirsutum GN=CAT1 PE=2 SV=2//2.06196e-30
MDP0000147652	959.208	1402.84	-0.54843	0.0014992	0.0077935	sp|Q7SXU0|EI3JA_DANRE Eukaryotic translation initiation factor 3 subunit J-A OS=Danio rerio GN=eif3ja PE=1 SV=1//6.80695e-08
MDP0000147667	77.0053	18.7303	2.0396	1.572e-07	1.9122e-06	sp|Q9ATE5|FBP24_PETHY MADS-box protein FBP24 OS=Petunia hybrida GN=FBP24 PE=1 SV=1//5.48216e-18
MDP0000147708	79.7277	32.9243	1.2759	0.0025755	0.012575	sp|Q0WVX5|SSY4_ARATH Probable starch synthase 4, chloroplastic/amyloplastic OS=Arabidopsis thaliana GN=SS4 PE=2 SV=1//6.18176e-52
MDP0000147745	26.2727	60.5199	-1.2038	0.0020197	0.010125	-//-
MDP0000147784	8.762	87.2445	-3.3157	1.5519e-14	4.6933e-13	sp|Q9SJG2|Y2296_ARATH Probable receptor-like protein kinase At2g42960 OS=Arabidopsis thaliana GN=At2g42960 PE=3 SV=1//0
MDP0000147795	4.67815	45.6205	-3.2857	3.7516e-05	0.00029092	sp|O50001|PRU1_PRUAR Major allergen Pru ar 1 OS=Prunus armeniaca PE=1 SV=1//1.2155e-57
MDP0000147848	1047.82	504.489	1.0545	1.6083e-06	1.6518e-05	sp|Q9LLC1|BCCP2_ARATH Biotin carboxyl carrier protein of acetyl-CoA carboxylase 2, chloroplastic OS=Arabidopsis thaliana GN=BCCP2 PE=2 SV=1//1.79714e-60
MDP0000147875	777.609	462.382	0.74996	4.3422e-05	0.000332	-//-
MDP0000147906	90.381	161.905	-0.84106	0.0028099	0.013561	sp|Q9LW26|Y3684_ARATH Acyltransferase-like protein At3g26840, chloroplastic OS=Arabidopsis thaliana GN=At3g26840 PE=2 SV=1//0
MDP0000147936	301.405	181.6	0.73094	0.00067368	0.0038635	sp|Q6YYA3|CRS1_ORYSJ Chloroplastic group IIA intron splicing facilitator CRS1, chloroplastic OS=Oryza sativa subsp. japonica GN=Os08g0360100 PE=2 SV=1//2.64082e-106
MDP0000147990	150.716	78.2528	0.94562	0.00050549	0.0029933	sp|Q9XGY4|TIM8_ARATH Mitochondrial import inner membrane translocase subunit TIM8 OS=Arabidopsis thaliana GN=TIM8 PE=1 SV=1//3.38714e-12
MDP0000147996	1.43783	10.9274	-2.926	0.010903	0.043533	sp|P43102|UBC4_CANAX Ubiquitin-conjugating enzyme E2 4 OS=Candida albicans GN=UBC4 PE=2 SV=1//1.54233e-16
MDP0000148049	61.3569	31.2419	0.97374	0.0094774	0.038719	sp|A5PKH3|FAAA_BOVIN Fumarylacetoacetase OS=Bos taurus GN=FAH PE=2 SV=1//2.07972e-60
MDP0000148050	267.052	90.6669	1.5585	1.0966e-10	2.126e-09	sp|Q9C6X2|SCAM4_ARATH Secretory carrier-associated membrane protein 4 OS=Arabidopsis thaliana GN=SCAMP4 PE=2 SV=1//4.30192e-80
MDP0000148067	2593.29	1825.14	0.50677	0.0023769	0.011707	sp|P73627|Y1770_SYNY3 Uncharacterized protein sll1770 OS=Synechocystis sp. (strain PCC 6803 / Kazusa) GN=sll1770 PE=3 SV=1//2.30001e-136
MDP0000148102	7959.29	5432.7	0.55097	0.00084385	0.0047051	sp|P22337|STAD_RICCO Acyl-[acyl-carrier-protein] desaturase, chloroplastic OS=Ricinus communis PE=1 SV=1//0
MDP0000148113	849.414	1822.12	-1.1011	2.1689e-10	4.0278e-09	sp|Q9LMX4|PPA1_ARATH Probable inactive purple acid phosphatase 1 OS=Arabidopsis thaliana GN=PAP1 PE=2 SV=1//0
MDP0000148163	8.01278	0.265128	4.9175	0.0046142	0.020776	sp|Q1PEM5|PERK3_ARATH Proline-rich receptor-like protein kinase PERK3 OS=Arabidopsis thaliana GN=PERK3 PE=2 SV=2//7.94437e-67
MDP0000148169	7.31172	107.695	-3.8806	6.0323e-12	1.3723e-10	sp|O65020|ETO1_ARATH Ethylene-overproduction protein 1 OS=Arabidopsis thaliana GN=ETO1 PE=1 SV=2//0
MDP0000148170	25.0504	75.6796	-1.5951	2.4073e-05	0.00019545	sp|Q9SIZ4|Y2027_ARATH Inactive receptor-like serine/threonine-protein kinase At2g40270 OS=Arabidopsis thaliana GN=At2g40270 PE=2 SV=2//1.70571e-132
MDP0000148178	1.10475	75.2922	-6.0907	1.5088e-21	8.3574e-20	sp|Q9LYD3|DREB3_ARATH Dehydration-responsive element-binding protein 3 OS=Arabidopsis thaliana GN=DREB3 PE=2 SV=1//3.66159e-61
MDP0000148187	511.842	198.045	1.3699	2.1947e-11	4.6289e-10	sp|Q9C6X2|SCAM4_ARATH Secretory carrier-associated membrane protein 4 OS=Arabidopsis thaliana GN=SCAMP4 PE=2 SV=1//5.19049e-123
MDP0000148221	2.91264	28.257	-3.2782	6.5425e-06	5.9699e-05	sp|Q9LT67|BH113_ARATH Transcription factor bHLH113 OS=Arabidopsis thaliana GN=BHLH113 PE=2 SV=1//1.13285e-30
MDP0000148249	975.531	392.26	1.3144	8.9362e-13	2.2469e-11	sp|Q8VYK6|RS43_ARATH 40S ribosomal protein S4-3 OS=Arabidopsis thaliana GN=RPS4D PE=2 SV=2//2.52114e-164
MDP0000148289	64.0514	163.326	-1.3505	8.6355e-07	9.3657e-06	sp|Q9M4D8|DCAM_VICFA S-adenosylmethionine decarboxylase proenzyme OS=Vicia faba GN=SAMDC PE=2 SV=1//4.77613e-178
MDP0000148395	1335.13	668.449	0.99809	4.2359e-08	5.6617e-07	sp|Q7XZF5|RST1_ARATH Protein RST1 OS=Arabidopsis thaliana GN=RST1 PE=2 SV=2//0
MDP0000148414	66.8532	18327.9	-8.0988	1.098e-38	1.8568e-36	sp|Q9LHF1|LRX4_ARATH Leucine-rich repeat extensin-like protein 4 OS=Arabidopsis thaliana GN=LRX4 PE=2 SV=1//0
MDP0000148418	171.667	87.83	0.96683	0.0001399	0.00095477	sp|D2WL32|GLGB3_ARATH 1,4-alpha-glucan-branching enzyme 3, chloroplastic/amyloplastic OS=Arabidopsis thaliana GN=SBE3 PE=1 SV=1//0
MDP0000148472	115.84	423.905	-1.8716	1.5886e-17	6.3842e-16	sp|Q94KI8|TPC1_ARATH Two pore calcium channel protein 1 OS=Arabidopsis thaliana GN=TPC1 PE=1 SV=1//7.64781e-32
MDP0000148482	146.921	304.778	-1.0527	0.0021973	0.010919	sp|Q9FGH9|E70B1_ARATH Exocyst complex component EXO70B1 OS=Arabidopsis thaliana GN=EXO70B1 PE=1 SV=1//1.07345e-53
MDP0000148489	526.691	351.679	0.5827	0.0025523	0.012474	sp|Q9LSB8|PP235_ARATH Putative pentatricopeptide repeat-containing protein At3g15930 OS=Arabidopsis thaliana GN=PCMP-E51 PE=3 SV=2//0
MDP0000148495	48.6344	20.8528	1.2217	0.0040256	0.018452	-//-
MDP0000148532	257.84	485.279	-0.91234	4.5891e-06	4.3162e-05	sp|P55217|CGS1_ARATH Cystathionine gamma-synthase 1, chloroplastic OS=Arabidopsis thaliana GN=CGS1 PE=1 SV=3//1.94278e-15
MDP0000148535	37.7704	93.5754	-1.3089	9.3027e-05	0.0006598	sp|Q9ZVI9|PECT1_ARATH Ethanolamine-phosphate cytidylyltransferase OS=Arabidopsis thaliana GN=PECT1 PE=1 SV=1//3.84617e-133
MDP0000148586	166.39	384.564	-1.2087	1.3423e-08	1.9469e-07	sp|Q8GS60|HCAR_ARATH 7-hydroxymethyl chlorophyll a reductase, chloroplastic OS=Arabidopsis thaliana GN=HCAR PE=1 SV=1//0
MDP0000148645	542.77	313.53	0.79174	5.8675e-05	0.00043505	sp|Q9S7J8|HMA7_ARATH Copper-transporting ATPase RAN1 OS=Arabidopsis thaliana GN=RAN1 PE=1 SV=1//0
MDP0000148651	4.00991	21.4624	-2.4202	0.0011981	0.0063994	sp|O50017|PARP2_MAIZE Poly [ADP-ribose] polymerase 2 OS=Zea mays GN=PARP2 PE=2 SV=1//5.91883e-80
MDP0000148767	50.9269	22.473	1.1802	0.0048724	0.021775	-//-
MDP0000148780	664.06	268.35	1.3072	2.2562e-11	4.7501e-10	sp|P33083|AX6B_SOYBN Auxin-induced protein 6B OS=Glycine max PE=2 SV=1//3.97711e-36
MDP0000148803	127.048	458.75	-1.8523	1.2605e-17	5.1212e-16	sp|Q9C942|CSE_ARATH Caffeoylshikimate esterase OS=Arabidopsis thaliana GN=CSE PE=1 SV=1//4.83614e-32
MDP0000148808	490.014	1349.11	-1.4611	3.0651e-16	1.0919e-14	sp|Q46036|BLC_CITFR Outer membrane lipoprotein Blc OS=Citrobacter freundii PE=3 SV=1//1.22264e-26
MDP0000148814	613.405	357.175	0.78021	5.1876e-05	0.00038951	-//-
MDP0000148820	788.665	376.541	1.0666	7.6822e-09	1.1518e-07	sp|Q9FIM2|FTSH9_ARATH ATP-dependent zinc metalloprotease FTSH 9, chloroplastic OS=Arabidopsis thaliana GN=FTSH9 PE=2 SV=1//0
MDP0000148839	275.831	136.361	1.0164	6.2557e-06	5.7311e-05	-//-
MDP0000148887	2033.76	909.557	1.1609	1.6764e-11	3.6118e-10	sp|O23657|RABC1_ARATH Ras-related protein RABC1 OS=Arabidopsis thaliana GN=RABC1 PE=1 SV=1//3.90889e-117
MDP0000148952	21.7694	4.24163	2.3596	0.00099247	0.0054273	sp|Q949U7|PRX2E_ARATH Peroxiredoxin-2E, chloroplastic OS=Arabidopsis thaliana GN=PRXIIE PE=1 SV=2//2.09264e-87
MDP0000148978	1714.88	1204.77	0.50935	0.0028	0.013521	sp|Q07356|PDS_ARATH 15-cis-phytoene desaturase, chloroplastic/chromoplastic OS=Arabidopsis thaliana GN=PDS PE=1 SV=1//7.78385e-32
MDP0000148979	782.038	1288.67	-0.72058	3.81e-05	0.00029516	sp|Q9SV21|COPB1_ARATH Coatomer subunit beta-1 OS=Arabidopsis thaliana GN=At4g31480 PE=2 SV=2//0
MDP0000149108	0.718917	9.13466	-3.6675	0.0080326	0.033644	sp|Q93YV6|2A5I_ARATH Serine/threonine protein phosphatase 2A 57 kDa regulatory subunit B&apos; iota isoform OS=Arabidopsis thaliana GN=B&apos;IOTA PE=2 SV=1//0
MDP0000149154	557.438	305.645	0.86695	1.0447e-05	9.1837e-05	sp|Q9P6P3|PPK15_SCHPO Serine/threonine-protein kinase ppk15 OS=Schizosaccharomyces pombe (strain 972 / ATCC 24843) GN=ppk15 PE=1 SV=1//4.41481e-57
MDP0000149187	383.729	157.972	1.2804	2.9436e-09	4.7137e-08	sp|O49453|Y4844_ARATH Uncharacterized protein At4g28440 OS=Arabidopsis thaliana GN=At4g28440 PE=1 SV=1//2.22693e-58
MDP0000149195	11.2655	65.1117	-2.531	1.4456e-08	2.0879e-07	sp|O00311|CDC7_HUMAN Cell division cycle 7-related protein kinase OS=Homo sapiens GN=CDC7 PE=1 SV=1//5.76978e-23
MDP0000149216	918.46	313.49	1.5508	1.6023e-16	5.8695e-15	sp|P24922|IF5A2_NICPL Eukaryotic translation initiation factor 5A-2 OS=Nicotiana plumbaginifolia GN=EIF-5A2 PE=2 SV=1//2.38421e-105
MDP0000149222	297.366	165.717	0.84352	0.00010067	0.00070835	sp|Q9CAA4|BIM2_ARATH Transcription factor BIM2 OS=Arabidopsis thaliana GN=BIM2 PE=1 SV=1//2.72007e-94
MDP0000149290	996	1887.83	-0.92251	7.803e-08	1.0009e-06	sp|Q8RXD9|DPE2_ARATH 4-alpha-glucanotransferase DPE2 OS=Arabidopsis thaliana GN=DPE2 PE=1 SV=1//0
MDP0000149332	24.8794	4.92631	2.3364	0.0055309	0.024313	sp|Q9SR77|HBPL1_ARATH Heme-binding-like protein At3g10130, chloroplastic OS=Arabidopsis thaliana GN=At3g10130 PE=2 SV=1//5.74842e-19
MDP0000149337	834.122	1134.25	-0.44341	0.012065	0.04734	sp|Q7XSK0|BGL18_ORYSJ Beta-glucosidase 18 OS=Oryza sativa subsp. japonica GN=BGLU18 PE=3 SV=2//3.18921e-153
MDP0000149339	1798.75	2808.57	-0.64284	0.0001136	0.00079072	sp|Q8RY95|SPL14_ARATH Squamosa promoter-binding-like protein 14 OS=Arabidopsis thaliana GN=SPL14 PE=2 SV=3//0
MDP0000149340	135.936	59.0379	1.2032	2.1935e-05	0.0001794	sp|Q9CSU0|RPR1B_MOUSE Regulation of nuclear pre-mRNA domain-containing protein 1B OS=Mus musculus GN=Rprd1b PE=1 SV=2//3.27737e-17
MDP0000149360	1401.4	564.423	1.312	1.1394e-13	3.1702e-12	sp|Q8GZ79|TI201_ARATH Protein TIC 20-I, chloroplastic OS=Arabidopsis thaliana GN=TIC20-I PE=1 SV=1//1.19602e-126
MDP0000149371	132.04	76.9282	0.77939	0.0048933	0.02185	sp|Q5ZI67|NHLC2_CHICK NHL repeat-containing protein 2 OS=Gallus gallus GN=NHLRC2 PE=2 SV=1//1.42107e-128
MDP0000149396	89.7735	34.4334	1.3825	4.4753e-05	0.00034136	sp|Q9LJU7|PPA18_ARATH Purple acid phosphatase 18 OS=Arabidopsis thaliana GN=PAP18 PE=2 SV=1//3.69362e-114
MDP0000149453	1021.57	693.818	0.55815	0.0015271	0.0079217	sp|Q93WK5|APRR7_ARATH Two-component response regulator-like APRR7 OS=Arabidopsis thaliana GN=APRR7 PE=1 SV=1//1.79555e-18
MDP0000149467	10.9133	0.62624	4.1232	0.0095331	0.03891	sp|P31593|GSA_TOBAC Glutamate-1-semialdehyde 2,1-aminomutase, chloroplastic OS=Nicotiana tabacum GN=GSA PE=2 SV=1//0
MDP0000149513	158.914	289.121	-0.86343	8.6143e-05	0.00061635	sp|Q8S8S7|PUB34_ARATH U-box domain-containing protein 34 OS=Arabidopsis thaliana GN=PUB34 PE=3 SV=1//7.1902e-19
MDP0000149527	120.539	68.5618	0.81402	0.003368	0.015891	sp|Q43087|PYRB2_PEA Aspartate carbamoyltransferase 2, chloroplastic OS=Pisum sativum GN=PYRB2 PE=2 SV=1//0
MDP0000149551	8013.28	5658.58	0.50195	0.0023394	0.011542	sp|O48920|ARF_VIGUN ADP-ribosylation factor OS=Vigna unguiculata GN=ARF PE=2 SV=3//5.80172e-132
MDP0000149581	377.657	247.294	0.61085	0.0028626	0.013789	sp|Q9FI56|CLPC1_ARATH Chaperone protein ClpC1, chloroplastic OS=Arabidopsis thaliana GN=CLPC1 PE=1 SV=1//1.1973e-150
MDP0000149607	2.1609	57.2622	-4.7279	0.0042196	0.019222	sp|F4I9E1|NFD4_ARATH Protein NUCLEAR FUSION DEFECTIVE 4 OS=Arabidopsis thaliana GN=NFD4 PE=3 SV=1//9.05314e-15
MDP0000149663	657.207	466.965	0.49303	0.0080447	0.033691	sp|P40234|CKI2_SCHPO Casein kinase I homolog 2 OS=Schizosaccharomyces pombe (strain 972 / ATCC 24843) GN=cki2 PE=1 SV=2//8.51418e-59
MDP0000149676	278.757	465.596	-0.74007	0.00021476	0.0014006	sp|O04067|AGL9_SINAL Agamous-like MADS-box protein AGL9 homolog OS=Sinapis alba GN=AGL9 PE=2 SV=1//2.55913e-39
MDP0000149682	681.654	352.568	0.95114	5.3623e-07	6.0281e-06	sp|O82337|AGP16_ARATH Arabinogalactan peptide 16 OS=Arabidopsis thaliana GN=AGP16 PE=1 SV=1//8.99684e-13
MDP0000149684	75.0931	166.518	-1.1489	2.1272e-05	0.00017441	sp|P52425|GPDA_CUPLA Glycerol-3-phosphate dehydrogenase [NAD(+)] OS=Cuphea lanceolata GN=GPDH PE=2 SV=1//6.94441e-108
MDP0000149711	558.833	285.331	0.96978	7.3801e-07	8.09e-06	sp|Q9LQI9|UBP1B_ARATH Oligouridylate-binding protein 1B OS=Arabidopsis thaliana GN=UBP1B PE=1 SV=1//0
MDP0000149764	1783.7	3407.77	-0.93396	2.0925e-08	2.9443e-07	sp|Q9SJD4|LACS8_ARATH Long chain acyl-CoA synthetase 8 OS=Arabidopsis thaliana GN=LACS8 PE=1 SV=1//0
MDP0000149816	174.892	113.359	0.62557	0.01056	0.042432	sp|Q03441|RMD1_YEAST Sporulation protein RMD1 OS=Saccharomyces cerevisiae (strain ATCC 204508 / S288c) GN=RMD1 PE=1 SV=1//4.42132e-07
MDP0000149835	402.241	143.127	1.4908	2.4157e-12	5.7717e-11	-//-
MDP0000149868	781.026	383.5	1.0261	2.7213e-08	3.7597e-07	sp|Q8RXK8|SYIM_ARATH Isoleucine--tRNA ligase, chloroplastic/mitochondrial OS=Arabidopsis thaliana GN=OVA2 PE=2 SV=1//0
MDP0000149907	61.4112	28.1827	1.1237	0.0042319	0.01927	sp|Q9FJ95|DHSO_ARATH Sorbitol dehydrogenase OS=Arabidopsis thaliana GN=SDH PE=1 SV=1//0
MDP0000149922	29.1634	124.491	-2.0938	1.4619e-10	2.7853e-09	-//-
MDP0000149925	73.5444	28.5511	1.3651	0.00018947	0.0012536	sp|Q9C9H7|RLP12_ARATH Receptor-like protein 12 OS=Arabidopsis thaliana GN=RLP12 PE=2 SV=2//1.55629e-103
MDP0000149926	0	18.027	#NAME?	6.7552e-07	7.4509e-06	sp|Q949X0|ADS3_ARATH Palmitoyl-monogalactosyldiacylglycerol delta-7 desaturase, chloroplastic OS=Arabidopsis thaliana GN=ADS3 PE=2 SV=2//4.39622e-83
MDP0000149936	4932.97	3066.16	0.68603	2.752e-05	0.00022042	sp|O82528|RL15_PETHY 60S ribosomal protein L15 OS=Petunia hybrida GN=RPL15 PE=2 SV=1//9.62557e-121
MDP0000149950	2.56378	41.8404	-4.0286	3.4691e-08	4.7049e-07	sp|O23553|BAM3_ARATH Beta-amylase 3, chloroplastic OS=Arabidopsis thaliana GN=BAM3 PE=1 SV=3//1.01914e-07
MDP0000149992	1.43991	16.1374	-3.4864	0.00043868	0.00264	sp|Q9H091|ZMY15_HUMAN Zinc finger MYND domain-containing protein 15 OS=Homo sapiens GN=ZMYND15 PE=2 SV=2//5.4532e-23
MDP0000150006	276.628	423.458	-0.61427	0.0019055	0.0096224	sp|Q94AH3|NIPA4_ARATH Probable magnesium transporter NIPA4 OS=Arabidopsis thaliana GN=At1g71900 PE=2 SV=1//2.56964e-24
MDP0000150055	0.716843	13.718	-4.2583	0.00041191	0.0024948	sp|Q681X4|ZAT5_ARATH Zinc finger protein ZAT5 OS=Arabidopsis thaliana GN=ZAT5 PE=2 SV=1//1.67188e-33
MDP0000150092	2041.55	1044.96	0.96622	1.5365e-08	2.208e-07	sp|Q9MAU5|Y1049_ARATH Putative BPI/LBP family protein At1g04970 OS=Arabidopsis thaliana GN=At1g04970 PE=2 SV=1//0
MDP0000150094	209.739	130.789	0.68136	0.003723	0.017272	sp|Q8L3X9|KASM_ARATH 3-oxoacyl-[acyl-carrier-protein] synthase, mitochondrial OS=Arabidopsis thaliana GN=KAS PE=1 SV=1//0
MDP0000150126	105.662	177.039	-0.74461	0.0028062	0.013546	sp|P43935|Y077_HAEIN Uncharacterized protein HI_0077 OS=Haemophilus influenzae (strain ATCC 51907 / DSM 11121 / KW20 / Rd) GN=HI_0077 PE=4 SV=1//8.02635e-23
MDP0000150127	218.395	436.853	-1.0002	1.3968e-06	1.4544e-05	sp|Q0WQF7|ODP21_ARATH Dihydrolipoyllysine-residue acetyltransferase component 1 of pyruvate dehydrogenase complex, mitochondrial OS=Arabidopsis thaliana GN=LTA3 PE=2 SV=2//1.15475e-72
MDP0000150140	3498.05	1854.1	0.91583	3.9488e-08	5.312e-07	sp|B3LF83|Y74B2_ARATH Probable inactive linolenate hydroperoxide lyase OS=Arabidopsis thaliana GN=CYP74B2 PE=2 SV=1//2.88007e-154
MDP0000150144	998.944	499.816	0.99901	3.8834e-08	5.2283e-07	sp|Q9SFU3|PPA15_ARATH Purple acid phosphatase 15 OS=Arabidopsis thaliana GN=PAP15 PE=1 SV=1//0
MDP0000150162	2810.07	524.598	2.4213	3.3198e-42	6.8425e-40	sp|O65282|CH10C_ARATH 20 kDa chaperonin, chloroplastic OS=Arabidopsis thaliana GN=CPN21 PE=1 SV=2//2.14036e-115
MDP0000150257	415.877	1109.42	-1.4156	2.0867e-09	3.4249e-08	sp|Q5S1U6|IFRD1_PIG Interferon-related developmental regulator 1 OS=Sus scrofa GN=IFRD1 PE=2 SV=1//6.02824e-31
MDP0000150270	260.306	695.985	-1.4188	2.9819e-13	7.8898e-12	sp|Q8VYP9|ICML1_ARATH Probable isoprenylcysteine alpha-carbonyl methylesterase ICMEL1 OS=Arabidopsis thaliana GN=ICMEL1 PE=2 SV=1//3.07901e-152
MDP0000150374	52.4823	2.16241	4.6011	5.6196e-14	1.6122e-12	sp|O49931|TIC55_PEA Protein TIC 55, chloroplastic OS=Pisum sativum GN=TIC55 PE=1 SV=1//0
MDP0000150382	35.4766	2501.56	-6.1398	3.6845e-06	3.5269e-05	sp|O22822|U74F2_ARATH UDP-glycosyltransferase 74F2 OS=Arabidopsis thaliana GN=UGT74F2 PE=1 SV=1//1.80818e-171
MDP0000150425	580.9	1059.46	-0.86696	1.2502e-06	1.3138e-05	sp|Q8RWW0|ALE2_ARATH Receptor-like serine/threonine-protein kinase ALE2 OS=Arabidopsis thaliana GN=ALE2 PE=1 SV=1//6.05831e-109
MDP0000150467	42.8859	124.641	-1.5392	5.5018e-07	6.169e-06	sp|Q9FV71|E2FB_ARATH Transcription factor E2FB OS=Arabidopsis thaliana GN=E2FB PE=1 SV=1//1.15056e-119
MDP0000150489	4.72675	81.6773	-4.111	3.7954e-17	1.4735e-15	sp|Q00624|ASOL_BRANA L-ascorbate oxidase homolog OS=Brassica napus GN=Bp10 PE=2 SV=1//0
MDP0000150589	649.523	1151.1	-0.82556	2.6128e-06	2.5687e-05	sp|Q8GT75|NIP1_ARATH NEP1-interacting protein 1 OS=Arabidopsis thaliana GN=NIP1 PE=1 SV=2//1.53806e-131
MDP0000150650	160.56	51.657	1.6361	6.9937e-09	1.0568e-07	-//-
MDP0000150669	418.943	880.732	-1.072	7.9817e-09	1.193e-07	sp|Q41328|PTI1_SOLLC Pto-interacting protein 1 OS=Solanum lycopersicum GN=PTI1 PE=1 SV=2//0
MDP0000150710	40.7948	100.405	-1.2994	4.7353e-05	0.00035863	sp|Q9SRS5|RAA5B_ARATH Ras-related protein RABA5b OS=Arabidopsis thaliana GN=RABA5B PE=2 SV=1//4.22934e-110
MDP0000150823	170.4	333.91	-0.97054	3.8577e-05	0.00029862	sp|Q689G6|PRR95_ORYSJ Two-component response regulator-like PRR95 OS=Oryza sativa subsp. japonica GN=PRR95 PE=2 SV=1//2.26126e-94
MDP0000150841	1454.7	604.954	1.2658	1.3265e-12	3.2618e-11	sp|Q9SUL7|CIPK4_ARATH CBL-interacting serine/threonine-protein kinase 4 OS=Arabidopsis thaliana GN=CIPK4 PE=1 SV=1//1.57794e-59
MDP0000150878	126.202	51.811	1.2844	1.2234e-05	0.00010625	sp|O22938|PXC3_ARATH Leucine-rich repeat receptor-like tyrosine-protein kinase PXC3 OS=Arabidopsis thaliana GN=PXC3 PE=2 SV=1//2.93513e-47
MDP0000150929	712.282	289.844	1.2972	1.7594e-11	3.7654e-10	sp|P42732|RR13_ARATH 30S ribosomal protein S13, chloroplastic OS=Arabidopsis thaliana GN=RPS13 PE=2 SV=1//3.26243e-79
MDP0000150931	1468.12	86.5323	4.0846	2.1684e-05	0.00017752	sp|Q8RXN0|AB11G_ARATH ABC transporter G family member 11 OS=Arabidopsis thaliana GN=ABCG11 PE=1 SV=1//0
MDP0000150936	309.32	584.586	-0.91831	0.001426	0.0074608	sp|Q8H1F5|IDD7_ARATH Protein indeterminate-domain 7 OS=Arabidopsis thaliana GN=IDD7 PE=2 SV=1//3.12372e-96
MDP0000150964	850.196	412.503	1.0434	1.4507e-08	2.0946e-07	sp|Q7XJE6|MCA1_ARATH Metacaspase-1 OS=Arabidopsis thaliana GN=AMC1 PE=1 SV=1//1.4078e-06
MDP0000150985	999.409	527.138	0.9229	3.6349e-07	4.1972e-06	sp|Q24JK4|XRCC1_ARATH DNA-repair protein XRCC1 OS=Arabidopsis thaliana GN=XRCC1 PE=1 SV=1//2.62964e-108
MDP0000150995	1802.48	1029.94	0.80742	0.001426	0.0074608	sp|Q9LIG6|NIFU4_ARATH NifU-like protein 4, mitochondrial OS=Arabidopsis thaliana GN=NIFU4 PE=2 SV=1//2.51672e-48
MDP0000151000	54.8828	159.476	-1.5389	5.4786e-08	7.2142e-07	sp|Q94BN0|BT2_ARATH BTB/POZ and TAZ domain-containing protein 2 OS=Arabidopsis thaliana GN=BT2 PE=1 SV=1//9.6147e-134
MDP0000151022	227.934	77.9217	1.5485	1.2879e-06	1.3508e-05	sp|O04209|CLC2_ARATH Clathrin light chain 2 OS=Arabidopsis thaliana GN=CLC2 PE=1 SV=1//3.25059e-08
MDP0000151030	7779.35	124.955	5.9602	3.7243e-45	9.1722e-43	sp|P29111|OLEO2_BRANA Major oleosin NAP-II (Fragment) OS=Brassica napus PE=1 SV=1//1.12187e-10
MDP0000151052	1161.14	746.619	0.6371	0.00028641	0.0018046	sp|A8WFS8|PGAP3_DANRE Post-GPI attachment to proteins factor 3 OS=Danio rerio GN=pgap3 PE=2 SV=1//6.66379e-48
MDP0000151078	23.9777	76.7622	-1.6787	8.0304e-06	7.2084e-05	-//-
MDP0000151144	17.3878	60.322	-1.7946	0.00024752	0.0015877	sp|O81316|SCL6_ARATH Scarecrow-like protein 6 OS=Arabidopsis thaliana GN=SCL6 PE=1 SV=1//9.94376e-122
MDP0000151195	68.4294	36.7232	0.89793	0.011683	0.046088	sp|P92948|CDC5L_ARATH Cell division cycle 5-like protein OS=Arabidopsis thaliana GN=CDC5 PE=1 SV=2//0
MDP0000151197	2424.32	1269.53	0.93329	3.415e-08	4.6342e-07	sp|O65355|GGH2_ARATH Gamma-glutamyl hydrolase 2 OS=Arabidopsis thaliana GN=GGH2 PE=1 SV=2//2.99685e-163
MDP0000151202	174.243	105.861	0.71892	0.0058379	0.025505	-//-
MDP0000151227	80.0247	158.594	-0.98682	0.00018757	0.0012423	sp|Q39247|2ABB_ARATH Serine/threonine protein phosphatase 2A 55 kDa regulatory subunit B beta isoform OS=Arabidopsis thaliana GN=PP2AB2 PE=1 SV=1//1.85498e-27
MDP0000151252	1903.87	693.197	1.4576	5.1586e-17	1.9819e-15	sp|Q9SZ67|WRK19_ARATH Probable WRKY transcription factor 19 OS=Arabidopsis thaliana GN=WRKY19 PE=2 SV=1//1.09156e-47
MDP0000151293	10.1853	0	Inf	0.00017462	0.0011659	sp|Q7XU38|C87A3_ORYSJ Cytochrome P450 87A3 OS=Oryza sativa subsp. japonica GN=CYP87A3 PE=2 SV=3//1.48729e-116
MDP0000151311	1066.95	1751.7	-0.71527	3.0618e-05	0.0002421	sp|Q9LT02|PDR2_ARATH Probable manganese-transporting ATPase PDR2 OS=Arabidopsis thaliana GN=PDR2 PE=1 SV=1//4.61635e-157
MDP0000151336	423.52	591.76	-0.48258	0.011353	0.045023	sp|Q9Y2L5|TPPC8_HUMAN Trafficking protein particle complex subunit 8 OS=Homo sapiens GN=TRAPPC8 PE=1 SV=2//1.93331e-47
MDP0000151342	1653.5	944.287	0.80823	6.7799e-06	6.1632e-05	sp|Q42564|APX3_ARATH L-ascorbate peroxidase 3, peroxisomal OS=Arabidopsis thaliana GN=APX3 PE=1 SV=1//5.48454e-154
MDP0000151351	32.429	144.202	-2.1527	3.8508e-12	8.9816e-11	-//-
MDP0000151417	19.2858	187.276	-3.2796	1.3501e-24	9.3695e-23	sp|Q9M4D8|DCAM_VICFA S-adenosylmethionine decarboxylase proenzyme OS=Vicia faba GN=SAMDC PE=2 SV=1//6.93265e-178
MDP0000151462	195.424	64.5649	1.5978	1.139e-09	1.9384e-08	sp|Q43846|SSY3_SOLTU Soluble starch synthase 3, chloroplastic/amyloplastic OS=Solanum tuberosum GN=SS3 PE=1 SV=1//1.01346e-09
MDP0000151492	37.922	89.8122	-1.2439	0.00018133	0.0012044	sp|Q8WU67|ABHD3_HUMAN Phospholipase ABHD3 OS=Homo sapiens GN=ABHD3 PE=1 SV=2//2.14757e-16
MDP0000151511	36.0161	67.8125	-0.91291	0.011893	0.046799	sp|Q93W93|FBK22_ARATH F-box/kelch-repeat protein At1g55270 OS=Arabidopsis thaliana GN=At1g55270 PE=2 SV=1//0
MDP0000151537	782.975	1232.82	-0.65493	0.0009672	0.0053161	sp|O80623|Y2393_ARATH Probable receptor-like protein kinase At2g39360 OS=Arabidopsis thaliana GN=At2g39360 PE=2 SV=1//0
MDP0000151539	100.152	30.4751	1.7165	2.5434e-07	3.0055e-06	sp|Q91XU0|WRIP1_MOUSE ATPase WRNIP1 OS=Mus musculus GN=Wrnip1 PE=1 SV=2//7.91236e-133
MDP0000151562	5.10095	31.8886	-2.6442	0.0022797	0.011276	sp|Q9C942|CSE_ARATH Caffeoylshikimate esterase OS=Arabidopsis thaliana GN=CSE PE=1 SV=1//1.4502e-31
MDP0000151583	37.8871	85.0898	-1.1673	0.00058408	0.003414	sp|Q9SCS3|PGML4_ARATH Phosphoglycerate mutase-like protein 4 OS=Arabidopsis thaliana GN=At3g50520 PE=2 SV=1//4.85996e-97
MDP0000151626	1200.97	865.936	0.47186	0.0064575	0.027798	sp|Q9C0C7|AMRA1_HUMAN Activating molecule in BECN1-regulated autophagy protein 1 OS=Homo sapiens GN=AMBRA1 PE=1 SV=2//1.52838e-27
MDP0000151647	38.5753	7.67508	2.3294	1.5182e-05	0.00012853	-//-
MDP0000151721	464.171	99.2883	2.225	1.1506e-23	7.4167e-22	sp|Q9FJW4|NDUS4_ARATH NADH dehydrogenase [ubiquinone] iron-sulfur protein 4, mitochondrial OS=Arabidopsis thaliana GN=FRO1 PE=2 SV=1//2.76332e-53
MDP0000151722	300.531	549.567	-0.87078	7.7192e-06	6.9498e-05	sp|B9FXV5|IF4G_ORYSJ Eukaryotic translation initiation factor 4G OS=Oryza sativa subsp. japonica GN=Os07g0555200 PE=2 SV=2//3.35084e-64
MDP0000151748	730.865	90.3334	3.0163	0.0095671	0.039016	sp|P12955|PEPD_HUMAN Xaa-Pro dipeptidase OS=Homo sapiens GN=PEPD PE=1 SV=3//6.27185e-156
MDP0000151848	24.3149	133.992	-2.4622	6.7498e-14	1.9192e-12	sp|C0SVM5|BBX19_ARATH B-box zinc finger protein 19 OS=Arabidopsis thaliana GN=BBX19 PE=2 SV=1//8.56246e-69
MDP0000151903	3566.17	963.718	1.8877	1.1619e-27	9.9818e-26	sp|A6W7R2|DDL_KINRD D-alanine--D-alanine ligase OS=Kineococcus radiotolerans (strain ATCC BAA-149 / DSM 14245 / SRS30216) GN=ddl PE=3 SV=1//1.92607e-24
MDP0000151904	269.959	632.121	-1.2275	4.0752e-10	7.3053e-09	sp|P33629|TBA_PRUDU Tubulin alpha chain OS=Prunus dulcis GN=TUBA PE=2 SV=1//0
MDP0000151924	31.5568	160.674	-2.3481	1.0285e-14	3.1662e-13	sp|P37273|PSY2_SOLLC Phytoene synthase 2, chloroplastic (Fragment) OS=Solanum lycopersicum GN=PSY2 PE=2 SV=1//1.2315e-152
MDP0000151935	799.581	334.154	1.2587	1.7376e-11	3.7252e-10	sp|P42158|KC1D_ARATH Casein kinase I isoform delta-like OS=Arabidopsis thaliana GN=At4g26100 PE=2 SV=2//3.023e-167
MDP0000151939	133.873	235.491	-0.81481	0.00049869	0.0029596	-//-
MDP0000151976	129.397	56.3444	1.1995	2.8396e-05	0.00022671	sp|Q5LWJ5|DNAJ_RUEPO Chaperone protein DnaJ OS=Ruegeria pomeroyi (strain ATCC 700808 / DSM 15171 / DSS-3) GN=dnaJ PE=3 SV=1//2.79731e-07
MDP0000152070	48.0393	111.265	-1.2117	9.3723e-05	0.00066406	sp|Q9SN74|BH047_ARATH Transcription factor bHLH47 OS=Arabidopsis thaliana GN=BHLH47 PE=2 SV=1//2.5044e-47
MDP0000152101	553.772	163.331	1.7615	2.6052e-17	1.0238e-15	sp|Q42954|KPYC_TOBAC Pyruvate kinase, cytosolic isozyme OS=Nicotiana tabacum PE=2 SV=1//2.24788e-29
MDP0000152120	59.9939	9.09009	2.7224	0.0037582	0.017401	-//-
MDP0000152169	389.685	122.971	1.664	4.5414e-14	1.3131e-12	sp|Q9SWE5|HAL3A_ARATH Phosphopantothenoylcysteine decarboxylase OS=Arabidopsis thaliana GN=HAL3A PE=1 SV=1//9.66149e-117
MDP0000152184	1046.45	384.169	1.4457	3.148e-15	1.0146e-13	sp|Q9LK94|MDAR2_ARATH Probable monodehydroascorbate reductase, cytoplasmic isoform 2 OS=Arabidopsis thaliana GN=At3g27820 PE=2 SV=1//0
MDP0000152199	442.092	235.021	0.91156	8.1283e-06	7.2882e-05	sp|F4IHJ0|SFH8_ARATH Phosphatidylinositol/phosphatidylcholine transfer protein SFH8 OS=Arabidopsis thaliana GN=SFH8 PE=2 SV=1//0
MDP0000152263	358.881	538.823	-0.58631	0.0026379	0.012836	sp|Q6NLC1|AB2D_ARATH ABC transporter D family member 2, chloroplastic OS=Arabidopsis thaliana GN=ABCC2 PE=1 SV=1//0
MDP0000152286	100.745	166.614	-0.7258	0.0050126	0.022326	sp|Q3E9A0|ANTR6_ARATH Probable anion transporter 6, chloroplastic OS=Arabidopsis thaliana GN=ANTR6 PE=2 SV=1//0
MDP0000152290	79.6077	138.894	-0.803	0.0038153	0.017622	sp|O04469|ECI1_ARATH Enoyl-CoA delta isomerase 1, peroxisomal OS=Arabidopsis thaliana GN=ECI1 PE=1 SV=1//3.7002e-74
MDP0000152308	881.921	614.065	0.52226	0.0035824	0.016723	sp|P41128|RL131_BRANA 60S ribosomal protein L13-1 OS=Brassica napus PE=2 SV=1//4.8067e-107
MDP0000152368	112.003	355.821	-1.6676	9.7919e-14	2.7404e-12	sp|Q9FKK6|EXO5_ARATH Exonuclease V, chloroplastic OS=Arabidopsis thaliana GN=At5g60370 PE=2 SV=1//1.7653e-123
MDP0000152369	1865.51	829.879	1.1686	1.0604e-11	2.3361e-10	-//-
MDP0000152386	7.65643	30.6574	-2.0015	0.00065758	0.0037806	sp|Q9LZD3|E70A1_ARATH Exocyst complex component EXO70A1 OS=Arabidopsis thaliana GN=EXO70A1 PE=1 SV=1//0
MDP0000152391	83.3506	29.9309	1.4776	2.4496e-05	0.00019845	sp|Q9SHX9|FB72_ARATH Putative F-box protein At1g65770 OS=Arabidopsis thaliana GN=At1g65770 PE=4 SV=1//1.20702e-30
MDP0000152477	59.1727	11.8807	2.3163	1.2267e-07	1.5214e-06	-//-
MDP0000152511	25.5771	7.87558	1.6994	0.0055571	0.024419	sp|O80831|BAM7_ARATH Beta-amylase 7 OS=Arabidopsis thaliana GN=BAM7 PE=2 SV=2//0
MDP0000152552	209.801	56.7814	1.8855	0.0043579	0.01976	sp|Q2KIX2|GDAP2_BOVIN Ganglioside-induced differentiation-associated protein 2 OS=Bos taurus GN=GDAP2 PE=2 SV=1//1.44771e-12
MDP0000152564	35.5688	9.40982	1.9184	0.00032365	0.0020131	sp|Q9SYG1|HS174_ARATH 17.4 kDa class III heat shock protein OS=Arabidopsis thaliana GN=HSP17.4B PE=2 SV=1//2.25467e-38
MDP0000152574	375.546	105.967	1.8254	1.8887e-06	1.9116e-05	sp|P93788|REMO_SOLTU Remorin OS=Solanum tuberosum PE=1 SV=1//4.0252e-50
MDP0000152585	15143.8	7648.51	0.98547	1.2392e-09	2.0992e-08	sp|Q9XFM6|MSBP1_ARATH Membrane steroid-binding protein 1 OS=Arabidopsis thaliana GN=MSBP1 PE=1 SV=2//4.52403e-89
MDP0000152587	194.281	299.107	-0.62251	0.0034711	0.01628	sp|Q63055|ARFRP_RAT ADP-ribosylation factor-related protein 1 OS=Rattus norvegicus GN=Arfrp1 PE=2 SV=1//1.20796e-46
MDP0000152668	171.023	97.9011	0.80479	0.001937	0.0097619	sp|Q75H77|SAPKA_ORYSJ Serine/threonine-protein kinase SAPK10 OS=Oryza sativa subsp. japonica GN=SAPK10 PE=2 SV=1//0
MDP0000152703	442.759	274.996	0.68711	0.00062273	0.0036088	-//-
MDP0000152721	712.77	486.544	0.55087	0.0027799	0.013439	sp|Q9SHX9|FB72_ARATH Putative F-box protein At1g65770 OS=Arabidopsis thaliana GN=At1g65770 PE=4 SV=1//2.12822e-33
MDP0000152733	221.637	111.21	0.99491	3.5676e-05	0.0002779	sp|Q9SR77|HBPL1_ARATH Heme-binding-like protein At3g10130, chloroplastic OS=Arabidopsis thaliana GN=At3g10130 PE=2 SV=1//9.98054e-100
MDP0000152817	380.995	108.308	1.8146	4.1105e-06	3.8943e-05	sp|O80763|NRX1_ARATH Probable nucleoredoxin 1 OS=Arabidopsis thaliana GN=At1g60420 PE=1 SV=1//0
MDP0000152819	2576.79	292.832	3.1374	2.0081e-64	1.1761e-61	sp|O80763|NRX1_ARATH Probable nucleoredoxin 1 OS=Arabidopsis thaliana GN=At1g60420 PE=1 SV=1//0
MDP0000152903	118.828	209.45	-0.81773	0.00062998	0.0036442	-//-
MDP0000152953	99.1559	197.511	-0.99416	6.8802e-05	0.00050269	sp|Q9ZUW3|PP172_ARATH Pentatricopeptide repeat-containing protein At2g27610 OS=Arabidopsis thaliana GN=PCMP-H60 PE=2 SV=1//1.1619e-16
MDP0000152969	131.768	277.696	-1.0755	0.0041388	0.018896	sp|Q3ECH2|Y1670_ARATH Probable receptor-like protein kinase At1g67000 OS=Arabidopsis thaliana GN=At1g67000 PE=2 SV=2//6.3526e-27
MDP0000153000	626.514	1952.77	-1.6401	8.9301e-21	4.687e-19	sp|Q9ASX9|BH144_ARATH Transcription factor bHLH144 OS=Arabidopsis thaliana GN=BHLH144 PE=1 SV=1//9.37288e-10
MDP0000153018	230.664	458.81	-0.9921	1.0145e-06	1.0851e-05	sp|Q6TEP1|F91A1_DANRE Protein FAM91A1 OS=Danio rerio GN=fam91a1 PE=2 SV=2//1.7995e-61
MDP0000153039	329.059	656.329	-0.99607	1.9667e-07	2.3588e-06	sp|Q9FYQ8|TMN11_ARATH Transmembrane 9 superfamily member 11 OS=Arabidopsis thaliana GN=TMN11 PE=2 SV=1//0
MDP0000153123	763.223	144.578	2.4003	1.0567e-06	1.1257e-05	sp|O24058|MT2_MALDO Metallothionein-like protein type 2 OS=Malus domestica GN=MT1 PE=3 SV=1//9.18345e-28
MDP0000153127	333.394	109.783	1.6026	1.7978e-12	4.3517e-11	sp|Q66L33|MK16A_XENLA Protein MAK16 homolog A OS=Xenopus laevis GN=mak16-a PE=2 SV=1//1.67334e-68
MDP0000153157	79.8527	26.1208	1.6121	7.3556e-06	6.6499e-05	sp|B6SGC5|CNR6_MAIZE Cell number regulator 6 OS=Zea mays GN=CNR6 PE=2 SV=1//4.71841e-08
MDP0000153183	186.082	102.12	0.86568	0.00041518	0.0025115	sp|Q9ZU96|Y2168_ARATH Ankyrin repeat-containing protein At2g01680 OS=Arabidopsis thaliana GN=At2g01680 PE=2 SV=1//2.21991e-06
MDP0000153185	44.2283	83.8857	-0.92346	0.0053639	0.023643	sp|Q9LZN0|ROGF7_ARATH Rop guanine nucleotide exchange factor 7 OS=Arabidopsis thaliana GN=ROPGEF7 PE=1 SV=1//0
MDP0000153212	1960.83	1236.96	0.66466	7.2313e-05	0.00052625	-//-
MDP0000153224	2719.69	1852.95	0.55361	0.00085161	0.0047434	sp|F4JLM5|SYIC_ARATH Isoleucine--tRNA ligase, cytoplasmic OS=Arabidopsis thaliana GN=At4g10320 PE=2 SV=1//0
MDP0000153251	83.1466	189.39	-1.1876	2.9602e-06	2.8882e-05	sp|Q5XV31|FRL5_ARATH FRIGIDA-like protein 5 OS=Arabidopsis thaliana GN=FRL5 PE=2 SV=1//2.42378e-06
MDP0000153255	374.241	229.342	0.70647	0.00065178	0.0037545	sp|O22860|RL38_ARATH 60S ribosomal protein L38 OS=Arabidopsis thaliana GN=RPL38A PE=3 SV=1//1.92577e-27
MDP0000153285	0	6.50855	#NAME?	0.006678	0.028614	-//-
MDP0000153306	612.409	843.699	-0.46223	0.01024	0.041323	sp|Q15751|HERC1_HUMAN Probable E3 ubiquitin-protein ligase HERC1 OS=Homo sapiens GN=HERC1 PE=1 SV=2//1.80467e-19
MDP0000153355	285.169	455.452	-0.67548	0.00066931	0.0038407	sp|Q42290|MPPB_ARATH Probable mitochondrial-processing peptidase subunit beta OS=Arabidopsis thaliana GN=At3g02090 PE=2 SV=2//0
MDP0000153356	234.75	156.871	0.58155	0.010399	0.041858	sp|Q9LLC1|BCCP2_ARATH Biotin carboxyl carrier protein of acetyl-CoA carboxylase 2, chloroplastic OS=Arabidopsis thaliana GN=BCCP2 PE=2 SV=1//1.73859e-60
MDP0000153362	363.504	223.362	0.70259	0.0007346	0.0041577	sp|Q6P819|RCD1_XENTR Cell differentiation protein RCD1 homolog OS=Xenopus tropicalis GN=rqcd1 PE=2 SV=1//2.01485e-92
MDP0000153380	82.3434	31.0181	1.4085	4.6638e-05	0.00035389	-//-
MDP0000153381	71.715	13.7973	2.3779	6.9281e-09	1.0476e-07	-//-
MDP0000153395	11.2614	36.7743	-1.7073	0.0009148	0.0050532	sp|Q3THJ3|EIF1A_MOUSE Probable RNA-binding protein EIF1AD OS=Mus musculus GN=Eif1ad PE=2 SV=2//3.74434e-14
MDP0000153445	35.5597	0	Inf	9.0865e-14	2.5489e-12	sp|Q40479|ERF2_TOBAC Ethylene-responsive transcription factor 2 OS=Nicotiana tabacum GN=ERF2 PE=2 SV=1//8.06575e-41
MDP0000153499	585.025	904.903	-0.62926	0.00048695	0.0028982	sp|Q8N806|UBR7_HUMAN Putative E3 ubiquitin-protein ligase UBR7 OS=Homo sapiens GN=UBR7 PE=1 SV=2//2.38461e-67
MDP0000153584	608.267	216.352	1.4913	4.3355e-05	0.0003316	-//-
MDP0000153608	19.8182	0	Inf	0.0037489	0.017367	sp|Q67ZU1|LIP2_ARATH Triacylglycerol lipase 2 OS=Arabidopsis thaliana GN=LIP2 PE=2 SV=1//5.2122e-17
MDP0000153626	30.9297	99.7213	-1.6889	5.8961e-07	6.5803e-06	-//-
MDP0000153628	6.53049	28.4067	-2.121	0.00078332	0.0044039	-//-
MDP0000153650	7.54885	38.2459	-2.341	2.2813e-05	0.00018601	sp|P38557|TBG1_ARATH Tubulin gamma-1 chain OS=Arabidopsis thaliana GN=TUBG1 PE=1 SV=1//0
MDP0000153655	332.944	552.693	-0.7312	0.00014505	0.00098654	sp|B3QMC9|Y662_CHLP8 UPF0301 protein Cpar_0662 OS=Chlorobaculum parvum (strain NCIB 8327) GN=Cpar_0662 PE=3 SV=1//7.99713e-08
MDP0000153738	22.2225	419.797	-4.2396	1.7583e-54	6.5968e-52	sp|P56941|NPC1_PIG Niemann-Pick C1 protein OS=Sus scrofa GN=NPC1 PE=2 SV=1//1.1425e-133
MDP0000153759	11.6165	66.1025	-2.5085	1.7408e-08	2.4814e-07	sp|P0DI68|CSPL1_BRADI CASP-like protein 5A1 OS=Brachypodium distachyon PE=2 SV=1//1.90464e-22
MDP0000153761	3.97835	17.2835	-2.1192	0.0087749	0.036262	sp|A7LXU3|BGH3B_BACO1 Beta-glucosidase BoGH3B OS=Bacteroides ovatus (strain ATCC 8483 / DSM 1896 / JCM 5824 / NCTC 11153) GN=BACOVA_02659 PE=1 SV=1//1.43194e-57
MDP0000153762	2420.69	6714.93	-1.472	7.456e-19	3.3185e-17	sp|O50008|METE1_ARATH 5-methyltetrahydropteroyltriglutamate--homocysteine methyltransferase 1 OS=Arabidopsis thaliana GN=MS1 PE=1 SV=1//0
MDP0000153831	586.714	1461.09	-1.3163	1.2416e-13	3.4367e-12	sp|Q9FKJ0|FK132_ARATH F-box/kelch-repeat protein At5g60570 OS=Arabidopsis thaliana GN=At5g60570 PE=2 SV=1//0
MDP0000153866	23.1134	1.1565	4.3209	0.0025848	0.012614	sp|Q0JQF7|DRE2A_ORYSJ Dehydration-responsive element-binding protein 2A OS=Oryza sativa subsp. japonica GN=DREB2A PE=2 SV=1//6.44085e-33
MDP0000153926	91.1877	218.168	-1.2585	3.7414e-07	4.3108e-06	-//-
MDP0000153951	35.0813	138.418	-1.9803	1.3863e-10	2.6482e-09	sp|Q8L706|SYT5_ARATH Synaptotagmin-5 OS=Arabidopsis thaliana GN=SYT5 PE=2 SV=1//3.84566e-10
MDP0000153978	249.126	20.9673	3.5707	2.247e-15	7.391e-14	sp|O65373|BAG5_ARATH BAG family molecular chaperone regulator 5, mitochondrial OS=Arabidopsis thaliana GN=BAG5 PE=1 SV=1//4.89696e-20
MDP0000154013	24.7377	4.17892	2.5655	0.00022442	0.0014564	sp|Q2V3I3|EPFL4_ARATH EPIDERMAL PATTERNING FACTOR-like protein 4 OS=Arabidopsis thaliana GN=EPFL4 PE=1 SV=1//3.22734e-26
MDP0000154024	579.909	359.133	0.69131	0.00039049	0.0023777	sp|Q8VDH1|FBX21_MOUSE F-box only protein 21 OS=Mus musculus GN=Fbxo21 PE=2 SV=1//3.16028e-08
MDP0000154049	134.142	56.2693	1.2533	1.4723e-05	0.00012523	sp|Q9ZVQ6|P2B10_ARATH F-box protein PP2-B10 OS=Arabidopsis thaliana GN=PP2B10 PE=1 SV=1//1.39004e-51
MDP0000154056	183.847	117.713	0.64323	0.0081535	0.034067	sp|B9HQZ6|SYAP_POPTR Alanine--tRNA ligase, chloroplastic/mitochondrial OS=Populus trichocarpa GN=POPTRDRAFT_821063 PE=3 SV=1//0
MDP0000154062	550.595	912.175	-0.72832	0.00017781	0.0011839	sp|Q8W206|CSN6A_ARATH COP9 signalosome complex subunit 6a OS=Arabidopsis thaliana GN=CSN6A PE=1 SV=2//1.15366e-153
MDP0000154070	0	16.9475	#NAME?	1.4854e-06	1.5361e-05	-//-
MDP0000154096	1186.8	3922.46	-1.7247	3.4379e-24	2.3254e-22	sp|Q9LMM2|FRO1_ARATH Probable ferric reduction oxidase 1 OS=Arabidopsis thaliana GN=FRO1 PE=2 SV=1//2.26074e-17
MDP0000154184	352.46	208.885	0.75475	0.00032846	0.0020411	sp|P38025|PUR7_ARATH Phosphoribosylaminoimidazole-succinocarboxamide synthase, chloroplastic OS=Arabidopsis thaliana GN=PUR7 PE=2 SV=2//0
MDP0000154198	707.484	420.012	0.75227	4.7902e-05	0.0003621	sp|Q8LPJ4|AB2E_ARATH ABC transporter E family member 2 OS=Arabidopsis thaliana GN=ABCE2 PE=2 SV=1//5.25e-12
MDP0000154203	85.3582	155.175	-0.86229	0.0013067	0.0069121	-//-
MDP0000154204	93.1537	198.217	-1.0894	0.00029638	0.0018601	sp|O48724|WEB1_ARATH Protein WEAK CHLOROPLAST MOVEMENT UNDER BLUE LIGHT 1 OS=Arabidopsis thaliana GN=WEB1 PE=1 SV=1//0
MDP0000154271	36.0585	67.9776	-0.91472	0.0089018	0.036718	sp|F4KIB2|TMN8_ARATH Transmembrane 9 superfamily member 8 OS=Arabidopsis thaliana GN=TMN8 PE=2 SV=1//0
MDP0000154297	13.1411	39.9555	-1.6043	0.0010356	0.0056354	sp|Q9CAQ8|RFC5_ARATH Replication factor C subunit 5 OS=Arabidopsis thaliana GN=RFC5 PE=1 SV=1//8.75887e-66
MDP0000154346	197.509	62.4976	1.66	2.5106e-10	4.6337e-09	-//-
MDP0000154360	8.68102	34.824	-2.0041	0.0003357	0.0020821	sp|Q949Q5|PSAO_ARATH Photosystem I subunit O OS=Arabidopsis thaliana GN=PSAO PE=1 SV=1//9.4919e-07
MDP0000154362	3736.75	6734.95	-0.84988	1.8271e-07	2.1991e-06	sp|Q8GW61|STP14_ARATH Sugar transport protein 14 OS=Arabidopsis thaliana GN=STP14 PE=2 SV=2//0
MDP0000154393	48.3286	4.98241	3.278	0.0010041	0.0054826	sp|Q9M0X5|CRK25_ARATH Cysteine-rich receptor-like protein kinase 25 OS=Arabidopsis thaliana GN=CRK25 PE=3 SV=1//2.85199e-122
MDP0000154424	810.116	489.172	0.72779	7.6566e-05	0.00055335	sp|O24308|TOP2_PEA DNA topoisomerase 2 OS=Pisum sativum GN=TOP2 PE=2 SV=1//3.6453e-27
MDP0000154436	58.3362	267.27	-2.1958	6.4944e-14	1.8488e-12	sp|O81208|HLIP_ARATH High-light-induced protein, chloroplastic OS=Arabidopsis thaliana GN=HLIP PE=1 SV=1//1.63984e-32
MDP0000154437	134.903	54.679	1.3029	1.9141e-05	0.00015871	-//-
MDP0000154513	103.719	28.3173	1.8729	2.6627e-08	3.6894e-07	sp|F4K0A6|MYO2_ARATH Myosin-2 OS=Arabidopsis thaliana GN=VIII-2 PE=2 SV=1//0
MDP0000154566	297.819	3.94322	6.2389	3.9457e-34	5.0531e-32	sp|Q39261|ZFP2_ARATH Zinc finger protein 2 OS=Arabidopsis thaliana GN=ZFP2 PE=2 SV=1//5.13071e-18
MDP0000154589	14.7862	69.8465	-2.2399	9.5818e-08	1.2122e-06	sp|B9G9L9|BURPH_ORYSJ BURP domain-containing protein 17 OS=Oryza sativa subsp. japonica GN=BURP17 PE=2 SV=1//5.10331e-42
MDP0000154653	299.848	102.892	1.5431	2.7423e-11	5.7234e-10	sp|O94336|YHM3_SCHPO Uncharacterized FCP1 homology domain-containing protein C1271.03c OS=Schizosaccharomyces pombe (strain 972 / ATCC 24843) GN=SPBC1271.03c PE=3 SV=1//5.3317e-09
MDP0000154668	4323.03	1342.13	1.6875	1.7385e-23	1.1014e-21	sp|Q9CAG3|LOX6_ARATH Lipoxygenase 6, chloroplastic OS=Arabidopsis thaliana GN=LOX6 PE=2 SV=1//0
MDP0000154720	343.291	559.571	-0.70489	0.00021646	0.0014097	sp|F1RAX8|COQ6_DANRE Ubiquinone biosynthesis monooxygenase COQ6, mitochondrial OS=Danio rerio GN=coq6 PE=2 SV=1//1.05412e-75
MDP0000154728	446.426	832.596	-0.8992	1.0061e-06	1.0771e-05	sp|Q9LTV6|DECR2_ARATH Peroxisomal 2,4-dienoyl-CoA reductase OS=Arabidopsis thaliana GN=At3g12800 PE=2 SV=1//6.80303e-20
MDP0000154757	3975.55	2980.99	0.41536	0.011297	0.044839	sp|P42158|KC1D_ARATH Casein kinase I isoform delta-like OS=Arabidopsis thaliana GN=At4g26100 PE=2 SV=2//3.76969e-61
MDP0000154764	0	10.8319	#NAME?	0.0019542	0.0098394	sp|Q9FJ93|DRE1D_ARATH Dehydration-responsive element-binding protein 1D OS=Arabidopsis thaliana GN=DREB1D PE=2 SV=1//5.04337e-59
MDP0000154776	11.6568	0.31312	5.2183	0.0002496	0.0015987	sp|O48786|C734A_ARATH Cytochrome P450 734A1 OS=Arabidopsis thaliana GN=CYP734A1 PE=2 SV=1//0
MDP0000154790	13.0768	306.617	-4.5514	5.1406e-49	1.4522e-46	sp|Q23892|GLUA_DICDI Lysosomal beta glucosidase OS=Dictyostelium discoideum GN=gluA PE=1 SV=2//1.5213e-27
MDP0000154841	2.17461	18.3892	-3.08	0.00051782	0.0030584	sp|Q7XA40|RGA3_SOLBU Putative disease resistance protein RGA3 OS=Solanum bulbocastanum GN=RGA3 PE=2 SV=2//7.14092e-147
MDP0000154855	13.8409	0.955998	3.8558	0.00037183	0.002278	sp|O22932|CIPKB_ARATH CBL-interacting serine/threonine-protein kinase 11 OS=Arabidopsis thaliana GN=CIPK11 PE=1 SV=1//1.59533e-180
MDP0000154911	75.4021	163.725	-1.1186	2.5974e-05	0.00020925	sp|Q9MAS5|VA726_ARATH Putative vesicle-associated membrane protein 726 OS=Arabidopsis thaliana GN=VAMP726 PE=3 SV=2//2.32388e-131
MDP0000154928	0	9.65831	#NAME?	0.00054597	0.0032081	-//-
MDP0000154972	107.633	230.506	-1.0987	5.5281e-06	5.1192e-05	sp|O22799|Y2349_ARATH Uncharacterized protein At2g33490 OS=Arabidopsis thaliana GN=At2g33490 PE=4 SV=2//3.45173e-156
MDP0000155066	562.474	248.769	1.177	5.7415e-08	7.5336e-07	sp|Q9WTV5|PSMD9_RAT 26S proteasome non-ATPase regulatory subunit 9 OS=Rattus norvegicus GN=Psmd9 PE=1 SV=1//2.93406e-22
MDP0000155151	141.732	226.958	-0.67926	0.0036321	0.016907	sp|Q2QAV0|TIO_ARATH Serine/threonine-protein kinase TIO OS=Arabidopsis thaliana GN=TIO PE=1 SV=1//0
MDP0000155154	661.588	364.253	0.86099	5.4659e-06	5.0655e-05	sp|Q9SYH1|RSH3C_ARATH Probable GTP diphosphokinase RSH3, chloroplastic OS=Arabidopsis thaliana GN=RSH3 PE=2 SV=1//1.77945e-14
MDP0000155184	960.307	2162.17	-1.1709	9.1894e-12	2.0517e-10	sp|Q54G80|TF2AA_DICDI Transcription initiation factor IIA subunit 1 OS=Dictyostelium discoideum GN=gtf2a1 PE=3 SV=1//1.75885e-08
MDP0000155194	10.1915	84.3219	-3.0485	7.3328e-13	1.8603e-11	sp|O81117|C94A1_VICSA Cytochrome P450 94A1 OS=Vicia sativa GN=CYP94A1 PE=2 SV=2//3.80626e-135
MDP0000155204	48.8304	118.473	-1.2787	2.1297e-05	0.00017454	sp|A8LHA4|Y4929_FRASN Putative S-adenosyl-L-methionine-dependent methyltransferase Franean1_4929 OS=Frankia sp. (strain EAN1pec) GN=Franean1_4929 PE=3 SV=2//2.52171e-17
MDP0000155205	851.597	1772.41	-1.0575	8.7817e-10	1.5225e-08	sp|Q8RY60|Y1733_ARATH DUF21 domain-containing protein At1g47330 OS=Arabidopsis thaliana GN=CBSDUF7 PE=1 SV=1//0
MDP0000155206	63.4733	341.521	-2.4278	0.00032499	0.0020209	sp|Q9LN50|PMTS_ARATH Probable methyltransferase PMT28 OS=Arabidopsis thaliana GN=At1g19430 PE=2 SV=1//0
MDP0000155219	84.7473	161.695	-0.93204	0.00029247	0.0018382	sp|Q9EPI1|XYLT1_RAT Xylosyltransferase 1 (Fragment) OS=Rattus norvegicus GN=Xylt1 PE=2 SV=1//1.12511e-22
MDP0000155222	339.853	589.377	-0.79428	3.2463e-05	0.00025524	sp|P92965|RS40_ARATH Serine/arginine-rich splicing factor RS40 OS=Arabidopsis thaliana GN=RS40 PE=1 SV=2//2.23979e-77
MDP0000155263	75.1231	124.808	-0.73238	0.0089893	0.037013	-//-
MDP0000155269	99.9214	285.618	-1.5152	1.0313e-10	2.0042e-09	sp|O24464|KCY_PRUAR UMP-CMP kinase OS=Prunus armeniaca PE=2 SV=1//9.15776e-130
MDP0000155272	30.8811	103.667	-1.7472	1.7477e-07	2.1094e-06	sp|Q9LE81|IRE_ARATH Probable serine/threonine protein kinase IRE OS=Arabidopsis thaliana GN=IRE PE=2 SV=1//0
MDP0000155303	1184.02	1760.76	-0.5725	0.00097349	0.0053466	sp|Q9XIC7|SERK2_ARATH Somatic embryogenesis receptor kinase 2 OS=Arabidopsis thaliana GN=SERK2 PE=1 SV=1//4.43919e-64
MDP0000155307	424.272	0.594886	9.4782	2.0028e-94	3.3167e-91	-//-
MDP0000155345	131.178	71.8588	0.86829	0.0016411	0.0084371	sp|Q9FYG2|CMTA4_ARATH Calmodulin-binding transcription activator 4 OS=Arabidopsis thaliana GN=CMTA4 PE=1 SV=1//0
MDP0000155347	2236.55	1654.41	0.43496	0.0093108	0.038139	sp|Q9C5U1|AHK3_ARATH Histidine kinase 3 OS=Arabidopsis thaliana GN=AHK3 PE=1 SV=1//0
MDP0000155349	481.541	313.302	0.62011	0.0015507	0.0080282	sp|Q6TAW2|SERP2_MOUSE Stress-associated endoplasmic reticulum protein 2 OS=Mus musculus GN=Serp2 PE=3 SV=2//1.13152e-11
MDP0000155387	244.183	112.539	1.1175	2.4601e-06	2.4284e-05	sp|Q9FF23|FB268_ARATH Putative F-box protein At5g38390 OS=Arabidopsis thaliana GN=At5g38390 PE=3 SV=1//1.21765e-11
MDP0000155390	409.639	241.245	0.76385	0.00016095	0.0010851	sp|Q3E7D0|NAT12_ARATH Nucleobase-ascorbate transporter 12 OS=Arabidopsis thaliana GN=NAT12 PE=1 SV=3//0
MDP0000155396	227.02	105.05	1.1117	3.9687e-06	3.7711e-05	sp|Q54CV3|CCD93_DICDI Coiled-coil domain-containing protein 93 homolog OS=Dictyostelium discoideum GN=DDB_G0292680 PE=3 SV=1//7.20367e-18
MDP0000155527	54.2337	146.619	-1.4348	4.5782e-07	5.2075e-06	-//-
MDP0000155540	1927.05	736.87	1.3869	1.739e-15	5.7836e-14	sp|Q6PS57|CKS1_ORYSJ Cyclin-dependent kinases regulatory subunit 1 OS=Oryza sativa subsp. japonica GN=CKS1 PE=2 SV=1//1.26739e-44
MDP0000155608	27.9992	71.0525	-1.3435	0.00034905	0.0021546	sp|F1RAX8|COQ6_DANRE Ubiquinone biosynthesis monooxygenase COQ6, mitochondrial OS=Danio rerio GN=coq6 PE=2 SV=1//7.1212e-58
MDP0000155673	165.361	103.633	0.67413	0.009602	0.039135	-//-
MDP0000155703	4476.36	2654.1	0.7541	4.4845e-06	4.2261e-05	sp|O23144|PPI1_ARATH Proton pump-interactor 1 OS=Arabidopsis thaliana GN=PPI1 PE=1 SV=2//5.5129e-24
MDP0000155719	275.733	114.53	1.2676	2.6892e-08	3.7207e-07	sp|Q1DKI1|DCL1_COCIM Dicer-like protein 1 OS=Coccidioides immitis (strain RS) GN=DCL1 PE=3 SV=3//7.32836e-06
MDP0000155744	890.433	317.526	1.4876	2.1045e-15	6.9592e-14	sp|Q9FN48|CAS_ARATH Calcium sensing receptor, chloroplastic OS=Arabidopsis thaliana GN=CAS PE=1 SV=1//1.01955e-85
MDP0000155746	2706.65	1220.17	1.1494	4.008e-08	5.3816e-07	sp|Q9C9C4|ENO1_ARATH Enolase 1, chloroplastic OS=Arabidopsis thaliana GN=ENO1 PE=1 SV=1//0
MDP0000155752	6.20363	29.8396	-2.266	0.00023925	0.0015394	sp|Q54R62|UCKC_DICDI Uridine-cytidine kinase C OS=Dictyostelium discoideum GN=udkC PE=3 SV=1//6.51846e-08
MDP0000155797	381.454	248.965	0.61557	0.0022282	0.011049	-//-
MDP0000155840	1153.02	1664.59	-0.52975	0.0017273	0.0088352	sp|Q94C11|SUGP1_ARATH SURP and G-patch domain-containing protein 1-like protein OS=Arabidopsis thaliana GN=At3g52120 PE=2 SV=1//2.02115e-155
MDP0000155869	71.2174	176.324	-1.3079	9.2369e-07	9.9639e-06	sp|Q94B77|FH5_ARATH Formin-like protein 5 OS=Arabidopsis thaliana GN=FH5 PE=2 SV=2//1.69432e-176
MDP0000155879	180.696	658.024	-1.8646	2.7799e-13	7.3798e-12	sp|A2YQ93|PRR37_ORYSI Two-component response regulator-like PRR37 OS=Oryza sativa subsp. indica GN=PRR37 PE=2 SV=2//2.4881e-33
MDP0000155945	679.069	1189.1	-0.80824	3.7886e-06	3.6136e-05	sp|Q9LYW9|DNJ36_ARATH DnaJ protein P58IPK homolog OS=Arabidopsis thaliana GN=P58IPK PE=1 SV=1//0
MDP0000155947	4.7658	25.1006	-2.3969	0.00052895	0.0031188	sp|P28492|GLSL_RAT Glutaminase liver isoform, mitochondrial OS=Rattus norvegicus GN=Gls2 PE=2 SV=3//8.42134e-16
MDP0000155974	19.7725	0	Inf	0.00016155	0.0010887	-//-
MDP0000156012	6.55998	21.1853	-1.6913	0.012598	0.049121	-//-
MDP0000156049	50.645	18.9768	1.4162	0.0011911	0.0063683	-//-
MDP0000156057	23.9128	166.128	-2.7964	2.1065e-09	3.4538e-08	sp|Q99JF5|MVD1_MOUSE Diphosphomevalonate decarboxylase OS=Mus musculus GN=Mvd PE=1 SV=2//8.82947e-110
MDP0000156058	3.27314	30.0982	-3.2009	4.1793e-06	3.9533e-05	-//-
MDP0000156075	277.827	682.416	-1.2965	3.2162e-11	6.6778e-10	sp|Q9LTA3|U91C1_ARATH UDP-glycosyltransferase 91C1 OS=Arabidopsis thaliana GN=UGT91C1 PE=2 SV=1//6.61371e-105
MDP0000156100	735.218	1015.88	-0.46648	0.0079875	0.033484	sp|Q14149|MORC3_HUMAN MORC family CW-type zinc finger protein 3 OS=Homo sapiens GN=MORC3 PE=1 SV=3//2.36946e-55
MDP0000156103	12.0048	1.18977	3.3349	0.0027277	0.013219	sp|Q9FJU4|MIOX5_ARATH Inositol oxygenase 5 OS=Arabidopsis thaliana GN=MIOX5 PE=2 SV=1//7.76776e-86
MDP0000156108	22.853	99.6115	-2.1239	1.8826e-09	3.1069e-08	sp|Q5XF57|Y5576_ARATH Probable receptor-like serine/threonine-protein kinase At5g57670 OS=Arabidopsis thaliana GN=At5g57670 PE=2 SV=1//8.1657e-123
MDP0000156132	317.039	101.681	1.6406	1.2066e-12	2.9793e-11	-//-
MDP0000156135	6517.67	2058.2	1.663	2.993e-23	1.8691e-21	sp|Q9LV48|PERK1_ARATH Proline-rich receptor-like protein kinase PERK1 OS=Arabidopsis thaliana GN=PERK1 PE=2 SV=1//4.50035e-77
MDP0000156136	134.615	49.9879	1.4292	6.4263e-07	7.1192e-06	sp|O80662|TCHQD_ARATH Glutathione S-transferase TCHQD OS=Arabidopsis thaliana GN=TCHQD PE=2 SV=1//5.21867e-130
MDP0000156137	441.686	652.094	-0.56206	0.002822	0.013612	sp|Q2LAE1|ASHH2_ARATH Histone-lysine N-methyltransferase ASHH2 OS=Arabidopsis thaliana GN=ASHH2 PE=1 SV=1//0
MDP0000156139	1439.35	856.226	0.74936	1.7717e-05	0.0001479	sp|Q39117|TGT2_ARATH Trihelix transcription factor GT-2 OS=Arabidopsis thaliana GN=GT-2 PE=2 SV=1//6.98455e-15
MDP0000156156	829.671	423.911	0.96878	1.5637e-07	1.9026e-06	sp|P72991|FTSH3_SYNY3 ATP-dependent zinc metalloprotease FtsH 3 OS=Synechocystis sp. (strain PCC 6803 / Kazusa) GN=ftsH3 PE=1 SV=1//1.25971e-53
MDP0000156175	280.225	489.097	-0.80353	4.4154e-05	0.00033706	sp|Q93Z92|RING4_ARATH E3 ubiquitin-protein ligase At4g11680 OS=Arabidopsis thaliana GN=At4g11680 PE=2 SV=1//2.16053e-37
MDP0000156192	4.35796	62.2887	-3.8372	5.1071e-13	1.3229e-11	sp|Q03686|BIP8_TOBAC Luminal-binding protein 8 (Fragment) OS=Nicotiana tabacum GN=BIP8 PE=2 SV=1//4.22332e-60
MDP0000156211	494.137	700.395	-0.50326	0.0066404	0.028478	sp|Q93Z92|RING4_ARATH E3 ubiquitin-protein ligase At4g11680 OS=Arabidopsis thaliana GN=At4g11680 PE=2 SV=1//1.19846e-34
MDP0000156236	736.099	471.95	0.64127	0.00050642	0.0029981	sp|P35135|UBC4_SOLLC Ubiquitin-conjugating enzyme E2-17 kDa OS=Solanum lycopersicum PE=2 SV=1//8.47394e-87
MDP0000156337	215.653	480.514	-1.1559	1.535e-08	2.2064e-07	sp|Q84T61|HSFA1_ORYSJ Heat stress transcription factor A-1 OS=Oryza sativa subsp. japonica GN=HSFA1 PE=2 SV=1//3.80922e-137
MDP0000156339	110.534	279.481	-1.3383	9.1796e-09	1.3606e-07	sp|Q95J56|DJC14_BOVIN DnaJ homolog subfamily C member 14 OS=Bos taurus GN=DNAJC14 PE=1 SV=1//1.83948e-20
MDP0000156343	96.1578	415.384	-2.111	1.1011e-20	5.7227e-19	-//-
MDP0000156354	316.892	107.396	1.561	8.5705e-06	7.6589e-05	sp|O65271|FOLD4_ARATH Bifunctional protein FolD 4, chloroplastic OS=Arabidopsis thaliana GN=FOLD4 PE=2 SV=1//1.21704e-139
MDP0000156363	72.6656	190.972	-1.394	1.0793e-07	1.3541e-06	sp|Q8H1G3|MTPC4_ARATH Metal tolerance protein C4 OS=Arabidopsis thaliana GN=MTPC4 PE=2 SV=1//0
MDP0000156389	99.3752	155.797	-0.64871	0.01203	0.047241	sp|P32746|PYRD_ARATH Dihydroorotate dehydrogenase (quinone), mitochondrial OS=Arabidopsis thaliana GN=PYRD PE=1 SV=2//0
MDP0000156390	0	10.1677	#NAME?	0.0048858	0.021826	sp|O49813|OLEE1_BETPN Olee1-like protein OS=Betula pendula PE=2 SV=1//3.56922e-61
MDP0000156392	149.604	265.119	-0.82549	0.00035208	0.0021701	sp|Q08448|YO059_YEAST Putative lipase YOR059C OS=Saccharomyces cerevisiae (strain ATCC 204508 / S288c) GN=YOR059C PE=1 SV=1//1.35891e-08
MDP0000156410	547.047	1383.17	-1.3382	5.542e-14	1.5908e-12	sp|Q5RBA3|F214B_PONAB Protein FAM214B OS=Pongo abelii GN=FAM214B PE=2 SV=1//6.80516e-13
MDP0000156411	106.503	1124.29	-3.4001	4.7249e-26	3.6422e-24	sp|Q9LW26|Y3684_ARATH Acyltransferase-like protein At3g26840, chloroplastic OS=Arabidopsis thaliana GN=At3g26840 PE=2 SV=1//0
MDP0000156477	1706.15	1003.82	0.76524	6.9665e-06	6.322e-05	-//-
MDP0000156547	57.5467	28.3862	1.0195	0.0076183	0.03213	sp|Q9LFF1|PP281_ARATH Pentatricopeptide repeat-containing protein At3g53700, chloroplastic OS=Arabidopsis thaliana GN=MEE40 PE=2 SV=1//3.99649e-22
MDP0000156606	467.927	788.046	-0.75199	4.1645e-05	0.00031989	-//-
MDP0000156617	1892.05	833.417	1.1828	8.298e-12	1.8622e-10	sp|Q6V9I6|HDT1_SOLCH Histone deacetylase HDT1 OS=Solanum chacoense GN=HDT1 PE=2 SV=1//1.37057e-17
MDP0000156620	169.792	71.892	1.2399	3.4645e-06	3.3336e-05	sp|Q8VZG8|Y4885_ARATH Probable LRR receptor-like serine/threonine-protein kinase At4g08850 OS=Arabidopsis thaliana GN=At4g08850 PE=2 SV=3//2.09977e-56
MDP0000156679	498.324	716.54	-0.52396	0.0037266	0.017277	-//-
MDP0000156683	467.139	288.795	0.6938	0.00046639	0.0027886	sp|Q9SLL7|RL311_ARATH 60S ribosomal protein L31-1 OS=Arabidopsis thaliana GN=RPL31A PE=3 SV=1//3.31684e-39
MDP0000156783	56.9491	9.11995	2.6426	0.0015709	0.0081197	sp|Q38847|AGL15_ARATH Agamous-like MADS-box protein AGL15 OS=Arabidopsis thaliana GN=AGL15 PE=1 SV=1//1.07363e-54
MDP0000156830	28.5707	252.137	-3.1416	4.3454e-24	2.9105e-22	sp|Q66GR0|FLA17_ARATH Fasciclin-like arabinogalactan protein 17 OS=Arabidopsis thaliana GN=FLA17 PE=2 SV=1//0
MDP0000156866	3828.81	2048.38	0.90241	3.9502e-08	5.3123e-07	sp|A2XAZ3|ADHX_ORYSI Alcohol dehydrogenase class-3 OS=Oryza sativa subsp. indica GN=ADHIII PE=3 SV=1//5.34204e-20
MDP0000156895	667.834	234.74	1.5084	1.1342e-14	3.4781e-13	sp|Q9FXA2|PABP8_ARATH Polyadenylate-binding protein 8 OS=Arabidopsis thaliana GN=PAB8 PE=1 SV=1//0
MDP0000156943	245.091	57.7408	2.0857	2.7822e-16	9.9563e-15	-//-
MDP0000157039	773.589	1166	-0.59192	0.00081945	0.0045877	sp|Q9CXF4|TBC15_MOUSE TBC1 domain family member 15 OS=Mus musculus GN=Tbc1d15 PE=1 SV=1//4.84001e-92
MDP0000157048	493.608	1168.91	-1.2437	5.416e-12	1.2427e-10	sp|Q9C9P4|KASC2_ARATH 3-oxoacyl-[acyl-carrier-protein] synthase II, chloroplastic OS=Arabidopsis thaliana GN=KAS2 PE=1 SV=1//0
MDP0000157094	59.6292	10.4637	2.5106	0.00081045	0.0045452	sp|Q941D3|PAP8_ARATH Probable plastid-lipid-associated protein 8, chloroplastic OS=Arabidopsis thaliana GN=PAP8 PE=2 SV=1//1.42544e-85
MDP0000157109	351.051	236.248	0.57138	0.0055175	0.024256	sp|O64587|ACD11_ARATH Accelerated cell death 11 OS=Arabidopsis thaliana GN=ACD11 PE=1 SV=1//7.41654e-96
MDP0000157110	199.378	55.7868	1.8375	8.9485e-12	2.0025e-10	sp|F4IIU4|AIR9_ARATH 187-kDa microtubule-associated protein AIR9 OS=Arabidopsis thaliana GN=AIR9 PE=1 SV=1//0
MDP0000157113	1512.4	37.4322	5.3364	2.5395e-18	1.0745e-16	sp|Q84MA5|CAAT1_ARATH Cationic amino acid transporter 1 OS=Arabidopsis thaliana GN=CAT1 PE=1 SV=1//0
MDP0000157174	716.674	232.81	1.6222	9.2607e-17	3.461e-15	sp|Q680K2|GPPL1_ARATH Haloacid dehalogenase-like hydrolase domain-containing protein At4g39970 OS=Arabidopsis thaliana GN=At4g39970 PE=2 SV=1//8.73532e-112
MDP0000157213	210.601	74.3096	1.5029	0.0048923	0.021848	sp|Q6UW68|TM205_HUMAN Transmembrane protein 205 OS=Homo sapiens GN=TMEM205 PE=1 SV=1//8.33574e-09
MDP0000157225	282.779	140.627	1.0078	0.0010926	0.0059017	sp|Q9FKZ1|DRL42_ARATH Probable disease resistance protein At5g66900 OS=Arabidopsis thaliana GN=At5g66900 PE=3 SV=1//2.96608e-164
MDP0000157238	10.5533	167.188	-3.9857	2.8655e-08	3.9442e-07	sp|Q93X17|SNAK2_SOLTU Snakin-2 OS=Solanum tuberosum GN=SN2 PE=1 SV=1//2.88689e-24
MDP0000157247	0.360496	16.079	-5.479	2.1497e-05	0.00017606	sp|Q2NKU0|CENPX_BOVIN Centromere protein X OS=Bos taurus GN=STRA13 PE=3 SV=1//4.49165e-10
MDP0000157315	76.4143	232.58	-1.6058	1.8322e-10	3.4384e-09	sp|Q98TX3|PDCD4_CHICK Programmed cell death protein 4 OS=Gallus gallus GN=PDCD4 PE=2 SV=1//1.94603e-22
MDP0000157363	7.21866	29.3473	-2.0234	0.00080616	0.0045217	sp|Q9LUS8|P2C40_ARATH Probable protein phosphatase 2C 40 OS=Arabidopsis thaliana GN=At3g16560 PE=2 SV=1//0
MDP0000157382	56.8158	129.407	-1.1875	3.6413e-05	0.00028324	sp|Q9LJE2|SYKM_ARATH Lysine--tRNA ligase, chloroplastic/mitochondrial OS=Arabidopsis thaliana GN=OVA5 PE=2 SV=1//0
MDP0000157497	168.509	15.3986	3.452	4.383e-15	1.3958e-13	sp|Q8DI01|FABZ_THEEB 3-hydroxyacyl-[acyl-carrier-protein] dehydratase FabZ OS=Thermosynechococcus elongatus (strain BP-1) GN=fabZ PE=3 SV=1//5.81058e-48
MDP0000157525	386.586	207.117	0.90034	1.7139e-05	0.00014349	sp|Q9H2M9|RBGPR_HUMAN Rab3 GTPase-activating protein non-catalytic subunit OS=Homo sapiens GN=RAB3GAP2 PE=1 SV=1//6.10224e-26
MDP0000157560	80.3357	0.955998	6.3929	6.1757e-25	4.3938e-23	sp|Q8GX29|SKI25_ARATH F-box/kelch-repeat protein SKIP25 OS=Arabidopsis thaliana GN=SKIP25 PE=1 SV=1//9.60366e-101
MDP0000157578	71.5331	153.072	-1.0975	5.5171e-05	0.00041244	sp|Q9LV11|PMA11_ARATH ATPase 11, plasma membrane-type OS=Arabidopsis thaliana GN=AHA11 PE=1 SV=1//0
MDP0000157627	136.602	427.059	-1.6445	2.3497e-11	4.9383e-10	sp|Q64M78|OML4_ORYSJ Protein MEI2-like 4 OS=Oryza sativa subsp. japonica GN=ML4 PE=2 SV=1//0
MDP0000157643	76.0916	29.9395	1.3457	0.00019447	0.0012802	-//-
MDP0000157644	50.9161	13.8771	1.8754	4.4042e-05	0.00033626	-//-
MDP0000157686	35.5355	92.5671	-1.3812	0.0023664	0.011661	sp|Q9LW26|Y3684_ARATH Acyltransferase-like protein At3g26840, chloroplastic OS=Arabidopsis thaliana GN=At3g26840 PE=2 SV=1//0
MDP0000157756	466.556	280.562	0.73373	0.00029222	0.0018371	-//-
MDP0000157792	537.029	880.715	-0.71368	0.00034969	0.0021574	-//-
MDP0000157809	390.947	72.7132	2.4267	6.7676e-16	2.3265e-14	sp|Q8S307|BZR1_ARATH Protein BRASSINAZOLE-RESISTANT 1 OS=Arabidopsis thaliana GN=BZR1 PE=1 SV=1//4.259e-87
MDP0000157816	10.5657	73.8226	-2.8047	1.1981e-10	2.3089e-09	sp|Q9LJB7|BBX32_ARATH B-box zinc finger protein 32 OS=Arabidopsis thaliana GN=BBX32 PE=1 SV=1//4.32193e-13
MDP0000157852	12947.5	4842.77	1.4188	3.947e-18	1.6569e-16	sp|Q04960|DNJH_CUCSA DnaJ protein homolog OS=Cucumis sativus GN=DNAJ1 PE=2 SV=1//0
MDP0000157864	3.64319	17.3899	-2.255	0.00543	0.023913	-//-
MDP0000157865	5.47849	34.5132	-2.6553	3.9256e-05	0.00030324	-//-
MDP0000157887	27.5785	3.99314	2.7879	3.0273e-05	0.00023994	sp|P81391|MYB05_ANTMA Myb-related protein 305 OS=Antirrhinum majus GN=MYB305 PE=2 SV=1//1.68604e-11
MDP0000157918	3.26358	17.895	-2.455	0.0030064	0.014396	sp|F4JP48|MSH4_ARATH DNA mismatch repair protein MSH4 OS=Arabidopsis thaliana GN=MSH4 PE=2 SV=1//6.09876e-141
MDP0000157957	1276.14	1919.51	-0.58895	0.0004709	0.0028127	sp|Q8LPN7|RNG1L_ARATH E3 ubiquitin-protein ligase RING1-like OS=Arabidopsis thaliana GN=At3g19950 PE=1 SV=1//3.27576e-26
MDP0000157962	4.74253	20.7402	-2.1287	0.0035177	0.016465	sp|O82500|Y4117_ARATH Putative disease resistance protein At4g11170 OS=Arabidopsis thaliana GN=At4g11170 PE=2 SV=1//3.60939e-82
MDP0000157990	811.211	1420.07	-0.80782	4.2656e-06	4.0317e-05	sp|F4JPR7|PUX8_ARATH Plant UBX domain-containing protein 8 OS=Arabidopsis thaliana GN=PUX8 PE=1 SV=1//2.08545e-125
MDP0000158008	52.2693	96.3045	-0.88164	0.0047749	0.021417	sp|Q9SSB8|CX5B2_ARATH Cytochrome c oxidase subunit 5b-2, mitochondrial OS=Arabidopsis thaliana GN=COX5B-2 PE=2 SV=1//2.8369e-36
MDP0000158010	763.822	347.798	1.135	1.1474e-05	0.00010013	sp|Q8RWY7|CYP95_ARATH Peptidyl-prolyl cis-trans isomerase CYP95 OS=Arabidopsis thaliana GN=CYP95 PE=1 SV=2//1.7642e-11
MDP0000158045	18.4289	282.175	-3.9365	7.3633e-40	1.3294e-37	sp|Q9ZPE7|EXO_ARATH Protein EXORDIUM OS=Arabidopsis thaliana GN=EXO PE=2 SV=1//2.1965e-141
MDP0000158046	9.80985	375.42	-5.2581	1.4527e-63	8.019e-61	sp|Q9ZPE7|EXO_ARATH Protein EXORDIUM OS=Arabidopsis thaliana GN=EXO PE=2 SV=1//9.85242e-74
MDP0000158047	0.358421	29.0488	-6.3407	3.3107e-05	0.00025988	sp|Q9ZPE7|EXO_ARATH Protein EXORDIUM OS=Arabidopsis thaliana GN=EXO PE=2 SV=1//1.49103e-135
MDP0000158114	1012.35	356.74	1.5048	2.3045e-05	0.00018767	sp|F4I6M4|SP2L_ARATH Microtubule-associated protein SPIRAL2-like OS=Arabidopsis thaliana GN=SP2L PE=2 SV=1//2.02473e-38
MDP0000158129	2235.92	179.706	3.6372	1.1855e-54	4.5186e-52	-//-
MDP0000158139	711.867	193.858	1.8766	3.4591e-21	1.8707e-19	sp|Q9SVE7|MATE3_ARATH MATE efflux family protein 3, chloroplastic OS=Arabidopsis thaliana GN=DTX45 PE=2 SV=2//1.36469e-46
MDP0000158248	6.91425	24.3374	-1.8155	0.0042747	0.019435	-//-
MDP0000158257	401.972	247.492	0.69972	0.00060663	0.0035266	sp|Q9XGN1|TTG1_ARATH Protein TRANSPARENT TESTA GLABRA 1 OS=Arabidopsis thaliana GN=TTG1 PE=1 SV=1//0
MDP0000158373	835.204	1495.6	-0.84052	1.2712e-06	1.3341e-05	sp|Q9LT17|BBR_ARATH E3 ubiquitin ligase BIG BROTHER-related OS=Arabidopsis thaliana GN=BBR PE=2 SV=1//8.36424e-69
MDP0000158374	73.1848	35.6821	1.0363	0.0034169	0.016081	sp|Q93Z92|RING4_ARATH E3 ubiquitin-protein ligase At4g11680 OS=Arabidopsis thaliana GN=At4g11680 PE=2 SV=1//2.93021e-101
MDP0000158403	246.035	532.081	-1.1128	2.5618e-08	3.5588e-07	sp|Q5XGY1|TSR1_XENLA Pre-rRNA-processing protein TSR1 homolog OS=Xenopus laevis GN=tsr1 PE=2 SV=1//1.03585e-141
MDP0000158421	80.0081	39.7255	1.0101	0.0034129	0.016064	-//-
MDP0000158428	56.7381	255.983	-2.1737	3.4266e-05	0.00026792	sp|Q9SUQ3|Y4374_ARATH Probable inactive receptor kinase At4g23740 OS=Arabidopsis thaliana GN=At4g23740 PE=2 SV=1//0
MDP0000158447	90.4836	11.2905	3.0026	0.00010674	0.00074771	sp|Q9FIJ7|KAD2_ARATH Adenylate kinase 2, chloroplastic OS=Arabidopsis thaliana GN=At5g47840 PE=1 SV=1//5.37855e-115
MDP0000158468	153.436	59.1977	1.374	6.4402e-07	7.1313e-06	sp|Q9C8E7|GLR33_ARATH Glutamate receptor 3.3 OS=Arabidopsis thaliana GN=GLR3.3 PE=2 SV=1//0
MDP0000158470	6.15629	67.2876	-3.4502	2.95e-12	6.9582e-11	sp|Q9C9H7|RLP12_ARATH Receptor-like protein 12 OS=Arabidopsis thaliana GN=RLP12 PE=2 SV=2//1.45371e-07
MDP0000158475	24.7261	995.461	-5.3313	2.634e-55	1.0454e-52	sp|Q8RWW0|ALE2_ARATH Receptor-like serine/threonine-protein kinase ALE2 OS=Arabidopsis thaliana GN=ALE2 PE=1 SV=1//0
MDP0000158544	18.8576	110.896	-2.556	1.0541e-12	2.6257e-11	sp|P35694|XTH2_SOYBN Xyloglucan endotransglucosylase/hydrolase 2 OS=Glycine max PE=2 SV=1//1.3039e-163
MDP0000158578	466.983	295.875	0.65838	0.00077419	0.0043572	sp|Q40392|TMVRN_NICGU TMV resistance protein N OS=Nicotiana glutinosa GN=N PE=1 SV=1//1.97399e-27
MDP0000158652	77.024	39.7874	0.953	0.010341	0.041665	sp|Q9SCL7|NAGK_ARATH Acetylglutamate kinase, chloroplastic OS=Arabidopsis thaliana GN=NAGK PE=1 SV=1//8.496e-10
MDP0000158709	712.07	1277.41	-0.84313	1.6541e-06	1.6944e-05	sp|Q8RWF4|NIPA8_ARATH Probable magnesium transporter NIPA8 OS=Arabidopsis thaliana GN=At3g26670 PE=2 SV=1//0
MDP0000158714	588.814	353.821	0.73479	0.00019001	0.0012559	sp|Q9C6X2|SCAM4_ARATH Secretory carrier-associated membrane protein 4 OS=Arabidopsis thaliana GN=SCAMP4 PE=2 SV=1//1.87344e-141
MDP0000158751	7.59827	35.9329	-2.2416	6.368e-05	0.0004684	-//-
MDP0000158753	16.0326	410.712	-4.679	6.5557e-06	5.9792e-05	sp|Q9LQL2|PTR14_ARATH Protein NRT1/ PTR FAMILY 7.3 OS=Arabidopsis thaliana GN=NPF7.3 PE=1 SV=2//0
MDP0000158766	8.42684	24.6938	-1.5511	0.011245	0.044671	-//-
MDP0000158812	0.730549	183.709	-7.9742	3.0004e-49	8.7859e-47	sp|O80786|MCM5_ARATH DNA replication licensing factor MCM5 OS=Arabidopsis thaliana GN=MCM5 PE=1 SV=1//0
MDP0000158821	205.518	121.834	0.75435	0.0020881	0.010429	sp|Q9SLN8|DBR_TOBAC 2-alkenal reductase (NADP(+)-dependent) OS=Nicotiana tabacum GN=DBR PE=1 SV=1//5.69486e-94
MDP0000158876	7.29675	62.2979	-3.0939	2.1172e-10	3.9394e-09	sp|O22932|CIPKB_ARATH CBL-interacting serine/threonine-protein kinase 11 OS=Arabidopsis thaliana GN=CIPK11 PE=1 SV=1//0
MDP0000158877	2363.81	418.723	2.497	1.4982e-43	3.4261e-41	sp|Q8LDD3|CUT1D_ARATH Protein CURVATURE THYLAKOID 1D, chloroplastic OS=Arabidopsis thaliana GN=CURT1D PE=1 SV=1//1.80926e-18
MDP0000158907	29.4213	65.5004	-1.1546	0.0019203	0.0096851	sp|Q8GW20|Y5390_ARATH Uncharacterized protein At5g03900, chloroplastic OS=Arabidopsis thaliana GN=At5g03900 PE=2 SV=2//5.72295e-17
MDP0000158933	56.9519	98.2955	-0.78738	0.01021	0.04123	sp|Q7XBQ9|RGA2_SOLBU Disease resistance protein RGA2 OS=Solanum bulbocastanum GN=RGA2 PE=1 SV=1//2.67061e-10
MDP0000158987	522.584	285.345	0.87296	9.9727e-06	8.799e-05	sp|P29344|RR1_SPIOL 30S ribosomal protein S1, chloroplastic OS=Spinacia oleracea GN=RPS1 PE=1 SV=1//0
MDP0000158995	790.62	1590.7	-1.0086	6.1888e-09	9.4203e-08	sp|Q42908|PMGI_MESCR 2,3-bisphosphoglycerate-independent phosphoglycerate mutase OS=Mesembryanthemum crystallinum GN=PGM1 PE=2 SV=1//0
MDP0000159011	609.051	372.398	0.70972	0.00017965	0.0011948	sp|Q38851|MYB6_ARATH Transcription repressor MYB6 OS=Arabidopsis thaliana GN=MYB6 PE=1 SV=1//1.10959e-74
MDP0000159070	261.618	55.6629	2.2327	1.3071e-18	5.6552e-17	sp|Q7Y1X1|EST_HEVBR Esterase OS=Hevea brasiliensis PE=1 SV=1//9.28844e-47
MDP0000159089	51.6857	0.31312	7.3669	5.2752e-18	2.1953e-16	sp|P49352|FPPS2_LUPAL Farnesyl pyrophosphate synthase 2 OS=Lupinus albus GN=FPS2 PE=2 SV=1//9.45455e-10
MDP0000159111	30.4355	148.736	-2.2889	2.2613e-13	6.0667e-12	sp|Q07123|AMO2_ARTS1 Copper methylamine oxidase OS=Arthrobacter sp. (strain P1) GN=maoII PE=1 SV=1//6.81375e-143
MDP0000159130	2058.54	3731.11	-0.85799	2.0902e-07	2.5002e-06	sp|Q9XES1|ECA4_ARATH Calcium-transporting ATPase 4, endoplasmic reticulum-type OS=Arabidopsis thaliana GN=ECA4 PE=2 SV=2//0
MDP0000159220	225.297	105.798	1.0905	0.0010947	0.0059097	sp|Q5R7A2|ALG1_PONAB Chitobiosyldiphosphodolichol beta-mannosyltransferase OS=Pongo abelii GN=ALG1 PE=2 SV=1//8.55446e-104
MDP0000159233	50.4912	133.514	-1.4029	1.848e-06	1.8747e-05	sp|Q8W1Y3|KP1_ARATH Kinesin KP1 OS=Arabidopsis thaliana GN=KP1 PE=1 SV=2//1.39886e-169
MDP0000159271	100.941	50.6634	0.9945	0.0012095	0.0064539	sp|Q9FI14|TAO1_ARATH Disease resistance protein TAO1 OS=Arabidopsis thaliana GN=TAO1 PE=3 SV=1//8.71485e-58
MDP0000159358	680.407	1201.54	-0.82041	2.9473e-06	2.8769e-05	sp|F4IXE7|IDM1_ARATH Increased DNA methylation 1 OS=Arabidopsis thaliana GN=IDM1 PE=1 SV=1//2.74243e-10
MDP0000159421	20.0313	3.15829	2.665	0.0019391	0.0097707	sp|Q92QI0|RL1_RHIME 50S ribosomal protein L1 OS=Rhizobium meliloti (strain 1021) GN=rplA PE=3 SV=1//1.3912e-41
MDP0000159448	1366.62	927.056	0.55989	0.0011073	0.0059683	sp|Q9T0A0|LACS4_ARATH Long chain acyl-CoA synthetase 4 OS=Arabidopsis thaliana GN=LACS4 PE=2 SV=1//0
MDP0000159531	352.506	929.784	-1.3992	5.4424e-14	1.566e-12	sp|Q9LDL7|PAT1_ARATH Scarecrow-like transcription factor PAT1 OS=Arabidopsis thaliana GN=PAT1 PE=2 SV=1//0
MDP0000159547	530.845	334.8	0.66499	0.00049464	0.0029386	sp|Q5RC80|RBM39_PONAB RNA-binding protein 39 OS=Pongo abelii GN=RBM39 PE=2 SV=1//8.11135e-11
MDP0000159548	271.494	122.785	1.1448	0.0017887	0.0091192	sp|P93654|SYP22_ARATH Syntaxin-22 OS=Arabidopsis thaliana GN=SYP22 PE=1 SV=1//2.59125e-72
MDP0000159551	104.15	2.88463	5.1741	8.5842e-13	2.1629e-11	sp|Q9SKX1|IBH1_ARATH Transcription factor IBH1 OS=Arabidopsis thaliana GN=IBH1 PE=1 SV=1//9.52482e-12
MDP0000159581	897.944	2452.64	-1.4496	3.233e-17	1.2603e-15	sp|Q6S001|KIF11_DICDI Kinesin-related protein 11 OS=Dictyostelium discoideum GN=kif11 PE=3 SV=1//4.63804e-86
MDP0000159598	489.669	131.76	1.8939	1.2012e-18	5.2203e-17	sp|Q9LXJ0|FTZ22_ARATH Cell division protein FtsZ homolog 2-2, chloroplastic OS=Arabidopsis thaliana GN=FTSZ2-2 PE=1 SV=1//0
MDP0000159661	97.7182	51.0288	0.93732	0.0028104	0.013562	sp|A0QM57|Y4873_MYCA1 Putative S-adenosyl-L-methionine-dependent methyltransferase MAV_4873 OS=Mycobacterium avium (strain 104) GN=MAV_4873 PE=3 SV=1//8.54885e-16
MDP0000159668	394.713	948.917	-1.2655	0.0016365	0.0084173	sp|Q9SZN7|HIP26_ARATH Heavy metal-associated isoprenylated plant protein 26 OS=Arabidopsis thaliana GN=HIPP26 PE=1 SV=1//1.37429e-87
MDP0000159669	2.18209	23.9418	-3.4557	1.8679e-05	0.00015528	sp|O22469|MSI3_ARATH WD-40 repeat-containing protein MSI3 OS=Arabidopsis thaliana GN=MSI3 PE=1 SV=2//3.09581e-132
MDP0000159716	10.9358	0.329758	5.0515	0.00044431	0.0026712	-//-
MDP0000159735	476.413	706.254	-0.56798	0.0020937	0.010454	sp|Q3EC11|ZDHC2_ARATH Probable protein S-acyltransferase 23 OS=Arabidopsis thaliana GN=PAT23 PE=2 SV=2//0
MDP0000159795	1987.51	1027.99	0.95115	2.2716e-08	3.175e-07	sp|Q9M1S8|GCP2_ARATH Probable glutamate carboxypeptidase 2 OS=Arabidopsis thaliana GN=AMP1 PE=1 SV=3//1.10839e-106
MDP0000159869	454.618	263.826	0.78507	8.8423e-05	0.0006305	-//-
MDP0000159873	14.1911	58.1495	-2.0348	4.683e-06	4.3952e-05	sp|Q9ZS34|CHLP_TOBAC Geranylgeranyl diphosphate reductase, chloroplastic OS=Nicotiana tabacum GN=CHLP PE=2 SV=1//0
MDP0000159947	467.529	715.036	-0.61296	0.00090749	0.0050168	-//-
MDP0000159973	0	17.5168	#NAME?	0.0038136	0.01762	sp|O49813|OLEE1_BETPN Olee1-like protein OS=Betula pendula PE=2 SV=1//5.56685e-42
MDP0000160020	96.7704	15.6827	2.6254	2.6521e-12	6.3052e-11	sp|Q8LF20|CAP2_ARATH Putative clathrin assembly protein At2g25430 OS=Arabidopsis thaliana GN=At2g25430 PE=1 SV=2//4.71966e-180
MDP0000160076	586.229	334.597	0.80904	2.7856e-05	0.00022285	sp|Q5R7T2|GLYR1_PONAB Putative oxidoreductase GLYR1 OS=Pongo abelii GN=GLYR1 PE=2 SV=2//3.87226e-07
MDP0000160077	253.498	52.2723	2.2779	0.00016357	0.0011002	-//-
MDP0000160207	191.844	446.47	-1.2186	3.5954e-09	5.6836e-08	sp|Q9M9C6|P2C15_ARATH Probable protein phosphatase 2C 15 OS=Arabidopsis thaliana GN=At1g68410 PE=2 SV=1//0
MDP0000160227	14.2438	80.6357	-2.5011	6.4497e-10	1.1342e-08	sp|J9RYI6|DCVR_CUCSA Divinyl chlorophyllide a 8-vinyl-reductase, chloroplastic OS=Cucumis sativus GN=DVR PE=1 SV=1//0
MDP0000160246	284.324	88.7009	1.6805	0.002612	0.012735	sp|Q9M015|Y5161_ARATH Uncharacterized protein At5g01610 OS=Arabidopsis thaliana GN=At5g01610 PE=1 SV=1//1.85958e-13
MDP0000160248	307.821	54.3178	2.5026	0.00022734	0.0014726	sp|P42791|RL182_ARATH 60S ribosomal protein L18-2 OS=Arabidopsis thaliana GN=RPL18B PE=1 SV=2//1.60401e-119
MDP0000160327	2304.88	3196.44	-0.47177	0.0042494	0.019334	sp|Q9FPR3|EDR1_ARATH Serine/threonine-protein kinase EDR1 OS=Arabidopsis thaliana GN=EDR1 PE=1 SV=1//7.44047e-46
MDP0000160376	865.465	1360.7	-0.6528	0.00017157	0.0011481	sp|Q8RWQ4|RGAP7_ARATH Rho GTPase-activating protein 7 OS=Arabidopsis thaliana GN=ROPGAP7 PE=2 SV=1//9.82727e-103
MDP0000160444	103.757	168.727	-0.70148	0.0056295	0.024694	sp|Q50EK3|C04C1_PINTA Cytochrome P450 704C1 OS=Pinus taeda GN=CYP704C1 PE=2 SV=1//3.68494e-17
MDP0000160495	751.158	482.51	0.63856	0.00062088	0.0036007	sp|Q6PBL0|TIM16_DANRE Mitochondrial import inner membrane translocase subunit tim16 OS=Danio rerio GN=pam16 PE=2 SV=1//1.5687e-15
MDP0000160526	121.555	58.4411	1.0566	0.00036198	0.0022244	-//-
MDP0000160541	255.82	692.713	-1.4371	1.2905e-13	3.5658e-12	sp|Q9LV48|PERK1_ARATH Proline-rich receptor-like protein kinase PERK1 OS=Arabidopsis thaliana GN=PERK1 PE=2 SV=1//0
MDP0000160567	1922.15	321.999	2.5776	2.3871e-44	5.6471e-42	sp|O58403|RACD_PYRHO Aspartate racemase OS=Pyrococcus horikoshii (strain ATCC 700860 / DSM 12428 / JCM 9974 / NBRC 100139 / OT-3) GN=PH0670 PE=1 SV=1//7.62204e-13
MDP0000160816	3.63363	23.667	-2.7034	0.00032169	0.0020019	sp|Q9LFG1|Y3359_ARATH Putative leucine-rich repeat receptor-like serine/threonine-protein kinase At3g53590 OS=Arabidopsis thaliana GN=At3g53590 PE=3 SV=2//0
MDP0000160880	49.632	13.9437	1.8317	0.00025199	0.0016117	sp|Q39163|TGA5_ARATH Transcription factor TGA5 OS=Arabidopsis thaliana GN=TGA5 PE=1 SV=2//1.06228e-21
MDP0000160892	117.713	266.491	-1.1788	4.1928e-07	4.7965e-06	sp|Q9LFS8|SMC5_ARATH Structural maintenance of chromosomes protein 5 OS=Arabidopsis thaliana GN=SMC5 PE=2 SV=1//0
MDP0000160924	732.604	441.441	0.73081	7.6826e-05	0.00055515	sp|O80450|TGT3B_ARATH Trihelix transcription factor GT-3b OS=Arabidopsis thaliana GN=GT-3B PE=1 SV=1//1.41694e-29
MDP0000160965	94.8582	43.445	1.1266	0.00047198	0.0028181	sp|Q9FMW4|GEML8_ARATH Putative GEM-like protein 8 OS=Arabidopsis thaliana GN=At5g23370 PE=3 SV=1//1.37634e-23
MDP0000161016	12.8629	77.4708	-2.5904	2.382e-07	2.8266e-06	sp|Q03666|GSTX4_TOBAC Probable glutathione S-transferase OS=Nicotiana tabacum PE=2 SV=1//4.68919e-107
MDP0000161041	60.5001	16.1289	1.9073	5.5209e-06	5.1135e-05	sp|B3H4F1|SP1L1_ARATH Protein SPIRAL1-like 1 OS=Arabidopsis thaliana GN=SP1L1 PE=2 SV=1//5.45165e-17
MDP0000161046	681.575	2463.72	-1.8539	1.8877e-26	1.5135e-24	sp|O04379|AGO1_ARATH Protein argonaute 1 OS=Arabidopsis thaliana GN=AGO1 PE=1 SV=1//0
MDP0000161063	0	29.4766	#NAME?	8.7295e-11	1.7139e-09	-//-
MDP0000161080	44.9201	90.8908	-1.0168	0.0018531	0.0094041	sp|O81097|RPB8A_ARATH DNA-directed RNA polymerases II and V subunit 8A OS=Arabidopsis thaliana GN=NRPB8A PE=1 SV=1//3.7373e-46
MDP0000161086	43.4122	13.1711	1.7207	0.00028206	0.0017804	sp|Q99JH1|RP25L_MOUSE Ribonuclease P protein subunit p25-like protein OS=Mus musculus GN=Rpp25l PE=2 SV=1//2.0842e-10
MDP0000161103	292.496	532.433	-0.86418	9.2488e-06	8.2192e-05	sp|Q0WUR5|FAB1A_ARATH 1-phosphatidylinositol-3-phosphate 5-kinase FAB1A OS=Arabidopsis thaliana GN=FAB1A PE=2 SV=1//0
MDP0000161121	73.1194	3.221	4.5047	0.00024156	0.0015532	sp|P34913|HYES_HUMAN Bifunctional epoxide hydrolase 2 OS=Homo sapiens GN=EPHX2 PE=1 SV=2//5.87557e-42
MDP0000161125	50.3845	288.816	-2.5191	6.4515e-09	9.7953e-08	sp|Q9LYT3|TT12_ARATH Protein TRANSPARENT TESTA 12 OS=Arabidopsis thaliana GN=TT12 PE=2 SV=1//3.43216e-100
MDP0000161157	1838.39	1330.09	0.46691	0.0057286	0.025088	sp|O04197|COI1_ARATH Coronatine-insensitive protein 1 OS=Arabidopsis thaliana GN=COI1 PE=1 SV=1//0
MDP0000161216	54.1976	24.6168	1.1386	0.0049458	0.02206	sp|Q9MBA2|MIND1_ARATH Putative septum site-determining protein minD homolog, chloroplastic OS=Arabidopsis thaliana GN=MIND1 PE=1 SV=1//7.52886e-140
MDP0000161217	2251.73	1441.61	0.64335	0.00012927	0.00088875	-//-
MDP0000161236	465.663	262.942	0.82454	4.1184e-05	0.00031686	sp|Q0JHZ2|C3H11_ORYSJ Zinc finger CCCH domain-containing protein 11 OS=Oryza sativa subsp. japonica GN=Os01g0834700 PE=2 SV=2//1.29193e-152
MDP0000161239	193.666	289.742	-0.5812	0.0062962	0.027226	sp|Q38796|LUMI_ARATH Homeobox protein LUMINIDEPENDENS OS=Arabidopsis thaliana GN=LD PE=1 SV=2//8.94088e-32
MDP0000161253	467.476	249.92	0.90342	6.641e-06	6.046e-05	-//-
MDP0000161311	16460.1	2226.4	2.8862	2.2863e-62	1.22e-59	sp|Q9SZN7|HIP26_ARATH Heavy metal-associated isoprenylated plant protein 26 OS=Arabidopsis thaliana GN=HIPP26 PE=1 SV=1//2.90465e-08
MDP0000161386	15.5845	45.2943	-1.5392	0.00095291	0.0052462	sp|Q7ZXX2|KIF19_XENLA Kinesin-like protein KIF19 OS=Xenopus laevis GN=kif19 PE=2 SV=1//1.15814e-91
MDP0000161415	29.5159	97.5653	-1.7249	0.0017779	0.0090711	sp|Q9SIJ9|PME11_ARATH Putative pectinesterase 11 OS=Arabidopsis thaliana GN=PME11 PE=3 SV=1//1.9536e-29
MDP0000161461	216.139	456.565	-1.0789	5.33e-07	5.9932e-06	sp|C0LGI2|Y1677_ARATH Probable LRR receptor-like serine/threonine-protein kinase At1g67720 OS=Arabidopsis thaliana GN=At1g67720 PE=2 SV=1//0
MDP0000161517	340.725	221.58	0.62078	0.0028655	0.013797	sp|Q8RXE7|AGD14_ARATH Probable ADP-ribosylation factor GTPase-activating protein AGD14 OS=Arabidopsis thaliana GN=AGD14 PE=1 SV=2//1.17481e-07
MDP0000161521	44.9584	205.254	-2.1907	0.00011732	0.00081346	sp|Q9FGK4|B561J_ARATH Cytochrome b561 and DOMON domain-containing protein At5g47530 OS=Arabidopsis thaliana GN=At5g47530 PE=2 SV=1//2.37043e-141
MDP0000161522	804.975	1700.97	-1.0793	4.0964e-10	7.3405e-09	sp|P54928|IMP3_SOLLC Inositol monophosphatase 3 OS=Solanum lycopersicum GN=IMP3 PE=1 SV=1//1.0177e-145
MDP0000161533	472.718	193.849	1.286	3.8325e-05	0.00029677	sp|Q9LFG2|DAPF_ARATH Diaminopimelate epimerase, chloroplastic OS=Arabidopsis thaliana GN=DAPF PE=1 SV=1//3.22408e-158
MDP0000161594	34.2261	405.258	-3.5657	2.4821e-43	5.4932e-41	-//-
MDP0000161689	2.51932	13.5849	-2.4309	0.010903	0.043533	sp|Q9FH40|TA14B_ARATH Transcription initiation factor TFIID subunit 14b OS=Arabidopsis thaliana GN=TAF14B PE=1 SV=1//2.38867e-74
MDP0000161691	717.097	454.164	0.65895	0.00030095	0.0018849	sp|Q9STH1|HSOP3_ARATH Hsp70-Hsp90 organizing protein 3 OS=Arabidopsis thaliana GN=HOP3 PE=2 SV=1//0
MDP0000161693	21.8188	70.0184	-1.6822	1.2376e-05	0.0001073	sp|Q9LID6|AB1E_ARATH ABC transporter E family member 1 OS=Arabidopsis thaliana GN=ABCE1 PE=2 SV=1//7.61868e-39
MDP0000161711	55.6512	7.79431	2.8359	5.1392e-08	6.7954e-07	sp|Q58FX0|BAP2_ARATH BON1-associated protein 2 OS=Arabidopsis thaliana GN=BAP2 PE=1 SV=1//2.04097e-07
MDP0000161739	1.07734	11.078	-3.3622	0.0050578	0.022496	sp|O80513|CCU41_ARATH Cyclin-U4-1 OS=Arabidopsis thaliana GN=CYCU4-1 PE=1 SV=1//1.95705e-14
MDP0000161797	1329.51	2024.82	-0.6069	0.00034057	0.0021088	sp|Q7KZ85|SPT6H_HUMAN Transcription elongation factor SPT6 OS=Homo sapiens GN=SUPT6H PE=1 SV=2//1.94599e-102
MDP0000161842	3755.04	2424.62	0.63107	0.00011741	0.00081398	sp|Q9XF97|RL4_PRUAR 60S ribosomal protein L4 OS=Prunus armeniaca GN=RPL4 PE=2 SV=1//0
MDP0000161897	10.5637	36.7558	-1.7989	0.00054567	0.0032067	sp|O64889|GUN12_ARATH Endoglucanase 12 OS=Arabidopsis thaliana GN=At2g44540 PE=3 SV=1//1.8865e-32
MDP0000161903	98.4661	320.83	-1.7041	1.9203e-13	5.2013e-12	sp|Q9T0H9|GDT12_ARATH GDT1-like protein 2, chloroplastic OS=Arabidopsis thaliana GN=At4g13590 PE=1 SV=2//3.88741e-128
MDP0000161912	422.732	187.917	1.1696	1.8542e-08	2.6283e-07	sp|Q8VWN6|RFS_PEA Galactinol--sucrose galactosyltransferase OS=Pisum sativum GN=RFS PE=1 SV=1//0
MDP0000161947	240.241	713.905	-1.5712	1.7811e-11	3.8066e-10	sp|Q9SBA5|ITPK1_ARATH Inositol-tetrakisphosphate 1-kinase 1 OS=Arabidopsis thaliana GN=ITPK1 PE=1 SV=1//4.70664e-104
MDP0000161955	352.116	912.864	-1.3744	0.0035064	0.016425	sp|O48651|ERG1_PANGI Squalene monooxygenase OS=Panax ginseng PE=2 SV=1//0
MDP0000161981	399.752	730.893	-0.87056	3.5063e-06	3.3691e-05	sp|Q9MB58|F26_ARATH 6-phosphofructo-2-kinase/fructose-2,6-bisphosphatase OS=Arabidopsis thaliana GN=FKFBP PE=1 SV=1//0
MDP0000161987	220.519	450.385	-1.0303	6.0542e-07	6.7428e-06	sp|Q9M841|PEX12_ARATH Peroxisome biogenesis protein 12 OS=Arabidopsis thaliana GN=PEX12 PE=1 SV=2//0
MDP0000162030	0	9.41174	#NAME?	0.00067996	0.0038944	sp|Q7S1H9|CMR1_NEUCR DNA damage-binding protein cmr1 OS=Neurospora crassa (strain ATCC 24698 / 74-OR23-1A / CBS 708.71 / DSM 1257 / FGSC 987) GN=NCU09302 PE=3 SV=1//5.09375e-22
MDP0000162032	0	10.3782	#NAME?	0.0087317	0.036112	sp|Q9M2A0|PMA8_ARATH ATPase 8, plasma membrane-type OS=Arabidopsis thaliana GN=AHA8 PE=3 SV=1//0
MDP0000162143	55.4428	207.968	-1.9073	6.5206e-13	1.6683e-11	-//-
MDP0000162186	295.641	176.65	0.74296	0.00069803	0.0039822	sp|Q6NVS2|ERGI3_XENTR Endoplasmic reticulum-Golgi intermediate compartment protein 3 OS=Xenopus tropicalis GN=ergic3 PE=2 SV=1//1.07206e-67
MDP0000162193	492.117	338.414	0.54021	0.0055737	0.024479	sp|F4JLS1|LDL3_ARATH Lysine-specific histone demethylase 1 homolog 3 OS=Arabidopsis thaliana GN=LDL3 PE=2 SV=1//5.2013e-06
MDP0000162215	0.360496	25.2836	-6.1321	6.1323e-08	8.0114e-07	sp|Q03666|GSTX4_TOBAC Probable glutathione S-transferase OS=Nicotiana tabacum PE=2 SV=1//5.69991e-105
MDP0000162220	299.909	496.377	-0.72691	0.00021878	0.0014241	-//-
MDP0000162233	6.50056	23.8253	-1.8739	0.0047842	0.021446	-//-
MDP0000162279	41.9149	92.359	-1.1398	0.00043576	0.0026234	-//-
MDP0000162334	28.5939	8.03469	1.8314	0.0075648	0.031927	-//-
MDP0000162339	432.771	608.706	-0.49214	0.0086855	0.035949	sp|Q9SGW3|PSD8A_ARATH 26S proteasome non-ATPase regulatory subunit 8 homolog A OS=Arabidopsis thaliana GN=RPN12A PE=1 SV=1//7.81759e-101
MDP0000162365	2032.45	2848.02	-0.48674	0.0035948	0.016772	sp|Q9MA15|Y1796_ARATH Uncharacterized aarF domain-containing protein kinase At1g79600, chloroplastic OS=Arabidopsis thaliana GN=At1g79600 PE=2 SV=1//0
MDP0000162375	50.2279	17.3775	1.5313	0.00041428	0.0025063	sp|Q9FKZ1|DRL42_ARATH Probable disease resistance protein At5g66900 OS=Arabidopsis thaliana GN=At5g66900 PE=3 SV=1//2.34983e-167
MDP0000162426	0	6.00304	#NAME?	0.011735	0.04626	-//-
MDP0000162566	1148.82	770.271	0.57671	0.00099119	0.0054234	sp|Q9S9V9|FBL23_ARATH Putative F-box/LRR-repeat protein 23 OS=Arabidopsis thaliana GN=FBL23 PE=3 SV=1//3.64333e-21
MDP0000162579	24.9686	311.995	-3.6433	2.7442e-06	2.6901e-05	sp|Q84MA5|CAAT1_ARATH Cationic amino acid transporter 1 OS=Arabidopsis thaliana GN=CAT1 PE=1 SV=1//0
MDP0000162581	1059.41	2383.23	-1.1697	6.0222e-12	1.3707e-10	sp|O64587|ACD11_ARATH Accelerated cell death 11 OS=Arabidopsis thaliana GN=ACD11 PE=1 SV=1//1.79469e-103
MDP0000162583	224.598	362.685	-0.69138	0.00083568	0.0046677	sp|A9LNK9|CPSF_ARATH 30-kDa cleavage and polyadenylation specificity factor 30 OS=Arabidopsis thaliana GN=CPSF30 PE=1 SV=1//0
MDP0000162584	755.32	1436.74	-0.92764	1.0652e-07	1.3384e-06	sp|Q5F471|PP6R3_CHICK Serine/threonine-protein phosphatase 6 regulatory subunit 3 OS=Gallus gallus GN=PPP6R3 PE=2 SV=1//1.01815e-54
MDP0000162593	3098.45	1688.93	0.87544	0.0026803	0.013017	-//-
MDP0000162679	1469.56	519.239	1.5009	5.7024e-17	2.1769e-15	sp|Q84JK8|MAKR6_ARATH Probable membrane-associated kinase regulator 6 OS=Arabidopsis thaliana GN=MAKR6 PE=2 SV=1//6.16249e-35
MDP0000162721	3.62407	51.6105	-3.832	4.4717e-11	9.1344e-10	sp|Q9LYV6|GEML5_ARATH GEM-like protein 5 OS=Arabidopsis thaliana GN=At5g13200 PE=1 SV=1//7.3413e-107
MDP0000162784	436.346	673.474	-0.62615	0.00078884	0.0044328	sp|O14114|YEJJ_SCHPO Uncharacterized AAA domain-containing protein C31G5.19 OS=Schizosaccharomyces pombe (strain 972 / ATCC 24843) GN=SPAC31G5.19 PE=3 SV=1//3.55536e-88
MDP0000162785	106.615	44.1026	1.2735	4.8163e-05	0.00036362	sp|Q8W566|Y3514_ARATH Uncharacterized exonuclease domain-containing protein At3g15140 OS=Arabidopsis thaliana GN=At3g15140 PE=2 SV=1//6.00786e-122
MDP0000162816	2037.26	3384.25	-0.7322	0.0013535	0.0071312	sp|P42056|VDAC2_SOLTU Mitochondrial outer membrane protein porin of 36 kDa OS=Solanum tuberosum PE=1 SV=2//6.8631e-167
MDP0000162817	2473.04	1215.23	1.0251	1.1419e-09	1.9413e-08	sp|Q94A41|AMY3_ARATH Alpha-amylase 3, chloroplastic OS=Arabidopsis thaliana GN=AMY3 PE=2 SV=1//0
MDP0000162856	1291.2	910.054	0.50469	0.0037898	0.01752	-//-
MDP0000162872	12.2881	43.044	-1.8086	0.00026099	0.0016626	sp|Q9QYL8|LYPA2_RAT Acyl-protein thioesterase 2 OS=Rattus norvegicus GN=Lypla2 PE=1 SV=1//4.5233e-22
MDP0000162912	12.3367	75.6337	-2.6161	4.2697e-10	7.634e-09	-//-
MDP0000162922	108.988	50.5318	1.1089	0.00028896	0.0018185	-//-
MDP0000162923	44.4887	398.181	-3.1619	7.474e-37	1.1359e-34	-//-
MDP0000162963	472.525	674.479	-0.51338	0.0056473	0.024761	sp|Q8RVQ5|SEC10_ARATH Exocyst complex component SEC10 OS=Arabidopsis thaliana GN=SEC10 PE=1 SV=2//0
MDP0000163005	40.4031	13.2803	1.6052	0.0011936	0.0063792	sp|Q8W496|PTC52_ARATH Protochlorophyllide-dependent translocon component 52, chloroplastic OS=Arabidopsis thaliana GN=PTC52 PE=2 SV=1//1.29953e-61
MDP0000163032	239.32	124.143	0.94694	0.00050113	0.0029711	sp|Q9LZX1|LOR15_ARATH Protein LURP-one-related 15 OS=Arabidopsis thaliana GN=At5g01750 PE=1 SV=1//2.44417e-85
MDP0000163061	62.4213	124.895	-1.0006	0.00048783	0.0029027	sp|Q9ASV6|RR20_ARATH 30S ribosomal protein S20, chloroplastic OS=Arabidopsis thaliana GN=RPS20 PE=2 SV=1//5.30672e-08
MDP0000163088	91.2441	41.199	1.1471	0.00039783	0.0024187	sp|Q3U2U7|MET17_MOUSE Methyltransferase-like protein 17, mitochondrial OS=Mus musculus GN=Mettl17 PE=2 SV=2//1.92675e-29
MDP0000163095	393.683	45.3698	3.1172	4.2334e-36	6.1607e-34	sp|P46604|HAT22_ARATH Homeobox-leucine zipper protein HAT22 OS=Arabidopsis thaliana GN=HAT22 PE=1 SV=1//4.8265e-80
MDP0000163164	1025.95	1598.83	-0.64005	0.00018399	0.0012204	sp|Q5M729|ODP23_ARATH Dihydrolipoyllysine-residue acetyltransferase component 3 of pyruvate dehydrogenase complex, mitochondrial OS=Arabidopsis thaliana GN=At1g54220 PE=2 SV=1//0
MDP0000163170	27.5905	7.6418	1.8522	0.0018494	0.0093889	sp|Q43077|AMO_PEA Primary amine oxidase OS=Pisum sativum PE=1 SV=1//5.61074e-139
MDP0000163211	795.314	1177.69	-0.56636	0.0012762	0.0067708	sp|Q5W7F2|AGD3_ARATH ADP-ribosylation factor GTPase-activating protein AGD3 OS=Arabidopsis thaliana GN=AGD3 PE=1 SV=1//0
MDP0000163222	22.544	340.384	-3.9163	1.882e-44	4.4744e-42	sp|O50064|FIMB2_ARATH Fimbrin-2 OS=Arabidopsis thaliana GN=FIM2 PE=2 SV=1//0
MDP0000163242	51.4785	130.082	-1.3374	6.4128e-06	5.8616e-05	sp|Q9SX31|PERK9_ARATH Proline-rich receptor-like protein kinase PERK9 OS=Arabidopsis thaliana GN=PERK9 PE=2 SV=1//0
MDP0000163248	568.067	325.316	0.80422	2.9298e-05	0.00023314	sp|Q9ZT91|EFTM_ARATH Elongation factor Tu, mitochondrial OS=Arabidopsis thaliana GN=TUFA PE=1 SV=1//0
MDP0000163249	1925.81	770.605	1.3214	1.0532e-11	2.3222e-10	-//-
MDP0000163276	182.448	325.504	-0.83519	0.00010907	0.00076212	sp|P48489|PP1_ORYSJ Serine/threonine-protein phosphatase PP1 OS=Oryza sativa subsp. japonica GN=Os03g0268000 PE=2 SV=2//0
MDP0000163291	379.999	255.452	0.57294	0.0047909	0.021471	sp|Q8LFP1|PRA1H_ARATH PRA1 family protein H OS=Arabidopsis thaliana GN=PRA1H PE=2 SV=1//5.95741e-88
MDP0000163295	5.79579	96.6912	-4.0603	1.6361e-19	7.7032e-18	sp|Q9M2S6|SDIR1_ARATH E3 ubiquitin-protein ligase SDIR1 OS=Arabidopsis thaliana GN=SDIR1 PE=1 SV=1//2.02811e-69
MDP0000163301	76.5518	128.831	-0.75097	0.0060764	0.026425	sp|O82200|MIOX2_ARATH Inositol oxygenase 2 OS=Arabidopsis thaliana GN=MIOX2 PE=2 SV=2//5.05123e-143
MDP0000163419	1121.55	698.262	0.68365	0.00012108	0.0008369	sp|H2DH18|C7A12_PANGI Cytochrome P450 CYP736A12 OS=Panax ginseng PE=2 SV=1//0
MDP0000163448	8.71881	28.0503	-1.6858	0.0046818	0.021039	-//-
MDP0000163451	8.76326	32.0174	-1.8693	0.0012416	0.0066047	-//-
MDP0000163464	238.536	365.265	-0.61474	0.0028724	0.013825	sp|Q9LK09|SYP32_ARATH Syntaxin-32 OS=Arabidopsis thaliana GN=SYP32 PE=2 SV=1//1.04737e-73
MDP0000163467	276.234	570.876	-1.0473	9.3014e-08	1.1786e-06	sp|Q9LN49|KCS4_ARATH 3-ketoacyl-CoA synthase 4 OS=Arabidopsis thaliana GN=KCS4 PE=2 SV=1//0
MDP0000163468	965.353	2502.91	-1.3745	8.1677e-16	2.7839e-14	sp|Q9FRL3|ERDL6_ARATH Sugar transporter ERD6-like 6 OS=Arabidopsis thaliana GN=At1g75220 PE=1 SV=1//0
MDP0000163645	228.006	80.4909	1.5022	1.14e-09	1.9387e-08	sp|P47927|AP2_ARATH Floral homeotic protein APETALA 2 OS=Arabidopsis thaliana GN=AP2 PE=1 SV=1//1.36178e-88
MDP0000163684	35.2253	282.521	-3.0037	1.1448e-07	1.4291e-06	sp|Q9M0R2|PATL5_ARATH Patellin-5 OS=Arabidopsis thaliana GN=PATL5 PE=1 SV=2//1.02592e-151
MDP0000163757	13.0124	75.6192	-2.5389	1.8849e-09	3.1095e-08	sp|Q38833|CHLG_ARATH Chlorophyll synthase, chloroplastic OS=Arabidopsis thaliana GN=CHLG PE=2 SV=1//0
MDP0000163774	37.5856	9.42646	1.9954	0.00015192	0.0010295	sp|P52424|PUR5_VIGUN Phosphoribosylformylglycinamidine cyclo-ligase, chloroplastic/mitochondrial OS=Vigna unguiculata GN=PUR5 PE=2 SV=1//4.83686e-158
MDP0000163783	100.469	39.4685	1.348	3.205e-05	0.00025241	sp|A0L5U1|RL28_MAGMM 50S ribosomal protein L28 OS=Magnetococcus marinus (strain ATCC BAA-1437 / JCM 17883 / MC-1) GN=rpmB PE=3 SV=1//2.96308e-13
MDP0000163798	765.383	439.382	0.80071	1.3189e-05	0.00011341	sp|Q9M1S8|GCP2_ARATH Probable glutamate carboxypeptidase 2 OS=Arabidopsis thaliana GN=AMP1 PE=1 SV=3//1.47411e-173
MDP0000163805	23.2492	64.0481	-1.462	0.00027116	0.001718	sp|B0C9F4|RLMN_ACAM1 Probable dual-specificity RNA methyltransferase RlmN OS=Acaryochloris marina (strain MBIC 11017) GN=rlmN PE=3 SV=1//2.7022e-127
MDP0000163838	1508.64	1046.17	0.52813	0.001815	0.0092345	sp|H2DH18|C7A12_PANGI Cytochrome P450 CYP736A12 OS=Panax ginseng PE=2 SV=1//3.04072e-50
MDP0000163853	201.282	402.738	-1.0006	1.5134e-06	1.562e-05	sp|F4ICF4|RBL10_ARATH RHOMBOID-like protein 10, chloroplastic OS=Arabidopsis thaliana GN=RBL10 PE=2 SV=1//1.56169e-90
MDP0000163866	30.1626	107.393	-1.8321	3.2631e-08	4.4418e-07	sp|Q7ZXQ8|DJB14_XENLA DnaJ homolog subfamily B member 14 OS=Xenopus laevis GN=dnajb14 PE=2 SV=1//1.57951e-11
MDP0000163903	18.5752	58.9984	-1.6673	6.8135e-05	0.00049834	sp|B5FXE5|AIFM2_TAEGU Apoptosis-inducing factor 2 OS=Taeniopygia guttata GN=AIFM2 PE=2 SV=1//4.06829e-24
MDP0000163930	1759.92	1116.93	0.65596	0.00017228	0.0011516	sp|Q6DBP4|PAE8_ARATH Pectin acetylesterase 8 OS=Arabidopsis thaliana GN=PAE8 PE=2 SV=1//0
MDP0000163984	8.37202	67.192	-3.0046	1.1947e-10	2.3042e-09	-//-
MDP0000163989	131.386	229.27	-0.80324	0.00057229	0.0033521	sp|Q8VZU2|SY132_ARATH Syntaxin-132 OS=Arabidopsis thaliana GN=SYP132 PE=1 SV=1//4.41525e-64
MDP0000164042	38.5376	1.2544	4.9412	0.0035296	0.016513	-//-
MDP0000164046	6453.56	3940.09	0.71187	1.5631e-05	0.00013188	sp|P35681|TCTP_ORYSJ Translationally-controlled tumor protein homolog OS=Oryza sativa subsp. japonica GN=TCTP PE=1 SV=1//1.27553e-91
MDP0000164054	1008.08	30830.2	-4.9347	3.2305e-10	5.8699e-09	sp|P92990|JP650_ARATH Probable polygalacturonase non-catalytic subunit JP650 OS=Arabidopsis thaliana GN=JP650 PE=2 SV=2//0
MDP0000164086	106.157	46.3881	1.1944	0.00012688	0.00087381	sp|Q552P9|Y5933_DICDI Uncharacterized protein DDB_G0275933 OS=Dictyostelium discoideum GN=DDB_G0275933 PE=3 SV=1//2.71941e-09
MDP0000164161	499.699	166.101	1.589	1.6657e-06	1.7053e-05	sp|A6SZP0|FABZ_JANMA 3-hydroxyacyl-[acyl-carrier-protein] dehydratase FabZ OS=Janthinobacterium sp. (strain Marseille) GN=fabZ PE=3 SV=2//2.32459e-24
MDP0000164207	340.461	512.446	-0.58991	0.0024611	0.012078	sp|Q9FLQ4|ODO2A_ARATH Dihydrolipoyllysine-residue succinyltransferase component of 2-oxoglutarate dehydrogenase complex 1, mitochondrial OS=Arabidopsis thaliana GN=At5g55070 PE=2 SV=1//9.97325e-103
MDP0000164264	33.7863	191.723	-2.5045	9.0487e-18	3.711e-16	-//-
MDP0000164277	159.077	341.04	-1.1002	3.5544e-07	4.1112e-06	sp|Q9M2Y6|Y3972_ARATH Uncharacterized protein At3g49720 OS=Arabidopsis thaliana GN=At3g49720 PE=2 SV=1//1.98476e-74
MDP0000164307	276.973	189.195	0.54987	0.01257	0.049031	sp|Q9SZT4|CSCLE_ARATH CSC1-like protein At4g35870 OS=Arabidopsis thaliana GN=GFS10 PE=2 SV=1//0
MDP0000164312	2.91057	27.5173	-3.241	1.0524e-05	9.2417e-05	sp|Q7XBQ9|RGA2_SOLBU Disease resistance protein RGA2 OS=Solanum bulbocastanum GN=RGA2 PE=1 SV=1//1.46576e-09
MDP0000164320	305.039	207.047	0.55904	0.0084567	0.035144	sp|Q1W374|PMM_WHEAT Phosphomannomutase OS=Triticum aestivum PE=2 SV=1//3.0604e-140
MDP0000164342	1025.92	2156.63	-1.0719	4.5925e-10	8.1927e-09	sp|Q53HY2|NINJA_TOBAC Ninja-family protein mc410 OS=Nicotiana tabacum GN=MC410 PE=2 SV=1//1.96679e-152
MDP0000164383	82.9215	543.825	-2.7133	4.4027e-05	0.0003362	-//-
MDP0000164386	258.478	38.8071	2.7357	9.6618e-18	3.9523e-16	-//-
MDP0000164409	237.73	424.501	-0.83644	4.3082e-05	0.00032988	sp|O04834|SAR1A_ARATH GTP-binding protein SAR1A OS=Arabidopsis thaliana GN=SAR1A PE=2 SV=1//9.81059e-119
MDP0000164429	1866.78	2954.93	-0.66257	6.9401e-05	0.00050691	sp|P11043|AROA_PETHY 3-phosphoshikimate 1-carboxyvinyltransferase, chloroplastic OS=Petunia hybrida PE=1 SV=1//6.12553e-10
MDP0000164454	0	12.428	#NAME?	0.0063285	0.027329	sp|P82659|DFSD2_HELAN Defensin SD2 OS=Helianthus annuus GN=SD2 PE=2 SV=1//3.40996e-15
MDP0000164471	310.744	148.473	1.0655	2.2382e-06	2.2328e-05	sp|Q9STW6|HSP7F_ARATH Heat shock 70 kDa protein 6, chloroplastic OS=Arabidopsis thaliana GN=HSP70-6 PE=1 SV=1//1.95516e-59
MDP0000164473	475.678	773.704	-0.7018	0.00015187	0.0010292	sp|Q1W374|PMM_WHEAT Phosphomannomutase OS=Triticum aestivum PE=2 SV=1//1.0194e-155
MDP0000164498	32.6354	8.60441	1.9233	0.00064236	0.003706	sp|Q9SI09|XERIC_ARATH Probable E3 ubiquitin-protein ligase XERICO OS=Arabidopsis thaliana GN=XERICO PE=1 SV=1//2.12712e-11
MDP0000164529	4922.74	3518.64	0.48444	0.0028909	0.013903	sp|Q94IR2|CCD1_PHAVU Carotenoid 9,10(9&apos;,10&apos;)-cleavage dioxygenase 1 OS=Phaseolus vulgaris GN=CCD1 PE=1 SV=1//0
MDP0000164531	23.6001	0.795384	4.891	3.0723e-07	3.5855e-06	sp|Q84JP1|NFYA7_ARATH Nuclear transcription factor Y subunit A-7 OS=Arabidopsis thaliana GN=NFYA7 PE=2 SV=1//1.29398e-21
MDP0000164539	1396.69	736.974	0.92232	1.0622e-05	9.3203e-05	sp|Q1S9I9|H2B1_MEDTR Probable histone H2B.1 OS=Medicago truncatula PE=3 SV=3//1.27068e-54
MDP0000164542	27.917	65.767	-1.2362	0.0011362	0.006102	-//-
MDP0000164564	182.391	93.1584	0.96928	8.678e-05	0.00061998	sp|Q9URW6|YIE2_SCHPO SH3 domain-containing protein PJ696.02 OS=Schizosaccharomyces pombe (strain 972 / ATCC 24843) GN=SPAPJ696.02 PE=1 SV=1//8.64902e-37
MDP0000164574	1303.25	628.198	1.0528	2.6601e-09	4.2883e-08	sp|Q9ZNT1|NB5R1_ARATH NADH--cytochrome b5 reductase 1 OS=Arabidopsis thaliana GN=CBR1 PE=1 SV=1//1.5111e-162
MDP0000164582	6.5176	49.7181	-2.9314	4.6081e-05	0.00035027	sp|Q8GYB8|OPR2_ARATH 12-oxophytodienoate reductase 2 OS=Arabidopsis thaliana GN=OPR2 PE=1 SV=2//0
MDP0000164592	1334.39	1965.68	-0.55886	0.00081404	0.0045601	sp|P80269|NDUS8_SOLTU NADH dehydrogenase [ubiquinone] iron-sulfur protein 8, mitochondrial OS=Solanum tuberosum PE=1 SV=2//1.87971e-123
MDP0000164594	43.369	10.6642	2.0239	4.127e-05	0.00031742	sp|Q8RXN4|HIBC5_ARATH 3-hydroxyisobutyryl-CoA hydrolase-like protein 2, mitochondrial OS=Arabidopsis thaliana GN=At4g31810 PE=2 SV=1//2.70992e-35
MDP0000164649	69.2264	251.052	-1.8586	1.2465e-13	3.4481e-12	sp|Q9FZ45|Y1686_ARATH Uncharacterized membrane protein At1g16860 OS=Arabidopsis thaliana GN=At1g16860 PE=1 SV=1//0
MDP0000164725	195.623	55.4406	1.8191	3.3296e-05	0.0002611	sp|Q9FKZ1|DRL42_ARATH Probable disease resistance protein At5g66900 OS=Arabidopsis thaliana GN=At5g66900 PE=3 SV=1//3.72614e-07
MDP0000164729	19.9486	45.1631	-1.1789	0.0079584	0.033373	sp|Q9M1E8|SEN21_ARATH tRNA-splicing endonuclease subunit Sen2-1 OS=Arabidopsis thaliana GN=SEN1 PE=2 SV=1//5.36259e-67
MDP0000164738	138.695	85.2957	0.70137	0.0067959	0.029057	sp|Q94K71|GPPL2_ARATH Haloacid dehalogenase-like hydrolase domain-containing protein At3g48420 OS=Arabidopsis thaliana GN=At3g48420 PE=1 SV=1//4.27419e-21
MDP0000164799	158.219	61.3968	1.3657	0.00075198	0.0042466	sp|Q14149|MORC3_HUMAN MORC family CW-type zinc finger protein 3 OS=Homo sapiens GN=MORC3 PE=1 SV=3//3.55815e-44
MDP0000164819	210.404	134.603	0.64445	0.0065892	0.028284	sp|Q9FX53|TGT1_ARATH Trihelix transcription factor GT-1 OS=Arabidopsis thaliana GN=GT-1 PE=1 SV=1//0
MDP0000164822	1168.65	660.33	0.82358	3.4378e-06	3.3106e-05	sp|Q9LU91|SKI14_ARATH F-box protein SKIP14 OS=Arabidopsis thaliana GN=SKIP14 PE=1 SV=1//1.45242e-103
MDP0000164823	682.578	1539.86	-1.1737	1.943e-11	4.1305e-10	sp|O76094|SRP72_HUMAN Signal recognition particle subunit SRP72 OS=Homo sapiens GN=SRP72 PE=1 SV=3//1.41454e-47
MDP0000164846	290.855	182.065	0.67585	0.004538	0.020473	sp|Q9M1S3|ARP1_ARATH Probable RNA-binding protein ARP1 OS=Arabidopsis thaliana GN=ARP1 PE=2 SV=1//1.84329e-32
MDP0000164866	274.314	500.272	-0.86689	9.4675e-06	8.4011e-05	-//-
MDP0000164868	18.2126	99.4074	-2.4484	3.6077e-11	7.455e-10	sp|Q8W4I7|CDPKD_ARATH Calcium-dependent protein kinase 13 OS=Arabidopsis thaliana GN=CPK13 PE=1 SV=2//0
MDP0000164884	376.284	580.028	-0.6243	0.00099777	0.0054519	sp|Q9SMX5|AGD4_ARATH ADP-ribosylation factor GTPase-activating protein AGD4 OS=Arabidopsis thaliana GN=AGD4 PE=2 SV=2//0
MDP0000164930	1090.81	319.103	1.7733	2.7598e-21	1.5027e-19	sp|Q8H1S4|ACCH3_ARATH 1-aminocyclopropane-1-carboxylate oxidase homolog 3 OS=Arabidopsis thaliana GN=At1g06650 PE=2 SV=1//9.80828e-133
MDP0000164956	23.2704	7.49782	1.634	0.010482	0.042143	sp|Q3UES3|TNKS2_MOUSE Tankyrase-2 OS=Mus musculus GN=Tnks2 PE=2 SV=2//4.32654e-08
MDP0000164957	0.730549	14.4488	-4.3058	0.00023308	0.0015035	sp|O65759|H2AX_CICAR Histone H2AX OS=Cicer arietinum GN=HIS2A PE=2 SV=1//9.4077e-62
MDP0000164974	359.506	86.5624	2.0542	2.9e-19	1.3366e-17	sp|Q9XJ27|RR9_ARATH 30S ribosomal protein S9, chloroplastic OS=Arabidopsis thaliana GN=RPS9 PE=2 SV=1//5.49718e-97
MDP0000164976	155.706	65.9014	1.2404	5.168e-05	0.00038828	sp|Q94A03|CDS4_ARATH Phosphatidate cytidylyltransferase 4, chloroplastic OS=Arabidopsis thaliana GN=CDS4 PE=1 SV=1//1.25154e-141
MDP0000164979	6.19948	46.4403	-2.9052	9.6887e-08	1.2248e-06	-//-
MDP0000164991	5.07562	43.8064	-3.1095	0.0001124	0.00078321	sp|C0LGE0|Y1765_ARATH Probable LRR receptor-like serine/threonine-protein kinase At1g07650 OS=Arabidopsis thaliana GN=At1g07650 PE=1 SV=1//0
MDP0000165052	184.35	113.056	0.70541	0.0038742	0.017849	sp|Q8LB54|PRP38_ARATH Pre-mRNA-splicing factor 38 OS=Arabidopsis thaliana GN=PRP38 PE=1 SV=1//2.84466e-113
MDP0000165172	112.24	33.3595	1.7504	1.0886e-07	1.3649e-06	sp|P48279|YCF39_CYAPA Uncharacterized protein ycf39 OS=Cyanophora paradoxa GN=ycf39 PE=3 SV=1//9.19473e-108
MDP0000165187	99.0158	4208.79	-5.4096	2.945e-05	0.0002342	sp|Q9LV10|PTR53_ARATH Protein NRT1/ PTR FAMILY 2.11 OS=Arabidopsis thaliana GN=NPF2.11 PE=1 SV=1//0
MDP0000165222	166.071	323.921	-0.96385	8.7891e-06	7.8397e-05	sp|O65272|KEA2_ARATH K(+) efflux antiporter 2, chloroplastic OS=Arabidopsis thaliana GN=KEA2 PE=1 SV=2//0
MDP0000165273	51.3755	24.4848	1.0692	0.0089336	0.036823	sp|P42731|PABP2_ARATH Polyadenylate-binding protein 2 OS=Arabidopsis thaliana GN=PAB2 PE=1 SV=1//8.59058e-26
MDP0000165292	22.4933	55.4933	-1.3028	0.001514	0.0078613	sp|Q38942|RAE1_ARATH Protein RAE1 OS=Arabidopsis thaliana GN=RAE1 PE=1 SV=2//0
MDP0000165319	22.4941	50.7242	-1.1731	0.0049474	0.022065	sp|Q4W9R7|MCD4_ASPFU GPI ethanolamine phosphate transferase 1 OS=Neosartorya fumigata (strain ATCC MYA-4609 / Af293 / CBS 101355 / FGSC A1100) GN=mcd4 PE=2 SV=1//0
MDP0000165356	58.754	313.617	-2.4162	5.5861e-11	1.1229e-09	sp|Q0WVN5|CSLG3_ARATH Cellulose synthase-like protein G3 OS=Arabidopsis thaliana GN=CSLG3 PE=2 SV=2//2.21993e-59
MDP0000165364	17.8413	138.473	-2.9563	1.0126e-08	1.4912e-07	sp|O23547|EXLB1_ARATH Expansin-like B1 OS=Arabidopsis thaliana GN=EXLB1 PE=2 SV=2//8.91741e-97
MDP0000165395	2.50895	52.9598	-4.3997	7.5527e-11	1.4963e-09	sp|Q9FM85|Y5564_ARATH Probable receptor-like protein kinase At5g56460 OS=Arabidopsis thaliana GN=At5g56460 PE=2 SV=1//0
MDP0000165444	160.498	56.6788	1.5017	2.3032e-07	2.7399e-06	-//-
MDP0000165446	55.1553	132.546	-1.2649	1.1152e-05	9.745e-05	sp|Q54XX9|PX24B_DICDI PXMP2/4 family protein 2 OS=Dictyostelium discoideum GN=DDB_G0278529 PE=3 SV=1//2.14636e-28
MDP0000165453	323.669	196.03	0.72344	0.00072543	0.0041141	sp|Q8L7Y8|KN12B_ARATH Kinesin-like protein KIN12B OS=Arabidopsis thaliana GN=KIN12B PE=1 SV=1//0
MDP0000165490	230.433	391.409	-0.76433	0.00021989	0.0014299	-//-
MDP0000165523	2.19372	14.6458	-2.739	0.0061677	0.026754	sp|P52551|MYBB_XENLA Myb-related protein B OS=Xenopus laevis GN=mybl2 PE=2 SV=2//1.18167e-24
MDP0000165526	1645.24	876.149	0.90905	3.8217e-06	3.6415e-05	sp|O49840|APK2B_ARATH Protein kinase 2B, chloroplastic OS=Arabidopsis thaliana GN=APK2B PE=2 SV=1//0
MDP0000165532	2888.19	986.73	1.5494	4.6227e-13	1.2039e-11	sp|Q40517|NTF3_TOBAC Mitogen-activated protein kinase homolog NTF3 OS=Nicotiana tabacum GN=NTF3 PE=1 SV=1//0
MDP0000165534	3230.52	2291.88	0.49524	0.0026173	0.012753	sp|Q5E924|G3PP2_ARATH Glyceraldehyde-3-phosphate dehydrogenase GAPCP2, chloroplastic OS=Arabidopsis thaliana GN=GAPCP2 PE=2 SV=1//0
MDP0000165547	13393	7149.59	0.90554	0.00029455	0.0018501	sp|Q8H1Z0|CER3_ARATH Protein ECERIFERUM 3 OS=Arabidopsis thaliana GN=CER3 PE=1 SV=1//0
MDP0000165656	1590.41	3270.74	-1.0402	4.6079e-10	8.2172e-09	sp|Q9SKK0|EBF1_ARATH EIN3-binding F-box protein 1 OS=Arabidopsis thaliana GN=EBF1 PE=1 SV=1//0
MDP0000165660	132.337	72.9664	0.85891	0.0020783	0.010388	sp|Q9SZC9|HMA6_ARATH Copper-transporting ATPase PAA1, chloroplastic OS=Arabidopsis thaliana GN=PAA1 PE=2 SV=1//2.7256e-31
MDP0000165703	62.2049	110.096	-0.82366	0.0047797	0.021433	-//-
MDP0000165707	1676.65	407.293	2.0414	1.8646e-12	4.5043e-11	sp|Q10993|CYTB_HELAN Cysteine proteinase inhibitor B OS=Helianthus annuus PE=1 SV=1//6.6518e-28
MDP0000165715	142.258	34.1478	2.0586	2.2354e-05	0.00018245	sp|Q9FDW1|MYB44_ARATH Transcription factor MYB44 OS=Arabidopsis thaliana GN=MYB44 PE=2 SV=1//1.86165e-65
MDP0000165731	378.879	134.477	1.4944	6.8706e-12	1.5513e-10	sp|Q8LDF9|HMGB7_ARATH High mobility group B protein 7 OS=Arabidopsis thaliana GN=HMGB7 PE=1 SV=1//3.48121e-07
MDP0000165740	520.856	823.69	-0.66122	0.00028498	0.001797	-//-
MDP0000165748	30.2162	72.3299	-1.2593	0.0048867	0.021826	sp|Q9CPR8|MAGG1_MOUSE Melanoma-associated antigen G1 OS=Mus musculus GN=Ndnl2 PE=1 SV=1//3.39249e-12
MDP0000165749	877.035	513.468	0.77236	2.0953e-05	0.00017216	sp|Q9SA00|APRL4_ARATH 5&apos;-adenylylsulfate reductase-like 4 OS=Arabidopsis thaliana GN=APRL4 PE=2 SV=1//3.86703e-110
MDP0000165757	4521.85	2794.47	0.69433	2.6996e-05	0.00021691	sp|P34788|RS18_ARATH 40S ribosomal protein S18 OS=Arabidopsis thaliana GN=RPS18A PE=1 SV=1//4.21648e-95
MDP0000165834	89.803	165.699	-0.88373	0.00064738	0.0037327	sp|Q9SAB1|HSP7Q_ARATH Heat shock 70 kDa protein 16 OS=Arabidopsis thaliana GN=HSP70-16 PE=2 SV=1//2.06405e-36
MDP0000165836	22.5261	60.3847	-1.4226	0.0005187	0.0030624	-//-
MDP0000165841	57.0039	24.5076	1.2178	0.0018335	0.0093185	sp|Q7Z6W7|DNJB7_HUMAN DnaJ homolog subfamily B member 7 OS=Homo sapiens GN=DNAJB7 PE=2 SV=2//6.14572e-10
MDP0000165846	132.083	37.6013	1.8126	2.1073e-09	3.454e-08	-//-
MDP0000165939	543.469	1073.54	-0.9821	3.6891e-08	4.9807e-07	sp|Q58760|Y1365_METJA Uncharacterized protein MJ1365 OS=Methanocaldococcus jannaschii (strain ATCC 43067 / DSM 2661 / JAL-1 / JCM 10045 / NBRC 100440) GN=MJ1365 PE=4 SV=1//4.70639e-22
MDP0000165972	226.898	60.1227	1.9161	2.4748e-06	2.4414e-05	sp|Q8S4F6|SQD2_ARATH Sulfoquinovosyl transferase SQD2 OS=Arabidopsis thaliana GN=SQD2 PE=1 SV=1//7.9063e-100
MDP0000165983	3081.95	1117.93	1.463	1.2055e-17	4.9105e-16	sp|Q40193|RB11C_LOTJA Ras-related protein Rab11C OS=Lotus japonicus GN=RAB11C PE=2 SV=1//4.6372e-137
MDP0000165990	1264.72	735.35	0.78232	8.8669e-06	7.9047e-05	sp|Q84TI3|OBE4_ARATH Protein OBERON 4 OS=Arabidopsis thaliana GN=OBE4 PE=1 SV=2//0
MDP0000166028	30.5472	149.743	-2.2934	1.5755e-13	4.2989e-12	sp|Q9SLN1|FPP7_ARATH Filament-like plant protein 7 OS=Arabidopsis thaliana GN=FPP7 PE=3 SV=2//1.7354e-22
MDP0000166029	310.652	168.916	0.87899	5.6507e-05	0.0004217	-//-
MDP0000166057	267.392	147.533	0.85793	0.00013525	0.00092619	sp|Q9ASX5|Y5520_ARATH Uncharacterized aarF domain-containing protein kinase At5g05200, chloroplastic OS=Arabidopsis thaliana GN=At5g05200 PE=2 SV=1//2.30096e-44
MDP0000166085	218.02	56.9045	1.9378	8.9075e-14	2.5016e-12	sp|P59082|LFS_ALLCE Lachrymatory-factor synthase OS=Allium cepa GN=LFS PE=1 SV=1//3.46027e-20
MDP0000166089	951.636	91.2238	3.3829	1.4466e-58	6.6165e-56	sp|Q43636|TRXH_RICCO Thioredoxin H-type OS=Ricinus communis PE=3 SV=1//2.48659e-41
MDP0000166111	103.707	242.615	-1.2262	3.7101e-07	4.2789e-06	sp|Q9SAF1|ARP3_ARATH Actin-related protein 3 OS=Arabidopsis thaliana GN=ARP3 PE=1 SV=1//0
MDP0000166116	3195.24	1277.06	1.3231	2.2612e-15	7.42e-14	sp|Q9FFE6|AAE5_ARATH Probable acyl-activating enzyme 5, peroxisomal OS=Arabidopsis thaliana GN=AAE5 PE=2 SV=1//0
MDP0000166139	1.43991	16.4648	-3.5153	0.00044318	0.0026651	-//-
MDP0000166140	160.557	17.6736	3.1834	3.4713e-22	2.0013e-20	sp|Q9SPB3|RL10_VITRI 60S ribosomal protein L10 OS=Vitis riparia GN=RPL10 PE=2 SV=1//6.78735e-67
MDP0000166168	900.114	3642.74	-2.0168	7.6065e-09	1.1423e-07	-//-
MDP0000166259	49.8475	250.044	-2.3266	4.5046e-11	9.1977e-10	sp|Q9ZVJ5|SGGP_ARATH Haloacid dehalogenase-like hydrolase domain-containing protein Sgpp OS=Arabidopsis thaliana GN=SGPP PE=1 SV=2//3.23719e-75
MDP0000166304	281.3	78.7203	1.8373	4.1465e-14	1.2032e-12	-//-
MDP0000166305	128.004	50.0077	1.356	0.0062584	0.027094	sp|Q9FGS8|C2GR2_ARATH C2 and GRAM domain-containing protein At5g50170 OS=Arabidopsis thaliana GN=At5g50170 PE=2 SV=1//0
MDP0000166457	24.3348	278.457	-3.5164	4.9531e-09	7.6609e-08	sp|Q3ZPN4|ACMAT_VITLA Methanol O-anthraniloyltransferase OS=Vitis labrusca GN=AMAT PE=1 SV=1//6.14507e-160
MDP0000166477	50.8335	123.721	-1.2832	2.7173e-05	0.00021793	sp|Q8GX78|ANTR2_ARATH Ascorbate transporter, chloroplastic OS=Arabidopsis thaliana GN=PHT4;4 PE=1 SV=1//0
MDP0000166642	410.52	229.044	0.84183	3.2814e-05	0.00025766	sp|P54797|TNG2_MOUSE Transport and Golgi organization 2 homolog OS=Mus musculus GN=Tango2 PE=2 SV=1//8.5998e-29
MDP0000166687	4129.71	3007.34	0.45755	0.0059734	0.026034	sp|P48348|14338_ARATH 14-3-3-like protein GF14 kappa OS=Arabidopsis thaliana GN=GRF8 PE=1 SV=2//9.01365e-18
MDP0000166704	10.145	35.1405	-1.7924	0.0010878	0.0058785	sp|Q949R4|DIOXL_ARATH Extradiol ring-cleavage dioxygenase OS=Arabidopsis thaliana GN=LIGB PE=2 SV=1//9.12529e-118
MDP0000166723	719.892	439.792	0.71096	0.0011149	0.0060009	sp|Q9FUJ3|CKX2_ARATH Cytokinin dehydrogenase 2 OS=Arabidopsis thaliana GN=CKX2 PE=1 SV=2//4.87226e-60
MDP0000166730	7967.62	2225.88	1.8398	3.8459e-28	3.4139e-26	sp|Q8LEA8|EID1_ARATH Phytochrome A-associated F-box protein OS=Arabidopsis thaliana GN=EID1 PE=1 SV=2//5.09945e-19
MDP0000166732	1572.12	626.562	1.3272	5.3061e-05	0.00039778	sp|Q8LGG8|USPAL_ARATH Universal stress protein A-like protein OS=Arabidopsis thaliana GN=At3g01520 PE=1 SV=2//1.86103e-08
MDP0000166779	50.2683	13.516	1.895	4.5665e-05	0.00034722	sp|Q9CA27|EF118_ARATH Ethylene-responsive transcription factor ERF118 OS=Arabidopsis thaliana GN=ERF118 PE=2 SV=1//5.39736e-14
MDP0000166848	94.2648	43.589	1.1128	0.00054786	0.0032178	sp|Q9ZU96|Y2168_ARATH Ankyrin repeat-containing protein At2g01680 OS=Arabidopsis thaliana GN=At2g01680 PE=2 SV=1//7.29572e-108
MDP0000166877	498.903	689.433	-0.46665	0.011722	0.046222	sp|Q9MAK9|PS10B_ARATH 26S protease regulatory subunit S10B homolog B OS=Arabidopsis thaliana GN=RPT4B PE=1 SV=1//0
MDP0000166916	1.45362	17.5514	-3.5939	0.0010126	0.0055259	sp|Q9M1Q9|AB21B_ARATH ABC transporter B family member 21 OS=Arabidopsis thaliana GN=ABCB21 PE=1 SV=2//0
MDP0000166956	335.989	180.704	0.89479	2.9951e-05	0.00023767	sp|Q9SLN5|MAP1A_ARATH Methionine aminopeptidase 1A OS=Arabidopsis thaliana GN=MAP1A PE=1 SV=1//9.31478e-176
MDP0000166999	1.08149	18.1567	-4.0694	4.4296e-05	0.00033804	-//-
MDP0000167009	614.855	1125.97	-0.87285	7.8968e-07	8.6132e-06	sp|Q43317|CYSK_CITLA Cysteine synthase OS=Citrullus lanatus PE=1 SV=1//0
MDP0000167063	232.444	464.692	-0.99939	6.7778e-07	7.4718e-06	-//-
MDP0000167082	194.817	102.846	0.92164	0.00019347	0.0012747	sp|Q8LPQ6|AB28B_ARATH ABC transporter B family member 28 OS=Arabidopsis thaliana GN=ABCB28 PE=2 SV=1//0
MDP0000167107	519.869	1413.69	-1.4432	9.3748e-11	1.8301e-09	sp|Q9LK95|MYB21_ARATH Transcription factor MYB21 OS=Arabidopsis thaliana GN=MYB21 PE=1 SV=1//1.38827e-53
MDP0000167152	53.0845	23.648	1.1666	0.004554	0.020535	sp|Q54V77|PYRG_DICDI CTP synthase OS=Dictyostelium discoideum GN=ctps PE=3 SV=1//6.57215e-34
MDP0000167160	131.3	49.0146	1.4216	1.3646e-06	1.4237e-05	sp|P43297|RD21A_ARATH Cysteine proteinase RD21a OS=Arabidopsis thaliana GN=RD21A PE=1 SV=1//1.00531e-39
MDP0000167207	0.732624	13.1963	-4.1709	0.00054267	0.0031918	sp|Q8LDC8|ERF92_ARATH Ethylene-responsive transcription factor 1B OS=Arabidopsis thaliana GN=ERF1B PE=1 SV=2//3.14306e-60
MDP0000167214	1.4611	11.2506	-2.9449	0.010031	0.040588	sp|P42158|KC1D_ARATH Casein kinase I isoform delta-like OS=Arabidopsis thaliana GN=At4g26100 PE=2 SV=2//1.49971e-51
MDP0000167253	26401.4	6217.92	2.0861	3.082e-36	4.5401e-34	sp|Q04960|DNJH_CUCSA DnaJ protein homolog OS=Cucumis sativus GN=DNAJ1 PE=2 SV=1//0
MDP0000167283	201.816	331.71	-0.71689	0.00070828	0.0040326	sp|Q84VX3|ALF4_ARATH Aberrant root formation protein 4 OS=Arabidopsis thaliana GN=ALF4 PE=1 SV=2//2.13872e-124
MDP0000167286	2812.33	5096.19	-0.85765	1.612e-07	1.9554e-06	sp|O04136|KNAP3_MALDO Homeobox protein knotted-1-like 3 OS=Malus domestica PE=2 SV=1//0
MDP0000167288	280.745	1653.92	-2.5586	1.4912e-31	1.6129e-29	-//-
MDP0000167289	432.237	717.882	-0.73192	7.2559e-05	0.00052749	sp|Q5ZIG0|NCDN_CHICK Neurochondrin OS=Gallus gallus GN=NCDN PE=2 SV=1//3.69676e-19
MDP0000167309	501.676	769.948	-0.618	0.00088621	0.0049145	sp|Q93Y37|MNS3_ARATH Mannosyl-oligosaccharide 1,2-alpha-mannosidase MNS3 OS=Arabidopsis thaliana GN=MNS3 PE=2 SV=1//0
MDP0000167315	1208.58	1748.85	-0.53309	0.0017165	0.0087846	sp|Q9CXF4|TBC15_MOUSE TBC1 domain family member 15 OS=Mus musculus GN=Tbc1d15 PE=1 SV=1//2.9488e-91
MDP0000167322	48.7668	86.1232	-0.8205	0.011792	0.046463	-//-
MDP0000167338	77.782	21.6563	1.8446	7.6601e-07	8.3683e-06	-//-
MDP0000167358	55.0511	103.79	-0.91482	0.0028609	0.013782	sp|Q00874|DR100_ARATH DNA-damage-repair/toleration protein DRT100 OS=Arabidopsis thaliana GN=DRT100 PE=2 SV=2//2.91868e-23
MDP0000167376	127.002	31.4675	2.0129	2.9362e-10	5.3683e-09	sp|Q3ECY6|SDG41_ARATH Protein SET DOMAIN GROUP 41 OS=Arabidopsis thaliana GN=SDG41 PE=2 SV=1//3.68861e-19
MDP0000167379	379.121	184.61	1.0382	1.0899e-06	1.1593e-05	-//-
MDP0000167424	42.6446	16.3522	1.3829	0.0023079	0.0114	sp|B4LDA6|SGF11_DROVI SAGA-associated factor 11 homolog OS=Drosophila virilis GN=Sgf11 PE=3 SV=1//4.88247e-09
MDP0000167456	426.826	6.96757	5.9368	1.5858e-06	1.6307e-05	sp|Q3MI00|DNJB1_BOVIN DnaJ homolog subfamily B member 1 OS=Bos taurus GN=DNAJB1 PE=2 SV=3//2.5032e-49
MDP0000167482	1031.85	1383.5	-0.42309	0.012774	0.049719	sp|Q9UNI6|DUS12_HUMAN Dual specificity protein phosphatase 12 OS=Homo sapiens GN=DUSP12 PE=1 SV=1//9.65679e-65
MDP0000167486	23.5657	6.80503	1.792	0.0059123	0.025796	sp|P28304|QOR1_ECOLI Quinone oxidoreductase 1 OS=Escherichia coli (strain K12) GN=qorA PE=1 SV=1//5.06221e-22
MDP0000167494	2.91471	28.5573	-3.2924	5.5048e-06	5.0996e-05	sp|Q08BT5|K1468_XENTR LisH domain and HEAT repeat-containing protein KIAA1468 homolog OS=Xenopus tropicalis PE=2 SV=1//6.05876e-48
MDP0000167495	71.2361	230.853	-1.6963	2.4906e-11	5.2186e-10	sp|Q9SMM9|CXE13_ARATH Probable carboxylesterase 13 OS=Arabidopsis thaliana GN=CXE13 PE=1 SV=1//9.09383e-89
MDP0000167531	357.038	723.952	-1.0198	7.5352e-08	9.6887e-07	sp|Q642R9|RB3GP_XENLA Rab3 GTPase-activating protein catalytic subunit OS=Xenopus laevis GN=rab3gap1 PE=2 SV=1//7.32418e-35
MDP0000167655	2283.85	1609.1	0.50521	0.0031235	0.014875	-//-
MDP0000167727	79.0304	240.037	-1.6028	1.4525e-10	2.7692e-09	sp|Q9M2E2|SDR1_ARATH (+)-neomenthol dehydrogenase OS=Arabidopsis thaliana GN=SDR1 PE=1 SV=1//7.89561e-115
MDP0000167786	321.495	803.293	-1.3211	6.4766e-07	7.167e-06	sp|O49500|MBR2_ARATH E3 ubiquitin-protein ligase MBR2 OS=Arabidopsis thaliana GN=MBR2 PE=1 SV=1//1.06347e-28
MDP0000167819	4683.52	7876.02	-0.74987	3.7915e-06	3.6156e-05	sp|Q39817|CALX_SOYBN Calnexin homolog OS=Glycine max PE=2 SV=1//0
MDP0000167829	237.167	72.7655	1.7046	9.4415e-12	2.1047e-10	sp|Q9S9N9|CCR1_ARATH Cinnamoyl-CoA reductase 1 OS=Arabidopsis thaliana GN=CCR1 PE=1 SV=1//1.86766e-55
MDP0000167862	891.05	604.09	0.56074	0.001674	0.0085888	sp|A2RVM0|TIC32_ARATH Short-chain dehydrogenase TIC 32, chloroplastic OS=Arabidopsis thaliana GN=TIC32 PE=2 SV=1//1.44146e-153
MDP0000167866	0	7.16146	#NAME?	0.004481	0.020246	sp|Q9LU41|ACA9_ARATH Calcium-transporting ATPase 9, plasma membrane-type OS=Arabidopsis thaliana GN=ACA9 PE=2 SV=2//0
MDP0000167873	270.493	485.397	-0.84357	0.00087005	0.0048321	-//-
MDP0000167880	79.822	141.291	-0.82381	0.0027755	0.013423	-//-
MDP0000167886	91.203	2.37955	5.2603	2.7194e-24	1.8498e-22	sp|O81032|GGLO6_ARATH Probable L-gulonolactone oxidase 6 OS=Arabidopsis thaliana GN=GULLO6 PE=3 SV=1//1.06136e-75
MDP0000167917	123.493	244.965	-0.98815	8.4386e-05	0.00060468	sp|Q9LTA3|U91C1_ARATH UDP-glycosyltransferase 91C1 OS=Arabidopsis thaliana GN=UGT91C1 PE=2 SV=1//3.40641e-130
MDP0000167949	1.80041	21.3165	-3.5656	3.9655e-05	0.00030617	sp|C0LGG4|Y1518_ARATH Probable LRR receptor-like serine/threonine-protein kinase At1g51860 OS=Arabidopsis thaliana GN=At1g51860 PE=2 SV=2//0
MDP0000167955	938.633	1704.29	-0.86054	1.3506e-06	1.4107e-05	sp|Q05001|NCPR_CATRO NADPH--cytochrome P450 reductase OS=Catharanthus roseus GN=CPR PE=2 SV=1//0
MDP0000167963	2519.58	3357.65	-0.41427	0.01199	0.047121	sp|Q9S9Z7|P2C10_ARATH Probable protein phosphatase 2C 10 OS=Arabidopsis thaliana GN=At1g34750 PE=2 SV=1//9.5263e-156
MDP0000167993	397.871	200.417	0.98929	1.4686e-06	1.521e-05	sp|Q69NG5|6PGL4_ORYSJ Probable 6-phosphogluconolactonase 4, chloroplastic OS=Oryza sativa subsp. japonica GN=Os09g0529100 PE=2 SV=2//1.87117e-106
MDP0000168023	3.64734	19.0054	-2.3815	0.0025712	0.012558	sp|F4JCQ3|DG783_ARATH Putative DNA glycosylase At3g47830 OS=Arabidopsis thaliana GN=At3g47830 PE=3 SV=1//8.234e-94
MDP0000168165	274.608	531.185	-0.95184	1.098e-06	1.1658e-05	sp|Q8GWT1|GAUTE_ARATH Probable galacturonosyltransferase 14 OS=Arabidopsis thaliana GN=GAUT14 PE=2 SV=1//0
MDP0000168167	474.504	304.759	0.63875	0.010955	0.043698	sp|Q9LF37|CLPB3_ARATH Chaperone protein ClpB3, chloroplastic OS=Arabidopsis thaliana GN=CLPB3 PE=2 SV=1//0
MDP0000168238	181.108	50.1176	1.8535	1.2852e-11	2.8016e-10	sp|O80792|RH33_ARATH Putative DEAD-box ATP-dependent RNA helicase 33 OS=Arabidopsis thaliana GN=RH33 PE=3 SV=1//1.79039e-14
MDP0000168289	1129.7	2038.64	-0.85167	5.3713e-07	6.0368e-06	sp|O49434|AAH_ARATH Allantoate deiminase OS=Arabidopsis thaliana GN=AAH PE=1 SV=2//0
MDP0000168317	5.45315	0	Inf	0.01131	0.04488	sp|Q67ZU1|LIP2_ARATH Triacylglycerol lipase 2 OS=Arabidopsis thaliana GN=LIP2 PE=2 SV=1//1.05474e-115
MDP0000168341	2142.23	969.757	1.1434	2.6163e-11	5.47e-10	sp|P0C5D6|SAPK3_ORYSJ Serine/threonine-protein kinase SAPK3 OS=Oryza sativa subsp. japonica GN=SAPK3 PE=1 SV=1//0
MDP0000168342	1570.39	578.798	1.44	4.047e-14	1.1779e-12	-//-
MDP0000168376	773.837	510.561	0.59994	0.0034068	0.016041	sp|P49756|RBM25_HUMAN RNA-binding protein 25 OS=Homo sapiens GN=RBM25 PE=1 SV=3//7.51584e-13
MDP0000168388	0.372128	7.17467	-4.269	0.012335	0.048229	sp|Q9FK43|SIP12_ARATH Probable aquaporin SIP1-2 OS=Arabidopsis thaliana GN=SIP1-2 PE=2 SV=1//6.29124e-09
MDP0000168416	1.43991	23.6404	-4.0372	0.00034697	0.002144	sp|P35336|PGLR_ACTDE Polygalacturonase OS=Actinidia deliciosa PE=2 SV=1//0
MDP0000168430	1227.31	819.088	0.5834	0.0040834	0.018681	sp|Q56YN8|SMC3_ARATH Structural maintenance of chromosomes protein 3 OS=Arabidopsis thaliana GN=SMC3 PE=2 SV=1//0
MDP0000168469	0	33.33	#NAME?	1.348e-11	2.9306e-10	sp|O48649|ARF1_SALBA ADP-ribosylation factor 1 OS=Salix bakko GN=ARF1 PE=2 SV=3//4.78138e-43
MDP0000168498	1.08149	31.8933	-4.8822	4.4745e-09	6.9745e-08	sp|O22845|CML5_ARATH Calmodulin-like protein 5 OS=Arabidopsis thaliana GN=CML5 PE=2 SV=2//4.32585e-84
MDP0000168536	214.574	17.8366	3.5886	2.3481e-08	3.2732e-07	sp|Q43191|LOX15_SOLTU Probable linoleate 9S-lipoxygenase 5 OS=Solanum tuberosum GN=LOX1.5 PE=2 SV=1//1.50278e-53
MDP0000168575	67.7811	33.2123	1.0292	0.0036642	0.017036	sp|O23693|MLO4_ARATH MLO-like protein 4 OS=Arabidopsis thaliana GN=MLO4 PE=2 SV=2//1.01528e-12
MDP0000168579	2.96332	14.6074	-2.3014	0.010113	0.040888	sp|Q9ZPS1|FB94_ARATH Putative F-box protein At2g02030 OS=Arabidopsis thaliana GN=At2g02030 PE=3 SV=1//1.12013e-12
MDP0000168595	295.21	426.518	-0.53086	0.00879	0.036318	sp|Q8VY05|SWI3D_ARATH SWI/SNF complex subunit SWI3D OS=Arabidopsis thaliana GN=SWI3D PE=1 SV=3//0
MDP0000168614	555.4	136.556	2.024	5.4989e-22	3.1215e-20	sp|D9J034|WHY2_SOLTU Single-stranded DNA-bindig protein WHY2, mitochondrial OS=Solanum tuberosum GN=WHY2 PE=1 SV=1//7.28893e-86
MDP0000168628	90.8927	12.4408	2.8691	5.6339e-13	1.4523e-11	sp|Q9SW96|SYNC1_ARATH Asparagine--tRNA ligase, cytoplasmic 1 OS=Arabidopsis thaliana GN=SYNC1 PE=1 SV=1//7.56505e-26
MDP0000168682	1179.15	670.626	0.81417	3.8497e-06	3.6675e-05	sp|Q43111|PME3_PHAVU Pectinesterase 3 OS=Phaseolus vulgaris GN=MPE3 PE=2 SV=1//0
MDP0000168683	1288.61	2367.56	-0.87759	8.2593e-07	8.9818e-06	sp|Q9LDV4|ALAT2_ARATH Alanine aminotransferase 2, mitochondrial OS=Arabidopsis thaliana GN=ALAAT2 PE=2 SV=1//0
MDP0000168714	23.5	431.534	-4.1987	6.1129e-09	9.3165e-08	sp|Q94KB7|MLO6_ARATH MLO-like protein 6 OS=Arabidopsis thaliana GN=MLO6 PE=2 SV=2//0
MDP0000168766	3529.95	4950.24	-0.48785	0.0030669	0.014642	sp|O22342|ADT1_GOSHI ADP,ATP carrier protein 1, mitochondrial OS=Gossypium hirsutum GN=ANT1 PE=2 SV=1//0
MDP0000168767	29.16	7.8423	1.8946	0.0013058	0.0069094	sp|Q9SYY4|ELO3L_ARATH Elongation of fatty acids protein 3-like OS=Arabidopsis thaliana GN=HOS3 PE=2 SV=1//3.68097e-12
MDP0000168790	414.688	51.0862	3.021	1.4199e-23	9.0917e-22	sp|Q43046|COMT1_POPKI Caffeic acid 3-O-methyltransferase 1 OS=Populus kitakamiensis GN=HOMT1 PE=3 SV=1//6.91247e-141
MDP0000168801	40.3267	14.9705	1.4296	0.0023895	0.011767	sp|Q9CA83|MAOP4_ARATH NADP-dependent malic enzyme 4, chloroplastic OS=Arabidopsis thaliana GN=NADP-ME4 PE=1 SV=1//5.88961e-116
MDP0000168885	212.417	141.363	0.5875	0.011025	0.043914	-//-
MDP0000168894	2075.64	1301.83	0.67302	6.6339e-05	0.00048624	sp|Q9ZV56|CCT1_ARATH Choline-phosphate cytidylyltransferase 1 OS=Arabidopsis thaliana GN=CCT1 PE=1 SV=1//2.07725e-142
MDP0000168900	135.404	65.1849	1.0547	0.00018997	0.0012558	sp|O04616|CUT1A_ARATH Protein CURVATURE THYLAKOID 1A, chloroplastic OS=Arabidopsis thaliana GN=CURT1A PE=1 SV=1//3.89242e-47
MDP0000168908	1533.37	689.851	1.1523	6.8293e-11	1.3614e-09	sp|Q8LAX0|HMT3_ARATH Homocysteine S-methyltransferase 3 OS=Arabidopsis thaliana GN=HMT3 PE=1 SV=2//2.69035e-124
MDP0000168928	22.2076	1.18977	4.2223	2.4595e-06	2.4284e-05	-//-
MDP0000168964	218.94	420.171	-0.94044	4.7117e-06	4.4203e-05	sp|Q8RX29|ATL70_ARATH RING-H2 finger protein ATL70 OS=Arabidopsis thaliana GN=ATL70 PE=2 SV=1//1.37801e-41
MDP0000168972	1383.79	489.779	1.4984	2.6026e-13	6.936e-12	-//-
MDP0000169030	1280.23	589.366	1.1192	2.6494e-10	4.8657e-09	sp|P17093|RS11_SOYBN 40S ribosomal protein S11 OS=Glycine max GN=RPS11 PE=2 SV=2//1.16682e-55
MDP0000169047	30.0596	65.2681	-1.1186	0.0035113	0.01644	sp|O64825|LYK4_ARATH LysM domain receptor-like kinase 4 OS=Arabidopsis thaliana GN=LYK4 PE=1 SV=1//6.09094e-148
MDP0000169052	341.133	158.078	1.1097	3.2532e-07	3.7828e-06	sp|B6ETT4|SYT2_ARATH Synaptotagmin-2 OS=Arabidopsis thaliana GN=SYT2 PE=2 SV=1//0
MDP0000169059	184.449	383.325	-1.0553	0.0088239	0.036437	-//-
MDP0000169163	162.591	377.397	-1.2148	1.4042e-08	2.033e-07	sp|O49203|NDK3_ARATH Nucleoside diphosphate kinase III, chloroplastic/mitochondrial OS=Arabidopsis thaliana GN=NDPK3 PE=1 SV=1//4.13525e-112
MDP0000169311	74724.9	9594.69	2.9613	4.8597e-21	2.6076e-19	sp|O24370|LOX21_SOLTU Linoleate 13S-lipoxygenase 2-1, chloroplastic OS=Solanum tuberosum GN=LOX2.1 PE=1 SV=1//2.66615e-93
MDP0000169367	286.524	76.8245	1.899	4.567e-15	1.4515e-13	sp|Q8GYH7|NSE2_ARATH E3 SUMO-protein ligase MMS21 OS=Arabidopsis thaliana GN=MMS21 PE=1 SV=1//2.13799e-79
MDP0000169375	66.2793	409.521	-2.6273	3.1911e-19	1.4609e-17	sp|Q8VZP6|GUX8_ARATH Putative glucuronosyltransferase PGSIP8 OS=Arabidopsis thaliana GN=PGSIP8 PE=2 SV=1//0
MDP0000169436	35.2465	11.3636	1.6331	0.0018006	0.0091691	sp|Q84JR3|PP334_ARATH Pentatricopeptide repeat-containing protein At4g21705, mitochondrial OS=Arabidopsis thaliana GN=At4g21705 PE=2 SV=1//1.03458e-149
MDP0000169444	31.2175	60.2114	-0.94768	0.01224	0.047895	sp|Q9S9K4|ASPL2_ARATH Aspartic proteinase-like protein 2 OS=Arabidopsis thaliana GN=At1g65240 PE=1 SV=2//2.02754e-87
MDP0000169446	238.764	144.287	0.72664	0.0014916	0.0077607	sp|Q8S950|NACK1_TOBAC Kinesin-like protein NACK1 OS=Nicotiana tabacum GN=NACK1 PE=1 SV=1//1.92671e-46
MDP0000169573	1.82574	13.067	-2.8394	0.0050715	0.022545	-//-
MDP0000169601	322.643	560.793	-0.79753	3.5562e-05	0.00027716	sp|Q4UM42|TOP1_RICFE DNA topoisomerase 1 OS=Rickettsia felis (strain ATCC VR-1525 / URRWXCal2) GN=topA PE=3 SV=1//0
MDP0000169615	37.3891	11.8621	1.6563	0.0014251	0.0074576	-//-
MDP0000169619	702.54	16.9123	5.3764	1.0199e-92	1.4842e-89	sp|O23755|EF2_BETVU Elongation factor 2 OS=Beta vulgaris PE=2 SV=1//8.11952e-102
MDP0000169621	448.246	247.847	0.85484	2.6267e-05	0.0002114	sp|Q9ZUU0|WRK44_ARATH WRKY transcription factor 44 OS=Arabidopsis thaliana GN=WRKY44 PE=1 SV=2//5.57382e-108
MDP0000169678	308.872	203.352	0.60303	0.0046427	0.020882	-//-
MDP0000169680	2372.32	1737.63	0.44918	0.0089069	0.036732	sp|O66576|TRPD_AQUAE Anthranilate phosphoribosyltransferase OS=Aquifex aeolicus (strain VF5) GN=trpD PE=3 SV=1//2.85711e-07
MDP0000169686	10.8947	44.1707	-2.0195	6.2953e-05	0.00046355	sp|Q7XKU5|DAO_ORYSJ 2-oxoglutarate-dependent dioxygenase DAO OS=Oryza sativa subsp. japonica GN=DAO PE=2 SV=2//6.24834e-95
MDP0000169727	34.4503	128.197	-1.8958	1.7643e-09	2.9207e-08	sp|P0C7Q9|PPR56_ARATH Pentatricopeptide repeat-containing protein At1g22960, mitochondrial OS=Arabidopsis thaliana GN=At1g22960 PE=2 SV=1//0
MDP0000169750	264.88	374.966	-0.50142	0.012829	0.049894	sp|Q8LLE5|FPP_SOLLC Filament-like plant protein (Fragment) OS=Solanum lycopersicum GN=FPP PE=1 SV=1//6.53832e-132
MDP0000169753	981.939	639.452	0.6188	0.00054789	0.0032178	sp|O88746|TOM1_MOUSE Target of Myb protein 1 OS=Mus musculus GN=Tom1 PE=1 SV=1//2.42987e-12
MDP0000169813	90.6287	26.9716	1.7485	0.0019425	0.0097855	-//-
MDP0000169820	498.975	305.717	0.70677	0.00032297	0.0020091	-//-
MDP0000169853	21.8803	54.0412	-1.3044	0.0015181	0.0078798	-//-
MDP0000169913	796.951	4310.29	-2.4352	6.4315e-21	3.4242e-19	sp|Q9LYV6|GEML5_ARATH GEM-like protein 5 OS=Arabidopsis thaliana GN=At5g13200 PE=1 SV=1//1.84129e-115
MDP0000169923	16.3445	47.9038	-1.5513	0.00062134	0.0036029	sp|Q5T1Q4|S35F1_HUMAN Solute carrier family 35 member F1 OS=Homo sapiens GN=SLC35F1 PE=2 SV=2//6.70828e-09
MDP0000169984	4.34714	361.927	-6.3795	2.3015e-71	1.7544e-68	sp|Q9LZX5|ZPR2_ARATH Protein LITTLE ZIPPER 2 OS=Arabidopsis thaliana GN=ZPR2 PE=1 SV=1//1.13775e-06
MDP0000169990	240.668	1227.61	-2.3507	5.3284e-35	7.2903e-33	sp|P50218|IDHC_TOBAC Isocitrate dehydrogenase [NADP] OS=Nicotiana tabacum PE=2 SV=1//2.5487e-21
MDP0000170005	911.471	577.151	0.65925	0.011345	0.044996	sp|Q9SQT8|DHQSD_ARATH Bifunctional 3-dehydroquinate dehydratase/shikimate dehydrogenase, chloroplastic OS=Arabidopsis thaliana GN=EMB3004 PE=1 SV=1//0
MDP0000170167	13.098	1.22113	3.4231	0.0013166	0.0069613	-//-
MDP0000170174	37.7023	70.4186	-0.9013	0.010809	0.043229	sp|Q8L4Y5|ARP7_ARATH Actin-related protein 7 OS=Arabidopsis thaliana GN=ARP7 PE=1 SV=1//0
MDP0000170189	74.5001	33.3362	1.1602	0.001347	0.0071015	-//-
MDP0000170221	997.807	584.759	0.77092	1.5922e-05	0.0001341	sp|Q94K80|LRP1C_ARATH La-related protein 1C OS=Arabidopsis thaliana GN=LARP1C PE=1 SV=1//1.16992e-65
MDP0000170311	221.722	321.03	-0.53396	0.01155	0.045659	sp|Q6A332|ALY3_ARATH Protein ALWAYS EARLY 3 OS=Arabidopsis thaliana GN=ALY3 PE=1 SV=1//0
MDP0000170335	134.945	253.187	-0.90784	7.8643e-05	0.00056697	sp|Q9FH37|ILR3_ARATH Transcription factor ILR3 OS=Arabidopsis thaliana GN=ILR3 PE=1 SV=1//2.19302e-68
MDP0000170418	741.835	1491.08	-1.0072	5.5312e-09	8.465e-08	sp|Q9FSF0|MDH_TOBAC Malate dehydrogenase OS=Nicotiana tabacum GN=MD1 PE=1 SV=1//9.56541e-09
MDP0000170428	111.365	52.181	1.0937	0.00034223	0.0021179	sp|P28737|MSP1_YEAST Protein MSP1 OS=Saccharomyces cerevisiae (strain ATCC 204508 / S288c) GN=MSP1 PE=1 SV=2//1.2908e-30
MDP0000170438	78.2064	38.408	1.0259	0.0028166	0.013589	sp|Q9SIL5|PP165_ARATH Pentatricopeptide repeat-containing protein At2g20540 OS=Arabidopsis thaliana GN=PCMP-E78 PE=2 SV=1//1.04757e-112
MDP0000170450	34.3751	2.90788	3.5633	0.00052128	0.0030765	sp|Q9ZNR6|PDX12_ARATH Pyridoxal 5&apos;-phosphate synthase-like subunit PDX1.2 OS=Arabidopsis thaliana GN=PDX12 PE=1 SV=1//1.26975e-147
MDP0000170524	391.484	558.588	-0.51283	0.0069135	0.029499	-//-
MDP0000170531	80.6222	246.105	-1.61	1.3931e-05	0.00011911	sp|Q9CAL3|CRK2_ARATH Cysteine-rich receptor-like protein kinase 2 OS=Arabidopsis thaliana GN=CRK2 PE=2 SV=1//0
MDP0000170568	53.9272	129.873	-1.268	1.4343e-05	0.00012221	-//-
MDP0000170583	379.16	890.246	-1.2314	2.7619e-11	5.7617e-10	sp|E0X9N4|C3H69_ARATH Zinc finger CCCH domain-containing protein 69 OS=Arabidopsis thaliana GN=At3g63550 PE=3 SV=1//4.7963e-10
MDP0000170687	86.0522	527.973	-2.6172	0.00021885	0.0014243	sp|O22881|POT2_ARATH Potassium transporter 2 OS=Arabidopsis thaliana GN=POT2 PE=1 SV=2//0
MDP0000170708	3.97294	24.5456	-2.6272	0.0002667	0.0016949	sp|A6H195|MURG_FLAPJ UDP-N-acetylglucosamine--N-acetylmuramyl-(pentapeptide) pyrophosphoryl-undecaprenol N-acetylglucosamine transferase OS=Flavobacterium psychrophilum (strain JIP02/86 / ATCC 49511) GN=murG PE=3 SV=1//9.2494e-59
MDP0000170800	107.619	27.3846	1.9745	7.5182e-05	0.00054425	sp|Q0WPF2|PCFS4_ARATH Polyadenylation and cleavage factor homolog 4 OS=Arabidopsis thaliana GN=PCFS4 PE=1 SV=1//1.67785e-101
MDP0000170802	44.7495	7.80944	2.5186	2.7087e-06	2.6569e-05	sp|Q94B38|GPT2_ARATH Glucose-6-phosphate/phosphate translocator 2, chloroplastic OS=Arabidopsis thaliana GN=GPT2 PE=2 SV=2//2.69624e-110
MDP0000170804	218.649	463.181	-1.083	1.0245e-07	1.2904e-06	sp|Q8W4J2|MPK16_ARATH Mitogen-activated protein kinase 16 OS=Arabidopsis thaliana GN=MPK16 PE=2 SV=2//0
MDP0000170822	2675.56	1298.61	1.0429	8.7575e-07	9.4851e-06	sp|Q8S8Q6|TET8_ARATH Tetraspanin-8 OS=Arabidopsis thaliana GN=TET8 PE=2 SV=1//2.19453e-105
MDP0000170841	596.899	274.346	1.1215	6.9245e-09	1.0474e-07	sp|O04619|ADNT1_ARATH Mitochondrial adenine nucleotide transporter ADNT1 OS=Arabidopsis thaliana GN=ADNT1 PE=2 SV=1//0
MDP0000170853	451.096	786.074	-0.80123	1.2808e-05	0.00011057	sp|Q2MHE4|HT1_ARATH Serine/threonine-protein kinase HT1 OS=Arabidopsis thaliana GN=HT1 PE=1 SV=1//7.6061e-73
MDP0000170855	881.318	348.386	1.339	1.0237e-12	2.554e-11	sp|Q9STX3|GID2_ARATH F-box protein GID2 OS=Arabidopsis thaliana GN=GID2 PE=1 SV=1//6.36173e-49
MDP0000170872	2356.78	4510.81	-0.93657	7.0774e-08	9.1367e-07	sp|P24805|TSJT1_TOBAC Stem-specific protein TSJT1 OS=Nicotiana tabacum GN=TSJT1 PE=2 SV=1//5.8039e-36
MDP0000171011	370.651	795.183	-1.1012	5.5793e-09	8.5359e-08	sp|Q8VWZ8|SMO22_ARATH Methylsterol monooxygenase 2-2 OS=Arabidopsis thaliana GN=SMO2-2 PE=2 SV=1//9.20658e-134
MDP0000171027	182.771	362.842	-0.9893	2.9658e-06	2.8932e-05	sp|Q8N573|OXR1_HUMAN Oxidation resistance protein 1 OS=Homo sapiens GN=OXR1 PE=1 SV=2//5.56208e-17
MDP0000171037	8.36787	59.755	-2.8361	4.0593e-09	6.3749e-08	sp|Q94BU1|Y1181_ARATH Uncharacterized aarF domain-containing protein kinase At1g71810, chloroplastic OS=Arabidopsis thaliana GN=At1g71810 PE=2 SV=1//2.31758e-99
MDP0000171040	87.7031	285.45	-1.7025	1.1567e-12	2.8652e-11	-//-
MDP0000171041	1621.52	2557.3	-0.65728	9.6334e-05	0.00068075	sp|Q42679|DCAM_CATRO S-adenosylmethionine decarboxylase proenzyme OS=Catharanthus roseus GN=SAMDC PE=1 SV=1//4.58348e-168
MDP0000171043	1540.93	2845.02	-0.88463	1.2507e-07	1.5468e-06	sp|Q96CN4|EVI5L_HUMAN EVI5-like protein OS=Homo sapiens GN=EVI5L PE=1 SV=1//6.75125e-54
MDP0000171044	226.531	520.549	-1.2003	2.2186e-09	3.624e-08	sp|D1CDT8|FTSH_THET1 ATP-dependent zinc metalloprotease FtsH OS=Thermobaculum terrenum (strain ATCC BAA-798 / YNP1) GN=ftsH PE=3 SV=1//1.23259e-81
MDP0000171111	74.2754	270.567	-1.865	7.9956e-07	8.7149e-06	sp|Q9C6J3|FB52_ARATH Putative F-box protein At1g50870 OS=Arabidopsis thaliana GN=At1g50870 PE=4 SV=1//3.8468e-10
MDP0000171164	628.194	917.146	-0.54594	0.0037018	0.01718	sp|C0LGH3|Y5614_ARATH Probable LRR receptor-like serine/threonine-protein kinase At1g56140 OS=Arabidopsis thaliana GN=At1g56140 PE=2 SV=2//0
MDP0000171165	2.54259	19.8403	-2.9641	0.00040783	0.0024736	sp|Q5UNY4|YL728_MIMIV Uncharacterized protein L728 OS=Acanthamoeba polyphaga mimivirus GN=MIMI_L728 PE=4 SV=1//8.91022e-18
MDP0000171185	81.8496	42.46	0.94687	0.0044339	0.020056	sp|Q9FR37|AMI1_ARATH Amidase 1 OS=Arabidopsis thaliana GN=AMI1 PE=1 SV=1//4.23463e-69
MDP0000171200	6057.29	2189.19	1.4683	1.274e-14	3.8872e-13	sp|P28643|FABG_CUPLA 3-oxoacyl-[acyl-carrier-protein] reductase, chloroplastic OS=Cuphea lanceolata GN=CLKR27 PE=2 SV=1//3.18177e-161
MDP0000171226	119.195	51.0887	1.2223	0.0035998	0.016789	-//-
MDP0000171232	0	12.9806	#NAME?	0.0014306	0.0074822	sp|C0LGT6|EFR_ARATH LRR receptor-like serine/threonine-protein kinase EFR OS=Arabidopsis thaliana GN=EFR PE=1 SV=1//1.84027e-20
MDP0000171235	31.6794	0.31312	6.6607	2.6684e-11	5.5764e-10	sp|P17407|21KD_DAUCA 21 kDa protein OS=Daucus carota PE=2 SV=1//2.60646e-34
MDP0000171241	280.597	107.522	1.3839	0.0014238	0.0074515	sp|Q6G553|DNAJ_BARHE Chaperone protein DnaJ OS=Bartonella henselae (strain ATCC 49882 / DSM 28221 / Houston 1) GN=dnaJ PE=3 SV=1//6.81427e-10
MDP0000171274	85.1086	609.748	-2.8408	3.3205e-20	1.668e-18	sp|O34598|GUAD_BACSU Guanine deaminase OS=Bacillus subtilis (strain 168) GN=guaD PE=1 SV=1//6.55876e-30
MDP0000171277	5.09888	28.2252	-2.4687	0.00015836	0.0010687	sp|P73068|RUBR_SYNY3 Rubredoxin OS=Synechocystis sp. (strain PCC 6803 / Kazusa) GN=rub PE=3 SV=1//1.51815e-16
MDP0000171374	34.614	81.5186	-1.2358	0.00038642	0.0023577	sp|Q9SI62|POED2_ARATH Polyprenol reductase 2 OS=Arabidopsis thaliana GN=At2g16530 PE=1 SV=2//1.99881e-115
MDP0000171423	917.024	261.868	1.8081	1.1448e-21	6.4152e-20	sp|P30155|RK27_TOBAC 50S ribosomal protein L27, chloroplastic OS=Nicotiana tabacum GN=RPL27 PE=1 SV=1//3.23655e-74
MDP0000171453	222.033	476.975	-1.1031	6.2305e-08	8.1264e-07	sp|Q6Q2C2|HYES_PIG Bifunctional epoxide hydrolase 2 OS=Sus scrofa GN=EPHX2 PE=2 SV=1//1.57142e-06
MDP0000171492	418.893	628.161	-0.58455	0.0042564	0.019361	sp|Q9LVQ7|IDD1_ARATH Protein indeterminate-domain 1 OS=Arabidopsis thaliana GN=IDD1 PE=1 SV=1//3.25839e-104
MDP0000171517	399.579	41.944	3.2519	1.2217e-18	5.3047e-17	sp|Q9WU70|STXB5_RAT Syntaxin-binding protein 5 OS=Rattus norvegicus GN=Stxbp5 PE=1 SV=1//1.08851e-12
MDP0000171530	5770.09	3757.87	0.61868	0.00014142	0.00096429	sp|Q9SQI2|GIGAN_ARATH Protein GIGANTEA OS=Arabidopsis thaliana GN=GI PE=1 SV=2//9.24672e-77
MDP0000171535	146.376	68.6531	1.0923	6.198e-05	0.00045701	sp|Q94AQ6|SIR4_ARATH NAD-dependent protein deacylase SRT2 OS=Arabidopsis thaliana GN=SRT2 PE=2 SV=1//5.62719e-101
MDP0000171573	0	19.2733	#NAME?	2.3154e-07	2.7537e-06	sp|Q9FJ95|DHSO_ARATH Sorbitol dehydrogenase OS=Arabidopsis thaliana GN=SDH PE=1 SV=1//0
MDP0000171640	1295.03	792.094	0.70924	3.6876e-05	0.00028656	sp|Q9C5E5|DGK5_ARATH Diacylglycerol kinase 5 OS=Arabidopsis thaliana GN=DGK5 PE=2 SV=1//0
MDP0000171684	37.8103	14.8559	1.3477	0.0053047	0.023436	sp|Q9FL53|FLA21_ARATH Fasciclin-like arabinogalactan protein 21 OS=Arabidopsis thaliana GN=FLA21 PE=2 SV=1//5.476e-67
MDP0000171689	302.339	172.855	0.80661	0.00019519	0.0012848	sp|Q43869|PLSB_SPIOL Glycerol-3-phosphate acyltransferase, chloroplastic OS=Spinacia oleracea GN=GAT PE=1 SV=1//1.3376e-162
MDP0000171728	2074.75	997.069	1.0572	6.1071e-10	1.0783e-08	sp|Q9LY87|RGLG2_ARATH E3 ubiquitin-protein ligase RGLG2 OS=Arabidopsis thaliana GN=RGLG2 PE=1 SV=1//1.21031e-109
MDP0000171736	1657.09	2564.85	-0.63023	0.00017634	0.0011758	sp|A4GSN8|NUA_ARATH Nuclear-pore anchor OS=Arabidopsis thaliana GN=NUA PE=1 SV=1//0
MDP0000171737	1061.35	3103.67	-1.5481	9.3069e-20	4.501e-18	sp|Q91YT7|YTHD2_MOUSE YTH domain-containing family protein 2 OS=Mus musculus GN=Ythdf2 PE=2 SV=1//2.63828e-58
MDP0000171767	1533.94	540.735	1.5042	2.5404e-17	9.9918e-16	-//-
MDP0000171795	698.045	179.286	1.9611	1.6492e-22	9.754e-21	sp|Q41249|PORA_CUCSA Protochlorophyllide reductase, chloroplastic OS=Cucumis sativus GN=PORA PE=2 SV=1//0
MDP0000171846	55.2496	13.0071	2.0867	4.0668e-05	0.00031324	sp|Q8VZG8|Y4885_ARATH Probable LRR receptor-like serine/threonine-protein kinase At4g08850 OS=Arabidopsis thaliana GN=At4g08850 PE=2 SV=3//3.90009e-11
MDP0000171856	0	8.52698	#NAME?	0.001254	0.0066639	-//-
MDP0000171866	4.73838	29.9232	-2.6588	0.0022414	0.011106	sp|O22768|UNE12_ARATH Transcription factor UNE12 OS=Arabidopsis thaliana GN=UNE12 PE=2 SV=2//7.87752e-13
MDP0000171907	3.24987	27.9276	-3.1032	1.2558e-05	0.00010866	sp|Q9SF23|FOLB1_ARATH Dihydroneopterin aldolase 1 OS=Arabidopsis thaliana GN=FOLB1 PE=1 SV=1//1.21222e-48
MDP0000171920	225.39	422.352	-0.90602	1.0899e-05	9.5375e-05	sp|A0JNA8|PAXI1_BOVIN PAX-interacting protein 1 OS=Bos taurus GN=PAXIP1 PE=2 SV=1//1.44864e-19
MDP0000171924	68.7728	122.97	-0.8384	0.0037274	0.017279	sp|Q9SXY0|FAS1_ARATH Chromatin assembly factor 1 subunit FAS1 OS=Arabidopsis thaliana GN=FAS1 PE=1 SV=1//1.14465e-50
MDP0000171928	33.4399	94.8669	-1.5043	9.9129e-06	8.7559e-05	sp|Q84V83|LAR_DESUN Leucoanthocyanidin reductase OS=Desmodium uncinatum GN=LAR PE=1 SV=1//1.65188e-55
MDP0000171945	2.88315	35.8132	-3.6348	7.5028e-08	9.6495e-07	sp|Q5Z9Z0|BGL24_ORYSJ Beta-glucosidase 24 OS=Oryza sativa subsp. japonica GN=BGLU24 PE=2 SV=1//2.56111e-174
MDP0000171951	734.896	501.317	0.55182	0.00281	0.013561	sp|Q9SVA6|DRG3_ARATH Developmentally-regulated G-protein 3 OS=Arabidopsis thaliana GN=DRG3 PE=1 SV=1//1.88234e-177
MDP0000171996	252.325	122.11	1.0471	6.8388e-06	6.2108e-05	sp|Q84WN0|Y4920_ARATH Uncharacterized protein At4g37920, chloroplastic OS=Arabidopsis thaliana GN=At4g37920 PE=1 SV=2//1.16126e-19
MDP0000172014	2911.01	723.813	2.0078	6.0205e-31	6.3685e-29	sp|P49043|VPE_CITSI Vacuolar-processing enzyme OS=Citrus sinensis PE=2 SV=1//0
MDP0000172030	851.243	525.68	0.69539	0.00013967	0.00095335	sp|Q8VXU6|DI194_ARATH Protein DEHYDRATION-INDUCED 19 homolog 4 OS=Arabidopsis thaliana GN=DI19-4 PE=1 SV=1//7.11566e-37
MDP0000172158	283.673	183.405	0.6292	0.0042306	0.019267	-//-
MDP0000172208	7.61613	44.4264	-2.5443	9.2729e-05	0.00065778	sp|O74777|KRR1_SCHPO KRR1 small subunit processome component homolog OS=Schizosaccharomyces pombe (strain 972 / ATCC 24843) GN=mis3 PE=3 SV=1//1.7827e-07
MDP0000172233	0.720992	143.925	-7.6411	0.0001778	0.0011839	sp|Q9SZE7|PER51_ARATH Peroxidase 51 OS=Arabidopsis thaliana GN=PER51 PE=2 SV=1//4.63876e-86
MDP0000172263	5.78083	0	Inf	0.0083	0.03458	sp|Q9FS10|PSK_ASPOF Phytosulfokines OS=Asparagus officinalis GN=PSK PE=1 SV=1//4.03695e-10
MDP0000172287	194.936	83.8749	1.2167	1.4451e-06	1.5e-05	sp|O65090|DIM1C_ARATH Ribosomal RNA small subunit methyltransferase, chloroplastic OS=Arabidopsis thaliana GN=PFC1 PE=2 SV=1//1.25352e-136
MDP0000172289	151.202	70.9921	1.0907	6.1153e-05	0.0004514	sp|Q9LEW8|FN3KR_ARATH Protein-ribulosamine 3-kinase, chloroplastic OS=Arabidopsis thaliana GN=At3g61080 PE=1 SV=2//1.49455e-167
[truncated: 10,362 more rows]
[truncated: 1 more columns]
