# Supplementary material for: UV-C treatment promotes quality of early ripening apple fruit by regulating malate metabolizing genes during postharvest storage
Source: PLoS One. 2019 Apr 16;14(4):e0215472. doi: 10.1371/journal.pone.0215472 (PMC6467447; doi:10.1371/journal.pone.0215472)
Supplement: S3 Table — (XLSX) [file pone.0215472.s003.xlsx]

## Sheet: HY_UV_14 vs HY_20_14
GO_accession	Description	Term_type	Over_represented_pValue	Corrected_pValue	DEG_item	DEG_list	Up	Up_Gene_names	Down	Down_Gene_names
GO:0009733	response to auxin	biological_process	0.0001887	0.62423	5	434	5	MDP0000577455,MDP0000601325,Novel03420,Novel00134,Novel03421	0
GO:0009725	response to hormone	biological_process	0.00043323	0.62423	7	434	6	Novel03420,Novel00134,Novel03421,MDP0000232417,MDP0000577455,MDP0000601325	1	MDP0000479094
GO:0043565	sequence-specific DNA binding	molecular_function	0.00048513	0.62423	18	434	10	MDP0000580411,Novel00628,MDP0000307943,MDP0000320827,MDP0000917573,MDP0000736852,MDP0000565846,MDP0000564897,MDP0000492501,MDP0000129942	8	MDP0000138052,MDP0000179769,MDP0000316497,MDP0000521934,MDP0000311522,MDP0000545420,MDP0000776779,MDP0000127499
GO:0009719	response to endogenous stimulus	biological_process	0.000595	0.62423	7	434	6	MDP0000601325,MDP0000577455,MDP0000232417,Novel00134,Novel03421,Novel03420	1	MDP0000479094
GO:0030337	DNA polymerase processivity factor activity	molecular_function	0.00065543	0.62423	3	434	2	MDP0000795157,MDP0000565292	1	MDP0000127499
GO:0031082	BLOC complex	cellular_component	0.0017033	0.65384	3	434	0		3	MDP0000841558,MDP0000184935,MDP0000260671
GO:0031083	BLOC-1 complex	cellular_component	0.0017033	0.65384	3	434	0		3	MDP0000260671,MDP0000184935,MDP0000841558
GO:0010033	response to organic substance	biological_process	0.0017076	0.65384	7	434	6	MDP0000232417,MDP0000601325,MDP0000577455,Novel03420,Novel03421,Novel00134	1	MDP0000479094
GO:0005791	rough endoplasmic reticulum	cellular_component	0.0018033	0.65384	3	434	1	MDP0000917573	2	MDP0000127882,MDP0000320004
GO:0030867	rough endoplasmic reticulum membrane	cellular_component	0.0018033	0.65384	3	434	1	MDP0000917573	2	MDP0000127882,MDP0000320004
GO:0016668	oxidoreductase activity, acting on a sulfur group of donors, NAD(P) as acceptor	molecular_function	0.0018654	0.65384	4	434	1	MDP0000285549	3	MDP0000388604,MDP0000152817,MDP0000253143
GO:0047134	protein-disulfide reductase activity	molecular_function	0.0018654	0.65384	4	434	1	MDP0000285549	3	MDP0000388604,MDP0000152817,MDP0000253143
GO:0010212	response to ionizing radiation	biological_process	0.0021983	0.65384	2	434	0		2	MDP0000570413,MDP0000686610
GO:0071214	cellular response to abiotic stimulus	biological_process	0.0021983	0.65384	2	434	0		2	MDP0000570413,MDP0000686610
GO:0071478	cellular response to radiation	biological_process	0.0021983	0.65384	2	434	0		2	MDP0000686610,MDP0000570413
GO:0071479	cellular response to ionizing radiation	biological_process	0.0021983	0.65384	2	434	0		2	MDP0000570413,MDP0000686610
GO:0008158	hedgehog receptor activity	molecular_function	0.0023342	0.65384	2	434	0		2	MDP0000173498,MDP0000162938
GO:0000702	oxidized base lesion DNA N-glycosylase activity	molecular_function	0.0030626	0.75674	2	434	0		2	MDP0000523205,MDP0000264351
GO:0008534	oxidized purine nucleobase lesion DNA N-glycosylase activity	molecular_function	0.0030626	0.75674	2	434	0		2	MDP0000523205,MDP0000264351
GO:0034755	iron ion transmembrane transport	biological_process	0.0031782	0.75674	2	434	1	MDP0000244971	1	MDP0000294274
GO:0001071	nucleic acid binding transcription factor activity	molecular_function	0.0035769	0.77424	24	434	12	Novel00628,MDP0000307943,MDP0000320827,MDP0000827821,MDP0000564897,MDP0000243375,MDP0000492501,MDP0000736852,MDP0000194508,MDP0000083546,MDP0000207761,MDP0000168167	12	MDP0000316497,MDP0000138052,MDP0000179769,MDP0000803527,MDP0000521934,MDP0000311522,MDP0000897736,MDP0000815065,MDP0000545420,MDP0000127499,MDP0000187830,MDP0000122554
GO:0003700	transcription factor activity, sequence-specific DNA binding	molecular_function	0.0035769	0.77424	24	434	12	MDP0000168167,MDP0000194508,MDP0000083546,MDP0000207761,MDP0000736852,MDP0000564897,MDP0000243375,MDP0000492501,MDP0000827821,Novel00628,MDP0000307943,MDP0000320827	12	MDP0000122554,MDP0000127499,MDP0000187830,MDP0000897736,MDP0000815065,MDP0000311522,MDP0000545420,MDP0000521934,MDP0000179769,MDP0000138052,MDP0000803527,MDP0000316497
GO:0016798	hydrolase activity, acting on glycosyl bonds	molecular_function	0.0044338	0.91799	22	434	13	MDP0000163588,MDP0000179206,MDP0000841170,MDP0000185233,MDP0000543964,MDP0000133367,MDP0000283032,MDP0000130769,MDP0000902717,MDP0000314088,MDP0000242071,MDP0000194876,MDP0000179027	9	MDP0000297851,MDP0000776779,MDP0000155719,MDP0000127542,Novel03499,MDP0000264351,MDP0000523205,MDP0000281231,MDP0000140483
GO:0006457	protein folding	biological_process	0.0050858	1	8	434	7	MDP0000245483,MDP0000141863,Novel00134,MDP0000254260,MDP0000303430,MDP0000699181,MDP0000175388	1	MDP0000298555
GO:0051082	unfolded protein binding	molecular_function	0.0065475	1	7	434	6	Novel00134,MDP0000299975,MDP0000303430,MDP0000254260,MDP0000245483,MDP0000083546	1	MDP0000298555
GO:0006768	biotin metabolic process	biological_process	0.0073242	1	1	434	0		1	MDP0000521934
GO:0009102	biotin biosynthetic process	biological_process	0.0073242	1	1	434	0		1	MDP0000521934
GO:0042410	6-carboxyhexanoate-CoA ligase activity	molecular_function	0.0073242	1	1	434	0		1	MDP0000521934
GO:0015658	branched-chain amino acid transmembrane transporter activity	molecular_function	0.0074115	1	1	434	1	MDP0000324254	0
GO:0015803	branched-chain amino acid transport	biological_process	0.0074115	1	1	434	1	MDP0000324254	0
GO:0003906	DNA-(apurinic or apyrimidinic site) lyase activity	molecular_function	0.0083485	1	2	434	0		2	MDP0000523205,MDP0000264351
GO:0008791	arginine N-succinyltransferase activity	molecular_function	0.0085713	1	1	434	1	MDP0000878790	0
GO:0030975	thiamine binding	molecular_function	0.0088198	1	2	434	0		2	MDP0000286786,MDP0000513732
GO:0009229	thiamine diphosphate biosynthetic process	biological_process	0.010174	1	2	434	0		2	MDP0000286786,MDP0000513732
GO:0042357	thiamine diphosphate metabolic process	biological_process	0.010174	1	2	434	0		2	MDP0000286786,MDP0000513732
GO:0006613	cotranslational protein targeting to membrane	biological_process	0.012769	1	5	434	1	MDP0000917573	4	MDP0000127882,MDP0000298031,MDP0000255224,MDP0000320004
GO:0006289	nucleotide-excision repair	biological_process	0.012817	1	3	434	1	MDP0000198613	2	MDP0000264351,MDP0000523205
GO:0009064	glutamine family amino acid metabolic process	biological_process	0.012966	1	4	434	1	MDP0000878790	3	Novel00431,MDP0000257303,MDP0000442206
GO:0006537	glutamate biosynthetic process	biological_process	0.014329	1	2	434	0		2	MDP0000442206,MDP0000257303
GO:0043650	dicarboxylic acid biosynthetic process	biological_process	0.014329	1	2	434	0		2	MDP0000442206,MDP0000257303
GO:0006612	protein targeting to membrane	biological_process	0.014493	1	5	434	1	MDP0000917573	4	MDP0000320004,MDP0000255224,MDP0000298031,MDP0000127882
GO:0003684	damaged DNA binding	molecular_function	0.015099	1	3	434	1	MDP0000198613	2	MDP0000264351,MDP0000523205
GO:0044445	cytosolic part	cellular_component	0.015442	1	3	434	0		3	MDP0000841558,MDP0000184935,MDP0000260671
GO:0006527	arginine catabolic process	biological_process	0.015632	1	1	434	1	MDP0000878790	0
GO:0005829	cytosol	cellular_component	0.016105	1	3	434	0		3	MDP0000260671,MDP0000184935,MDP0000841558
GO:0006516	glycoprotein catabolic process	biological_process	0.016343	1	1	434	0		1	MDP0000262805
GO:0004448	isocitrate dehydrogenase activity	molecular_function	0.016702	1	1	434	1	MDP0000167291	0
GO:0004450	isocitrate dehydrogenase (NADP+) activity	molecular_function	0.016702	1	1	434	1	MDP0000167291	0
GO:0072330	monocarboxylic acid biosynthetic process	biological_process	0.016842	1	6	434	0		6	MDP0000691413,MDP0000250127,MDP0000521934,MDP0000807190,MDP0000599427,Novel00658
GO:0005785	signal recognition particle receptor complex	cellular_component	0.016984	1	2	434	0		2	MDP0000320004,MDP0000127882
GO:0044765	single-organism transport	biological_process	0.018053	1	57	434	24	MDP0000170687,MDP0000151537,MDP0000275857,MDP0000244971,MDP0000246967,MDP0000163588,MDP0000293045,Novel03502,MDP0000497581,Novel06159,MDP0000282789,MDP0000278249,MDP0000324254,MDP0000083546,MDP0000174615,MDP0000319220,Novel02636,Novel02090,MDP0000188052,MDP0000239645,MDP0000400108,MDP0000157695,MDP0000730107,MDP0000917573	33	MDP0000298711,MDP0000212510,MDP0000234689,MDP0000260671,MDP0000302754,MDP0000122446,MDP0000849194,MDP0000479094,MDP0000575170,MDP0000150823,MDP0000166477,MDP0000594639,MDP0000127882,MDP0000281231,MDP0000691413,MDP0000320004,Novel04691,MDP0000252427,MDP0000119811,MDP0000298031,MDP0000141450,MDP0000294274,MDP0000160384,MDP0000173611,MDP0000914297,MDP0000134278,MDP0000807190,MDP0000643281,MDP0000217…
GO:0004553	hydrolase activity, hydrolyzing O-glycosyl compounds	molecular_function	0.018403	1	19	434	12	MDP0000194876,MDP0000314088,MDP0000179027,MDP0000179206,MDP0000841170,MDP0000185233,MDP0000163588,MDP0000902717,MDP0000543964,MDP0000133367,MDP0000283032,MDP0000130769	7	Novel03499,MDP0000281231,MDP0000140483,MDP0000297851,MDP0000127542,MDP0000776779,MDP0000155719
GO:0015930	glutamate synthase activity	molecular_function	0.018601	1	2	434	0		2	MDP0000257303,MDP0000442206
GO:0045454	cell redox homeostasis	biological_process	0.018774	1	7	434	1	MDP0000160720	6	MDP0000501387,Novel04614,MDP0000152817,MDP0000253143,MDP0000303255,MDP0000388604
GO:0003779	actin binding	molecular_function	0.019122	1	7	434	6	MDP0000164538,MDP0000220601,MDP0000133367,MDP0000293126,MDP0000438931,MDP0000565292	1	Novel03480
GO:0015925	galactosidase activity	molecular_function	0.019372	1	3	434	2	MDP0000133367,MDP0000841170	1	MDP0000127542
GO:0016209	antioxidant activity	molecular_function	0.019668	1	8	434	4	MDP0000209189,Novel05460,MDP0000160720,MDP0000123488	4	MDP0000388604,Novel04614,MDP0000253143,MDP0000152817
GO:0006536	glutamate metabolic process	biological_process	0.019824	1	2	434	0		2	MDP0000257303,MDP0000442206
GO:0071203	WASH complex	cellular_component	0.020691	1	2	434	0		2	MDP0000323490,MDP0000544509
GO:0007049	cell cycle	biological_process	0.020986	1	14	434	4	MDP0000319574,MDP0000320827,MDP0000303061,MDP0000083546	10	MDP0000521934,MDP0000793089,MDP0000686610,MDP0000572242,MDP0000316497,MDP0000135063,MDP0000127542,MDP0000138052,MDP0000545420,MDP0000570413
GO:0038023	signaling receptor activity	molecular_function	0.021642	1	9	434	3	Novel04660,MDP0000747140,MDP0000788186	6	MDP0000173498,MDP0000479094,MDP0000162938,MDP0000897736,MDP0000590116,MDP0000230664
GO:1902578	single-organism localization	biological_process	0.023292	1	57	434	24	MDP0000278249,MDP0000282789,Novel06159,MDP0000497581,Novel03502,MDP0000293045,MDP0000163588,MDP0000246967,MDP0000244971,MDP0000275857,MDP0000151537,MDP0000170687,MDP0000917573,MDP0000730107,MDP0000157695,MDP0000239645,MDP0000400108,MDP0000188052,Novel02090,Novel02636,MDP0000174615,MDP0000319220,MDP0000083546,MDP0000324254	33	MDP0000298031,MDP0000119811,MDP0000252427,Novel04691,MDP0000320004,MDP0000691413,MDP0000281231,MDP0000594639,MDP0000127882,MDP0000166477,MDP0000150823,MDP0000575170,MDP0000479094,MDP0000849194,MDP0000122446,MDP0000302754,MDP0000260671,MDP0000212510,MDP0000234689,MDP0000298711,MDP0000841558,MDP0000544509,MDP0000154155,MDP0000255224,MDP0000217112,MDP0000807190,MDP0000643281,MDP0000134278,MDP0000914…
GO:0042221	response to chemical	biological_process	0.023548	1	11	434	9	MDP0000163588,MDP0000319220,MDP0000577455,MDP0000601325,Novel03420,Novel03421,Novel00134,Novel03502,MDP0000232417	2	MDP0000841558,MDP0000479094
GO:0055085	transmembrane transport	biological_process	0.024012	1	34	434	15	MDP0000174615,MDP0000319220,Novel02636,MDP0000083546,MDP0000157695,Novel02090,MDP0000163588,MDP0000151537,MDP0000170687,MDP0000275857,MDP0000244971,MDP0000497581,MDP0000282789,MDP0000278249,Novel03502	19	MDP0000173611,MDP0000914297,MDP0000134278,MDP0000160384,MDP0000294274,MDP0000643281,MDP0000807190,MDP0000154155,MDP0000302754,MDP0000849194,MDP0000298711,MDP0000234689,MDP0000212510,MDP0000252427,MDP0000119811,MDP0000575170,MDP0000166477,MDP0000150823,MDP0000594639
GO:0005215	transporter activity	molecular_function	0.024756	1	43	434	20	Novel02636,MDP0000174615,MDP0000319220,MDP0000083546,MDP0000324254,MDP0000157695,MDP0000400108,Novel02090,MDP0000753418,MDP0000293045,MDP0000246967,MDP0000163588,MDP0000244971,MDP0000170687,MDP0000278249,Novel02934,MDP0000282789,MDP0000460051,Novel03502,MDP0000788186	23	MDP0000914297,MDP0000134278,MDP0000294274,MDP0000160384,MDP0000141450,MDP0000557551,MDP0000544509,MDP0000807190,MDP0000643281,MDP0000154155,MDP0000203818,MDP0000302754,MDP0000212510,MDP0000119811,MDP0000252427,Novel04691,MDP0000594639,MDP0000281231,MDP0000600063,MDP0000479094,MDP0000575170,MDP0000166477,MDP0000150823
GO:0007160	cell-matrix adhesion	biological_process	0.025586	1	1	434	1	MDP0000217855	0
GO:0000172	ribonuclease MRP complex	cellular_component	0.026182	1	1	434	0		1	MDP0000764227
GO:0030677	ribonuclease P complex	cellular_component	0.026182	1	1	434	0		1	MDP0000764227
GO:1902555	endoribonuclease complex	cellular_component	0.026182	1	1	434	0		1	MDP0000764227
GO:0030674	protein binding, bridging	molecular_function	0.026493	1	4	434	1	MDP0000133367	3	MDP0000643281,MDP0000841558,MDP0000316497
GO:0060090	binding, bridging	molecular_function	0.026493	1	4	434	1	MDP0000133367	3	MDP0000316497,MDP0000841558,MDP0000643281
GO:0009893	positive regulation of metabolic process	biological_process	0.02678	1	6	434	1	MDP0000647467	5	MDP0000315706,Novel05742,MDP0000841558,MDP0000545420,MDP0000138052
GO:0030518	intracellular steroid hormone receptor signaling pathway	biological_process	0.027843	1	2	434	0		2	MDP0000897736,MDP0000479094
GO:0030522	intracellular receptor signaling pathway	biological_process	0.027843	1	2	434	0		2	MDP0000479094,MDP0000897736
GO:0019104	DNA N-glycosylase activity	molecular_function	0.028734	1	2	434	0		2	MDP0000523205,MDP0000264351
GO:0008272	sulfate transport	biological_process	0.028765	1	2	434	0		2	Novel04691,MDP0000141450
GO:0015116	sulfate transmembrane transporter activity	molecular_function	0.028765	1	2	434	0		2	Novel04691,MDP0000141450
GO:1901682	sulfur compound transmembrane transporter activity	molecular_function	0.029842	1	2	434	0		2	Novel04691,MDP0000141450
GO:0050789	regulation of biological process	biological_process	0.02997	1	81	434	33	MDP0000580411,MDP0000320827,MDP0000307943,Novel04660,MDP0000735861,MDP0000243375,MDP0000207761,MDP0000151537,MDP0000783444,MDP0000160720,MDP0000239645,MDP0000747140,MDP0000232417,MDP0000917573,MDP0000196373,MDP0000083546,MDP0000321952,MDP0000120881,MDP0000167597,MDP0000168167,Novel00628,MDP0000755970,MDP0000221576,MDP0000647467,MDP0000827821,MDP0000641838,MDP0000144996,MDP0000736852,MDP0000120805…	48	MDP0000291838,MDP0000179769,MDP0000229070,MDP0000150823,MDP0000216765,MDP0000186518,MDP0000119811,Novel04691,MDP0000545420,MDP0000815065,MDP0000866956,MDP0000303255,MDP0000226074,MDP0000194889,MDP0000230664,MDP0000643281,Novel05742,MDP0000841558,MDP0000253143,MDP0000314792,MDP0000311522,MDP0000897736,Novel04614,MDP0000315706,MDP0000388604,MDP0000187830,MDP0000239684,MDP0000130123,MDP0000281231,MD…
GO:0050896	response to stimulus	biological_process	0.030665	1	61	434	30	MDP0000167597,MDP0000321952,Novel03420,Novel00134,MDP0000319220,MDP0000168167,MDP0000577455,MDP0000232417,MDP0000747140,MDP0000303430,Novel05460,MDP0000641838,MDP0000217855,MDP0000177099,MDP0000196373,MDP0000448457,MDP0000917573,MDP0000438931,MDP0000254260,Novel03421,MDP0000207919,MDP0000163588,MDP0000198613,MDP0000209189,Novel03502,MDP0000319574,MDP0000601325,MDP0000735861,MDP0000755970,Novel046…	31	MDP0000388604,MDP0000234215,MDP0000897736,MDP0000426154,MDP0000301254,MDP0000218522,MDP0000643281,MDP0000286786,MDP0000230664,MDP0000253143,MDP0000314872,MDP0000544509,MDP0000264351,MDP0000841558,MDP0000570413,MDP0000226074,MDP0000194889,MDP0000573521,MDP0000866956,MDP0000686610,MDP0000316497,MDP0000523205,MDP0000216765,MDP0000479094,MDP0000150823,MDP0000229070,MDP0000281231,MDP0000288293,MDP0000…
GO:0032786	positive regulation of DNA-templated transcription, elongation	biological_process	0.03068	1	2	434	0		2	Novel05742,MDP0000315706
GO:0032968	positive regulation of transcription elongation from RNA polymerase II promoter	biological_process	0.03068	1	2	434	0		2	MDP0000315706,Novel05742
GO:0034243	regulation of transcription elongation from RNA polymerase II promoter	biological_process	0.03068	1	2	434	0		2	MDP0000315706,Novel05742
GO:0004872	receptor activity	molecular_function	0.031584	1	9	434	3	MDP0000788186,MDP0000747140,Novel04660	6	MDP0000162938,MDP0000479094,MDP0000590116,MDP0000230664,MDP0000897736,MDP0000173498
GO:0010959	regulation of metal ion transport	biological_process	0.031928	1	2	434	2	MDP0000239645,MDP0000151537	0
GO:0043269	regulation of ion transport	biological_process	0.031928	1	2	434	2	MDP0000239645,MDP0000151537	0
GO:0006379	mRNA cleavage	biological_process	0.032279	1	1	434	0		1	MDP0000764227
GO:0090501	RNA phosphodiester bond hydrolysis	biological_process	0.032279	1	1	434	0		1	MDP0000764227
GO:0004525	ribonuclease III activity	molecular_function	0.032525	1	2	434	1	Novel02829	1	MDP0000155719
GO:0032296	double-stranded RNA-specific ribonuclease activity	molecular_function	0.032525	1	2	434	1	Novel02829	1	MDP0000155719
GO:0008488	gamma-glutamyl carboxylase activity	molecular_function	0.033106	1	1	434	1	MDP0000232058	0
GO:0017187	peptidyl-glutamic acid carboxylation	biological_process	0.033106	1	1	434	1	MDP0000232058	0
GO:0018200	peptidyl-glutamic acid modification	biological_process	0.033106	1	1	434	1	MDP0000232058	0
GO:0018214	protein carboxylation	biological_process	0.033106	1	1	434	1	MDP0000232058	0
GO:0030174	regulation of DNA-dependent DNA replication initiation	biological_process	0.033589	1	1	434	0		1	MDP0000122554
GO:0032297	negative regulation of DNA-dependent DNA replication initiation	biological_process	0.033589	1	1	434	0		1	MDP0000122554
GO:0045944	positive regulation of transcription from RNA polymerase II promoter	biological_process	0.033632	1	2	434	0		2	MDP0000315706,Novel05742
GO:0042752	regulation of circadian rhythm	biological_process	0.03368	1	1	434	0		1	MDP0000314792
GO:0042754	negative regulation of circadian rhythm	biological_process	0.03368	1	1	434	0		1	MDP0000314792
GO:0006827	high-affinity iron ion transmembrane transport	biological_process	0.034031	1	1	434	1	MDP0000244971	0
GO:0033573	high-affinity iron permease complex	cellular_component	0.034031	1	1	434	1	MDP0000244971	0
GO:0003707	steroid hormone receptor activity	molecular_function	0.034257	1	2	434	0		2	MDP0000479094,MDP0000897736
GO:0004883	glucocorticoid receptor activity	molecular_function	0.034395	1	1	434	0		1	MDP0000479094
GO:0031958	corticosteroid receptor signaling pathway	biological_process	0.034395	1	1	434	0		1	MDP0000479094
GO:0031960	response to corticosteroid	biological_process	0.034395	1	1	434	0		1	MDP0000479094
GO:0042921	glucocorticoid receptor signaling pathway	biological_process	0.034395	1	1	434	0		1	MDP0000479094
GO:0043402	glucocorticoid mediated signaling pathway	biological_process	0.034395	1	1	434	0		1	MDP0000479094
GO:0051384	response to glucocorticoid	biological_process	0.034395	1	1	434	0		1	MDP0000479094
GO:0071384	cellular response to corticosteroid stimulus	biological_process	0.034395	1	1	434	0		1	MDP0000479094
GO:0071385	cellular response to glucocorticoid stimulus	biological_process	0.034395	1	1	434	0		1	MDP0000479094
GO:0032784	regulation of DNA-templated transcription, elongation	biological_process	0.034628	1	2	434	0		2	Novel05742,MDP0000315706
GO:0043648	dicarboxylic acid metabolic process	biological_process	0.035397	1	3	434	0		3	MDP0000257303,MDP0000252563,MDP0000442206
GO:0003677	DNA binding	molecular_function	0.035618	1	59	434	26	Novel04981,MDP0000755970,MDP0000580411,Novel00628,MDP0000307943,MDP0000320827,MDP0000783444,Novel03262,MDP0000818967,Novel02829,MDP0000523939,MDP0000198613,MDP0000854535,MDP0000129942,MDP0000120805,MDP0000736852,MDP0000917573,MDP0000565846,MDP0000564897,MDP0000492501,MDP0000232417,MDP0000168167,MDP0000151924,MDP0000285549,MDP0000083546,MDP0000120881	33	MDP0000521934,MDP0000783676,Novel00431,MDP0000179769,MDP0000291838,MDP0000146726,MDP0000130123,MDP0000479094,MDP0000316497,MDP0000523205,MDP0000204889,MDP0000127499,MDP0000179085,MDP0000257349,MDP0000573521,MDP0000135063,MDP0000545420,MDP0000149339,MDP0000653037,MDP0000264351,MDP0000314872,MDP0000286786,MDP0000138052,MDP0000147872,MDP0000193097,Novel05742,MDP0000322229,MDP0000122554,MDP0000239684…
GO:0072348	sulfur compound transport	biological_process	0.036624	1	2	434	0		2	MDP0000141450,Novel04691
GO:0004888	transmembrane signaling receptor activity	molecular_function	0.03886	1	6	434	2	MDP0000788186,Novel04660	4	MDP0000162938,MDP0000590116,MDP0000230664,MDP0000173498
GO:0006950	response to stress	biological_process	0.039083	1	29	434	16	MDP0000755970,MDP0000448457,MDP0000177099,MDP0000196373,MDP0000438931,MDP0000319574,MDP0000209189,MDP0000217855,MDP0000303430,Novel05460,MDP0000641838,MDP0000207919,MDP0000198613,MDP0000168167,MDP0000254260,Novel00134	13	MDP0000288293,MDP0000158037,MDP0000841558,MDP0000264351,MDP0000523205,MDP0000316497,MDP0000643281,MDP0000286786,MDP0000573521,MDP0000426154,MDP0000194889,MDP0000686610,MDP0000570413
GO:0044093	positive regulation of molecular function	biological_process	0.03918	1	2	434	2	MDP0000647467,MDP0000151537	0
GO:0007623	circadian rhythm	biological_process	0.039544	1	2	434	1	MDP0000580411	1	MDP0000314792
GO:0005496	steroid binding	molecular_function	0.039798	1	2	434	0		2	MDP0000479094,MDP0000897736
GO:0030955	potassium ion binding	molecular_function	0.040992	1	3	434	1	MDP0000246967	2	MDP0000257303,MDP0000479094
GO:0031420	alkali metal ion binding	molecular_function	0.040992	1	3	434	1	MDP0000246967	2	MDP0000479094,MDP0000257303
GO:0006355	regulation of transcription, DNA-templated	biological_process	0.041334	1	43	434	20	MDP0000168167,MDP0000120881,MDP0000083546,MDP0000865313,MDP0000564897,MDP0000817734,MDP0000492501,MDP0000120805,MDP0000736852,MDP0000232417,MDP0000144996,MDP0000827821,MDP0000221576,MDP0000783444,MDP0000207761,MDP0000243375,MDP0000755970,Novel00628,MDP0000307943,MDP0000320827	23	MDP0000239684,MDP0000187830,MDP0000122554,MDP0000315706,MDP0000311522,MDP0000897736,MDP0000314792,Novel05742,MDP0000138052,MDP0000643281,MDP0000803527,MDP0000127499,MDP0000204889,MDP0000265885,MDP0000815065,MDP0000135063,MDP0000545420,MDP0000521934,MDP0000479094,MDP0000316497,MDP0000179769,MDP0000291838,MDP0000130123
GO:1903506	regulation of nucleic acid-templated transcription	biological_process	0.041334	1	43	434	20	MDP0000827821,MDP0000232417,MDP0000144996,MDP0000120805,MDP0000736852,MDP0000492501,MDP0000865313,MDP0000817734,MDP0000564897,MDP0000083546,MDP0000120881,MDP0000168167,MDP0000320827,Novel00628,MDP0000307943,MDP0000755970,MDP0000243375,MDP0000207761,MDP0000783444,MDP0000221576	23	MDP0000803527,MDP0000138052,MDP0000643281,Novel05742,MDP0000314792,MDP0000311522,MDP0000897736,MDP0000315706,MDP0000122554,MDP0000187830,MDP0000239684,MDP0000130123,MDP0000179769,MDP0000291838,MDP0000479094,MDP0000316497,MDP0000521934,MDP0000545420,MDP0000815065,MDP0000135063,MDP0000265885,MDP0000204889,MDP0000127499
GO:0005784	Sec61 translocon complex	cellular_component	0.041584	1	1	434	1	MDP0000917573	0
GO:0071256	translocon complex	cellular_component	0.041584	1	1	434	1	MDP0000917573	0
GO:0009314	response to radiation	biological_process	0.042694	1	2	434	0		2	MDP0000570413,MDP0000686610
GO:2001141	regulation of RNA biosynthetic process	biological_process	0.043189	1	43	434	20	MDP0000168167,MDP0000083546,MDP0000120881,MDP0000120805,MDP0000736852,MDP0000865313,MDP0000564897,MDP0000817734,MDP0000492501,MDP0000827821,MDP0000144996,MDP0000232417,MDP0000783444,MDP0000221576,MDP0000207761,MDP0000243375,MDP0000755970,Novel00628,MDP0000307943,MDP0000320827	23	MDP0000122554,MDP0000239684,MDP0000187830,MDP0000311522,MDP0000897736,MDP0000315706,MDP0000314792,MDP0000643281,MDP0000138052,MDP0000803527,Novel05742,MDP0000204889,MDP0000127499,MDP0000815065,MDP0000135063,MDP0000545420,MDP0000265885,MDP0000521934,MDP0000179769,MDP0000291838,MDP0000130123,MDP0000479094,MDP0000316497
GO:0042060	wound healing	biological_process	0.043373	1	4	434	0		4	MDP0000426154,MDP0000316497,MDP0000841558,MDP0000643281
GO:0051252	regulation of RNA metabolic process	biological_process	0.04349	1	43	434	20	MDP0000120881,MDP0000083546,MDP0000168167,MDP0000144996,MDP0000232417,MDP0000827821,MDP0000492501,MDP0000817734,MDP0000564897,MDP0000865313,MDP0000736852,MDP0000120805,MDP0000207761,MDP0000221576,MDP0000783444,MDP0000320827,MDP0000307943,Novel00628,MDP0000755970,MDP0000243375	23	MDP0000315706,MDP0000897736,MDP0000311522,MDP0000187830,MDP0000239684,MDP0000122554,Novel05742,MDP0000803527,MDP0000643281,MDP0000138052,MDP0000314792,MDP0000265885,MDP0000545420,MDP0000135063,MDP0000815065,MDP0000127499,MDP0000204889,MDP0000316497,MDP0000479094,MDP0000130123,MDP0000291838,MDP0000179769,MDP0000521934
GO:0032774	RNA biosynthetic process	biological_process	0.04403	1	51	434	24	MDP0000207761,MDP0000221576,MDP0000783444,MDP0000223726,MDP0000320827,Novel00628,MDP0000307943,MDP0000580411,MDP0000755970,MDP0000243375,MDP0000120881,MDP0000083546,MDP0000285549,MDP0000168167,MDP0000144996,MDP0000232417,MDP0000827821,MDP0000492501,MDP0000564897,MDP0000817734,MDP0000865313,MDP0000942052,MDP0000736852,MDP0000120805	27	MDP0000265885,MDP0000545420,MDP0000135063,MDP0000815065,MDP0000127542,MDP0000127499,MDP0000179085,MDP0000204889,MDP0000316497,MDP0000479094,MDP0000130123,MDP0000291838,MDP0000179769,MDP0000298555,MDP0000521934,MDP0000315706,MDP0000311522,MDP0000897736,MDP0000187830,MDP0000239684,MDP0000122554,Novel05742,MDP0000193097,MDP0000803527,MDP0000643281,MDP0000138052,MDP0000314792
GO:0004557	alpha-galactosidase activity	molecular_function	0.045372	1	1	434	1	MDP0000841170	0
GO:0006614	SRP-dependent cotranslational protein targeting to membrane	biological_process	0.045666	1	4	434	0		4	MDP0000127882,MDP0000255224,MDP0000298031,MDP0000320004
GO:0045047	protein targeting to ER	biological_process	0.045666	1	4	434	0		4	MDP0000320004,MDP0000298031,MDP0000255224,MDP0000127882
GO:0072599	establishment of protein localization to endoplasmic reticulum	biological_process	0.045666	1	4	434	0		4	MDP0000320004,MDP0000127882,MDP0000255224,MDP0000298031
GO:0004592	pantoate-beta-alanine ligase activity	molecular_function	0.04596	1	1	434	0		1	MDP0000691413
GO:0050794	regulation of cellular process	biological_process	0.046044	1	77	434	29	MDP0000747140,MDP0000232417,MDP0000196373,MDP0000917573,MDP0000321952,MDP0000120881,MDP0000167597,MDP0000083546,MDP0000168167,MDP0000320827,MDP0000307943,MDP0000243375,MDP0000735861,Novel04660,MDP0000151537,MDP0000207761,MDP0000160720,MDP0000783444,MDP0000144996,MDP0000827821,MDP0000492501,MDP0000817734,MDP0000564897,MDP0000865313,MDP0000736852,MDP0000120805,Novel00628,MDP0000755970,MDP0000221576	48	Novel05742,MDP0000230664,MDP0000643281,MDP0000253143,MDP0000314792,MDP0000841558,MDP0000315706,MDP0000388604,MDP0000311522,MDP0000897736,Novel04614,MDP0000187830,MDP0000239684,MDP0000150823,MDP0000216765,MDP0000291838,MDP0000179769,MDP0000229070,Novel04691,MDP0000186518,MDP0000119811,MDP0000545420,MDP0000815065,MDP0000303255,MDP0000226074,MDP0000194889,MDP0000866956,MDP0000162938,MDP0000572242,MD…
GO:0006605	protein targeting	biological_process	0.046634	1	7	434	2	MDP0000730107,MDP0000917573	5	MDP0000320004,MDP0000255224,MDP0000841558,MDP0000298031,MDP0000127882
GO:0009896	positive regulation of catabolic process	biological_process	0.046966	1	3	434	0		3	MDP0000841558,MDP0000545420,MDP0000138052
GO:0010508	positive regulation of autophagy	biological_process	0.046966	1	3	434	0		3	MDP0000841558,MDP0000545420,MDP0000138052
GO:0031331	positive regulation of cellular catabolic process	biological_process	0.046966	1	3	434	0		3	MDP0000138052,MDP0000545420,MDP0000841558
GO:0009611	response to wounding	biological_process	0.047137	1	4	434	0		4	MDP0000643281,MDP0000841558,MDP0000316497,MDP0000426154
GO:0005047	signal recognition particle binding	molecular_function	0.047202	1	2	434	0		2	MDP0000320004,MDP0000127882
GO:0009065	glutamine family amino acid catabolic process	biological_process	0.048199	1	1	434	1	MDP0000878790	0
GO:0050290	sphingomyelin phosphodiesterase D activity	molecular_function	0.048737	1	1	434	0		1	MDP0000253903
GO:0019219	regulation of nucleobase-containing compound metabolic process	biological_process	0.049576	1	43	434	20	MDP0000865313,MDP0000817734,MDP0000564897,MDP0000492501,MDP0000120805,MDP0000736852,MDP0000144996,MDP0000232417,MDP0000827821,MDP0000168167,MDP0000120881,MDP0000083546,MDP0000243375,MDP0000755970,Novel00628,MDP0000307943,MDP0000320827,MDP0000221576,MDP0000783444,MDP0000207761	23	MDP0000314792,Novel05742,MDP0000138052,MDP0000643281,MDP0000803527,MDP0000239684,MDP0000187830,MDP0000122554,MDP0000315706,MDP0000897736,MDP0000311522,MDP0000521934,MDP0000479094,MDP0000316497,MDP0000179769,MDP0000291838,MDP0000130123,MDP0000127499,MDP0000204889,MDP0000265885,MDP0000815065,MDP0000135063,MDP0000545420
GO:0004019	adenylosuccinate synthase activity	molecular_function	0.049768	1	1	434	0		1	MDP0000252318
GO:0006351	transcription, DNA-templated	biological_process	0.050143	1	50	434	23	MDP0000580411,MDP0000320827,Novel00628,MDP0000307943,MDP0000755970,MDP0000243375,MDP0000207761,MDP0000783444,MDP0000223726,MDP0000221576,MDP0000827821,MDP0000232417,MDP0000144996,MDP0000736852,MDP0000120805,MDP0000492501,MDP0000817734,MDP0000564897,MDP0000865313,MDP0000083546,MDP0000285549,MDP0000120881,MDP0000168167	27	MDP0000130123,MDP0000291838,MDP0000179769,MDP0000316497,MDP0000479094,MDP0000521934,MDP0000298555,MDP0000545420,MDP0000135063,MDP0000815065,MDP0000127542,MDP0000265885,MDP0000204889,MDP0000179085,MDP0000127499,MDP0000193097,MDP0000803527,MDP0000643281,MDP0000138052,Novel05742,MDP0000314792,MDP0000311522,MDP0000897736,MDP0000315706,MDP0000122554,MDP0000187830,MDP0000239684
GO:0097659	nucleic acid-templated transcription	biological_process	0.050143	1	50	434	23	MDP0000232417,MDP0000144996,MDP0000827821,MDP0000564897,MDP0000817734,MDP0000865313,MDP0000492501,MDP0000736852,MDP0000120805,MDP0000120881,MDP0000285549,MDP0000083546,MDP0000168167,Novel00628,MDP0000307943,MDP0000320827,MDP0000580411,MDP0000243375,MDP0000755970,MDP0000207761,MDP0000221576,MDP0000223726,MDP0000783444	27	Novel05742,MDP0000643281,MDP0000138052,MDP0000193097,MDP0000803527,MDP0000314792,MDP0000315706,MDP0000897736,MDP0000311522,MDP0000239684,MDP0000187830,MDP0000122554,MDP0000316497,MDP0000479094,MDP0000291838,MDP0000179769,MDP0000130123,MDP0000298555,MDP0000521934,MDP0000265885,MDP0000135063,MDP0000815065,MDP0000127542,MDP0000545420,MDP0000127499,MDP0000179085,MDP0000204889
GO:0065007	biological regulation	biological_process	0.051318	1	83	434	35	MDP0000239645,MDP0000747140,MDP0000232417,MDP0000917573,MDP0000196373,MDP0000083546,MDP0000120881,MDP0000321952,MDP0000167597,MDP0000168167,MDP0000580411,MDP0000320827,MDP0000307943,Novel04660,MDP0000735861,MDP0000243375,MDP0000207761,MDP0000151537,MDP0000783444,MDP0000160720,MDP0000207919,MDP0000647467,MDP0000641838,MDP0000827821,MDP0000144996,MDP0000120805,MDP0000736852,MDP0000492501,MDP0000865…	48	MDP0000230664,MDP0000643281,Novel05742,MDP0000841558,MDP0000314792,MDP0000253143,Novel04614,MDP0000897736,MDP0000311522,MDP0000388604,MDP0000315706,MDP0000187830,MDP0000239684,MDP0000229070,MDP0000179769,MDP0000291838,MDP0000150823,MDP0000216765,MDP0000186518,MDP0000119811,Novel04691,MDP0000545420,MDP0000815065,MDP0000866956,MDP0000303255,MDP0000194889,MDP0000226074,MDP0000803527,MDP0000138052,MD…
GO:0004871	signal transducer activity	molecular_function	0.051552	1	11	434	3	MDP0000788186,MDP0000747140,Novel04660	8	MDP0000590116,MDP0000230664,MDP0000897736,MDP0000229070,MDP0000162938,MDP0000479094,MDP0000186518,MDP0000173498
GO:0071949	FAD binding	molecular_function	0.052024	1	5	434	2	Novel02824,MDP0000188052	3	MDP0000442206,MDP0000233110,MDP0000305094
GO:0000077	DNA damage checkpoint	biological_process	0.052979	1	2	434	0		2	MDP0000570413,MDP0000686610
GO:0031570	DNA integrity checkpoint	biological_process	0.052979	1	2	434	0		2	MDP0000570413,MDP0000686610
GO:0044707	single-multicellular organism process	biological_process	0.053569	1	10	434	4	Novel04892,MDP0000580411,MDP0000194508,MDP0000151537	6	MDP0000841558,MDP0000119811,MDP0000850643,MDP0000590116,MDP0000643281,MDP0000316497
GO:0019725	cellular homeostasis	biological_process	0.054236	1	7	434	1	MDP0000160720	6	MDP0000388604,MDP0000303255,MDP0000152817,MDP0000253143,MDP0000501387,Novel04614
GO:0090150	establishment of protein localization to membrane	biological_process	0.054263	1	5	434	1	MDP0000917573	4	MDP0000255224,MDP0000298031,MDP0000127882,MDP0000320004
GO:0004788	thiamine diphosphokinase activity	molecular_function	0.054772	1	1	434	0		1	MDP0000286786
GO:0016160	amylase activity	molecular_function	0.05544	1	3	434	2	MDP0000902717,MDP0000163588	1	Novel03499
GO:0007271	synaptic transmission, cholinergic	biological_process	0.055488	1	1	434	1	MDP0000151537	0
GO:0022898	regulation of transmembrane transporter activity	biological_process	0.055488	1	1	434	1	MDP0000151537	0
GO:0030431	sleep	biological_process	0.055488	1	1	434	1	MDP0000151537	0
GO:0032222	regulation of synaptic transmission, cholinergic	biological_process	0.055488	1	1	434	1	MDP0000151537	0
GO:0032409	regulation of transporter activity	biological_process	0.055488	1	1	434	1	MDP0000151537	0
GO:0032411	positive regulation of transporter activity	biological_process	0.055488	1	1	434	1	MDP0000151537	0
GO:0032412	regulation of ion transmembrane transporter activity	biological_process	0.055488	1	1	434	1	MDP0000151537	0
GO:0032414	positive regulation of ion transmembrane transporter activity	biological_process	0.055488	1	1	434	1	MDP0000151537	0
GO:0034235	GPI anchor binding	molecular_function	0.055488	1	1	434	1	MDP0000151537	0
GO:0034762	regulation of transmembrane transport	biological_process	0.055488	1	1	434	1	MDP0000151537	0
GO:0034764	positive regulation of transmembrane transport	biological_process	0.055488	1	1	434	1	MDP0000151537	0
GO:0034765	regulation of ion transmembrane transport	biological_process	0.055488	1	1	434	1	MDP0000151537	0
GO:0034767	positive regulation of ion transmembrane transport	biological_process	0.055488	1	1	434	1	MDP0000151537	0
GO:0043266	regulation of potassium ion transport	biological_process	0.055488	1	1	434	1	MDP0000151537	0
GO:0043268	positive regulation of potassium ion transport	biological_process	0.055488	1	1	434	1	MDP0000151537	0
GO:0043270	positive regulation of ion transport	biological_process	0.055488	1	1	434	1	MDP0000151537	0
GO:1901016	regulation of potassium ion transmembrane transporter activity	biological_process	0.055488	1	1	434	1	MDP0000151537	0
GO:1901018	positive regulation of potassium ion transmembrane transporter activity	biological_process	0.055488	1	1	434	1	MDP0000151537	0
GO:1901379	regulation of potassium ion transmembrane transport	biological_process	0.055488	1	1	434	1	MDP0000151537	0
GO:1901381	positive regulation of potassium ion transmembrane transport	biological_process	0.055488	1	1	434	1	MDP0000151537	0
GO:1903818	positive regulation of voltage-gated potassium channel activity	biological_process	0.055488	1	1	434	1	MDP0000151537	0
GO:1904062	regulation of cation transmembrane transport	biological_process	0.055488	1	1	434	1	MDP0000151537	0
GO:1904064	positive regulation of cation transmembrane transport	biological_process	0.055488	1	1	434	1	MDP0000151537	0
GO:2001257	regulation of cation channel activity	biological_process	0.055488	1	1	434	1	MDP0000151537	0
GO:2001259	positive regulation of cation channel activity	biological_process	0.055488	1	1	434	1	MDP0000151537	0
GO:0072657	protein localization to membrane	biological_process	0.055731	1	5	434	1	MDP0000917573	4	MDP0000320004,MDP0000127882,MDP0000255224,MDP0000298031
GO:0016878	acid-thiol ligase activity	molecular_function	0.055993	1	1	434	0		1	MDP0000521934
GO:0008289	lipid binding	molecular_function	0.056946	1	8	434	3	MDP0000151537,MDP0000293045,MDP0000306576	5	MDP0000897736,MDP0000479094,MDP0000169052,MDP0000122446,MDP0000260671
GO:0051861	glycolipid binding	molecular_function	0.057252	1	2	434	2	MDP0000151537,MDP0000293045	0
GO:0016708	oxidoreductase activity, acting on paired donors, with incorporation or reduction of molecular oxygen, NAD(P)H as one donor, and incorporation of two atoms of oxygen into one donor	molecular_function	0.0576	1	1	434	0		1	MDP0000230664
GO:1901264	carbohydrate derivative transport	biological_process	0.05891	1	2	434	1	MDP0000293045	1	MDP0000252427
GO:0005618	cell wall	cellular_component	0.058964	1	5	434	3	MDP0000229839,Novel06159,Novel03966	2	MDP0000376664,Novel02663
GO:0006810	transport	biological_process	0.059256	1	71	434	33	MDP0000244971,MDP0000151537,MDP0000246967,Novel03502,MDP0000460051,MDP0000282789,MDP0000497581,Novel02934,MDP0000083546,MDP0000324254,MDP0000319220,MDP0000168167,MDP0000239645,Novel02090,MDP0000917573,MDP0000730107,MDP0000275857,MDP0000170687,MDP0000293045,MDP0000163588,MDP0000198613,MDP0000674122,MDP0000278249,MDP0000420611,MDP0000755970,Novel06159,Novel02636,MDP0000174615,MDP0000400108,MDP00001…	38	MDP0000653931,MDP0000298711,MDP0000122446,MDP0000302754,MDP0000260671,MDP0000600063,MDP0000691413,MDP0000127882,MDP0000150823,MDP0000575170,MDP0000298031,MDP0000119811,Novel04691,MDP0000252427,MDP0000160384,MDP0000134278,MDP0000914297,MDP0000173611,MDP0000154155,MDP0000136792,MDP0000643281,MDP0000807190,MDP0000841558,MDP0000234689,MDP0000212510,MDP0000849194,MDP0000320808,MDP0000281231,MDP0000594…
GO:0031325	positive regulation of cellular metabolic process	biological_process	0.060548	1	5	434	0		5	MDP0000841558,MDP0000545420,MDP0000138052,MDP0000315706,Novel05742
GO:0015858	nucleoside transport	biological_process	0.061306	1	1	434	0		1	MDP0000252427
GO:0034257	nicotinamide riboside transmembrane transporter activity	molecular_function	0.061306	1	1	434	0		1	MDP0000252427
GO:0034258	nicotinamide riboside transport	biological_process	0.061306	1	1	434	0		1	MDP0000252427
GO:0004779	sulfate adenylyltransferase activity	molecular_function	0.062241	1	1	434	0		1	MDP0000941173
GO:0004781	sulfate adenylyltransferase (ATP) activity	molecular_function	0.062241	1	1	434	0		1	MDP0000941173
GO:0006826	iron ion transport	biological_process	0.063304	1	4	434	1	MDP0000244971	3	MDP0000281231,MDP0000294274,MDP0000544509
GO:0070972	protein localization to endoplasmic reticulum	biological_process	0.063886	1	4	434	0		4	MDP0000298031,MDP0000255224,MDP0000127882,MDP0000320004
GO:0051234	establishment of localization	biological_process	0.064921	1	71	434	33	MDP0000293045,MDP0000163588,MDP0000198613,MDP0000170687,MDP0000275857,MDP0000278249,MDP0000420611,MDP0000755970,Novel06159,MDP0000674122,Novel02636,MDP0000174615,MDP0000942052,MDP0000157695,MDP0000564897,MDP0000400108,MDP0000188052,MDP0000246967,MDP0000244971,MDP0000151537,MDP0000282789,MDP0000460051,MDP0000497581,Novel02934,Novel03502,MDP0000168167,MDP0000319220,MDP0000083546,MDP0000324254,MDP00…	38	MDP0000849194,MDP0000320808,MDP0000212510,MDP0000234689,MDP0000320004,MDP0000281231,MDP0000594639,MDP0000166477,MDP0000479094,MDP0000294274,MDP0000141450,MDP0000544509,Novel03499,MDP0000217112,MDP0000255224,MDP0000122446,MDP0000302754,MDP0000260671,MDP0000298711,MDP0000653931,MDP0000298031,MDP0000119811,MDP0000252427,Novel04691,MDP0000691413,MDP0000600063,MDP0000127882,MDP0000575170,MDP0000150823…
GO:0010506	regulation of autophagy	biological_process	0.064954	1	3	434	0		3	MDP0000138052,MDP0000545420,MDP0000841558
GO:0005381	iron ion transmembrane transporter activity	molecular_function	0.064967	1	4	434	1	MDP0000244971	3	MDP0000544509,MDP0000294274,MDP0000281231
GO:0010468	regulation of gene expression	biological_process	0.065027	1	45	434	21	MDP0000168167,MDP0000120881,MDP0000083546,MDP0000492501,MDP0000865313,MDP0000817734,MDP0000564897,MDP0000120805,MDP0000736852,MDP0000144996,MDP0000232417,MDP0000827821,MDP0000221576,MDP0000783444,MDP0000207761,MDP0000755970,MDP0000243375,MDP0000320827,Novel00628,MDP0000307943,MDP0000580411	24	MDP0000187830,MDP0000239684,MDP0000122554,MDP0000315706,MDP0000897736,MDP0000311522,MDP0000314792,MDP0000162938,Novel05742,MDP0000803527,MDP0000643281,MDP0000138052,MDP0000127499,MDP0000204889,MDP0000265885,MDP0000545420,MDP0000815065,MDP0000135063,MDP0000521934,MDP0000479094,MDP0000316497,MDP0000130123,MDP0000179769,MDP0000291838
GO:0044802	single-organism membrane organization	biological_process	0.06554	1	6	434	1	MDP0000917573	5	MDP0000643281,MDP0000127882,MDP0000298031,MDP0000255224,MDP0000320004
GO:0060089	molecular transducer activity	molecular_function	0.066314	1	11	434	3	MDP0000788186,MDP0000747140,Novel04660	8	MDP0000897736,MDP0000229070,MDP0000230664,MDP0000590116,MDP0000479094,MDP0000162938,MDP0000173498,MDP0000186518
GO:0009084	glutamine family amino acid biosynthetic process	biological_process	0.066811	1	2	434	0		2	MDP0000257303,MDP0000442206
GO:0016070	RNA metabolic process	biological_process	0.067014	1	67	434	30	MDP0000243375,Novel02824,MDP0000580411,MDP0000307943,MDP0000320827,MDP0000223726,MDP0000783444,MDP0000207761,MDP0000401899,MDP0000232417,MDP0000168167,MDP0000285549,MDP0000083546,MDP0000133367,MDP0000120881,MDP0000755970,Novel00628,Novel02829,MDP0000221576,MDP0000736852,MDP0000120805,MDP0000942052,MDP0000817734,MDP0000564897,MDP0000865313,MDP0000492501,MDP0000827821,MDP0000647467,MDP0000144996,No…	37	MDP0000257303,MDP0000298031,MDP0000127882,MDP0000291838,MDP0000179769,MDP0000179085,MDP0000815065,MDP0000127542,MDP0000545420,MDP0000314792,MDP0000643281,MDP0000193097,Novel05742,MDP0000233110,MDP0000215990,MDP0000239684,MDP0000187830,MDP0000311522,MDP0000897736,MDP0000315706,MDP0000521934,MDP0000298555,MDP0000130123,MDP0000316497,MDP0000479094,MDP0000204889,MDP0000442206,MDP0000127499,MDP0000573…
GO:0018130	heterocycle biosynthetic process	biological_process	0.067726	1	59	434	26	MDP0000827821,MDP0000232417,MDP0000144996,MDP0000736852,MDP0000120805,MDP0000942052,MDP0000817734,MDP0000564897,MDP0000865313,MDP0000492501,MDP0000285549,MDP0000083546,MDP0000120881,MDP0000168167,MDP0000580411,MDP0000307943,Novel00628,MDP0000320827,MDP0000243375,MDP0000755970,Novel02824,MDP0000207761,MDP0000151537,MDP0000223726,MDP0000783444,MDP0000221576	33	MDP0000643281,MDP0000286786,MDP0000138052,MDP0000193097,MDP0000803527,Novel05742,MDP0000314792,MDP0000897736,MDP0000311522,MDP0000315706,MDP0000122554,MDP0000239684,MDP0000187830,MDP0000291838,MDP0000179769,MDP0000130123,MDP0000316497,MDP0000479094,MDP0000521934,MDP0000257303,MDP0000298555,MDP0000135063,MDP0000815065,MDP0000127542,MDP0000252318,MDP0000545420,MDP0000265885,MDP0000513732,MDP0000302…
GO:0035556	intracellular signal transduction	biological_process	0.067874	1	13	434	5	MDP0000917573,MDP0000196373,MDP0000168167,MDP0000755970,MDP0000747140	8	MDP0000186518,MDP0000866956,MDP0000253143,MDP0000544509,MDP0000281231,MDP0000150823,MDP0000234215,MDP0000388604
GO:0004984	olfactory receptor activity	molecular_function	0.068661	1	1	434	0		1	MDP0000590116
GO:0005549	odorant binding	molecular_function	0.068661	1	1	434	0		1	MDP0000590116
GO:0000150	recombinase activity	molecular_function	0.069167	1	1	434	0		1	MDP0000314872
GO:0005577	fibrinogen complex	cellular_component	0.069702	1	3	434	0		3	MDP0000316497,MDP0000841558,MDP0000643281
GO:0030168	platelet activation	biological_process	0.069702	1	3	434	0		3	MDP0000643281,MDP0000841558,MDP0000316497
GO:0048511	rhythmic process	biological_process	0.070171	1	2	434	1	MDP0000580411	1	MDP0000314792
GO:0050804	modulation of synaptic transmission	biological_process	0.070314	1	1	434	1	MDP0000151537	0
GO:0015939	pantothenate metabolic process	biological_process	0.070618	1	1	434	0		1	MDP0000691413
GO:0015940	pantothenate biosynthetic process	biological_process	0.070618	1	1	434	0		1	MDP0000691413
GO:2000112	regulation of cellular macromolecule biosynthetic process	biological_process	0.071494	1	44	434	20	MDP0000232417,MDP0000144996,MDP0000827821,MDP0000492501,MDP0000865313,MDP0000564897,MDP0000817734,MDP0000120805,MDP0000736852,MDP0000120881,MDP0000083546,MDP0000168167,MDP0000320827,MDP0000307943,Novel00628,MDP0000755970,MDP0000243375,MDP0000207761,MDP0000221576,MDP0000783444	24	MDP0000162938,Novel05742,MDP0000803527,MDP0000138052,MDP0000643281,MDP0000314792,MDP0000315706,MDP0000897736,MDP0000311522,MDP0000187830,MDP0000239684,MDP0000122554,MDP0000479094,MDP0000316497,MDP0000130123,MDP0000179769,MDP0000291838,MDP0000521934,MDP0000265885,MDP0000545420,MDP0000815065,MDP0000135063,MDP0000127499,MDP0000204889
GO:0061630	ubiquitin protein ligase activity	molecular_function	0.072227	1	3	434	1	MDP0000299975	2	MDP0000290737,MDP0000177640
GO:0061659	ubiquitin-like protein ligase activity	molecular_function	0.072227	1	3	434	1	MDP0000299975	2	MDP0000290737,MDP0000177640
GO:0019042	viral latency	biological_process	0.072341	1	1	434	0		1	Novel01225
GO:0000288	nuclear-transcribed mRNA catabolic process, deadenylation-dependent decay	biological_process	0.074197	1	1	434	1	MDP0000647467	0
GO:0000290	deadenylation-dependent decapping of nuclear-transcribed mRNA	biological_process	0.074197	1	1	434	1	MDP0000647467	0
GO:0010556	regulation of macromolecule biosynthetic process	biological_process	0.074235	1	44	434	20	MDP0000755970,MDP0000243375,MDP0000320827,Novel00628,MDP0000307943,MDP0000783444,MDP0000221576,MDP0000207761,MDP0000736852,MDP0000120805,MDP0000492501,MDP0000817734,MDP0000564897,MDP0000865313,MDP0000827821,MDP0000144996,MDP0000232417,MDP0000168167,MDP0000083546,MDP0000120881	24	MDP0000521934,MDP0000130123,MDP0000291838,MDP0000179769,MDP0000316497,MDP0000479094,MDP0000204889,MDP0000127499,MDP0000545420,MDP0000135063,MDP0000815065,MDP0000265885,MDP0000314792,MDP0000803527,MDP0000643281,MDP0000138052,MDP0000162938,Novel05742,MDP0000122554,MDP0000187830,MDP0000239684,MDP0000897736,MDP0000311522,MDP0000315706
GO:0031326	regulation of cellular biosynthetic process	biological_process	0.074235	1	44	434	20	MDP0000232417,MDP0000144996,MDP0000827821,MDP0000817734,MDP0000564897,MDP0000865313,MDP0000492501,MDP0000736852,MDP0000120805,MDP0000120881,MDP0000083546,MDP0000168167,Novel00628,MDP0000307943,MDP0000320827,MDP0000243375,MDP0000755970,MDP0000207761,MDP0000221576,MDP0000783444	24	Novel05742,MDP0000162938,MDP0000643281,MDP0000138052,MDP0000803527,MDP0000314792,MDP0000315706,MDP0000311522,MDP0000897736,MDP0000239684,MDP0000187830,MDP0000122554,MDP0000316497,MDP0000479094,MDP0000291838,MDP0000179769,MDP0000130123,MDP0000521934,MDP0000265885,MDP0000135063,MDP0000815065,MDP0000545420,MDP0000127499,MDP0000204889
GO:0016667	oxidoreductase activity, acting on a sulfur group of donors	molecular_function	0.074378	1	5	434	2	MDP0000285549,MDP0000160720	3	MDP0000388604,MDP0000253143,MDP0000152817
GO:0016298	lipase activity	molecular_function	0.074571	1	2	434	1	MDP0000374252	1	MDP0000253903
GO:0034654	nucleobase-containing compound biosynthetic process	biological_process	0.074863	1	53	434	24	MDP0000580411,MDP0000320827,Novel00628,MDP0000307943,MDP0000755970,MDP0000243375,MDP0000207761,MDP0000783444,MDP0000223726,MDP0000221576,MDP0000827821,MDP0000232417,MDP0000144996,MDP0000942052,MDP0000120805,MDP0000736852,MDP0000492501,MDP0000865313,MDP0000564897,MDP0000817734,MDP0000083546,MDP0000285549,MDP0000120881,MDP0000168167	29	MDP0000130123,MDP0000179769,MDP0000291838,MDP0000479094,MDP0000316497,MDP0000521934,MDP0000298555,MDP0000545420,MDP0000252318,MDP0000127542,MDP0000815065,MDP0000135063,MDP0000265885,MDP0000204889,MDP0000302754,MDP0000127499,MDP0000179085,MDP0000803527,MDP0000193097,MDP0000138052,MDP0000643281,Novel05742,MDP0000314792,MDP0000897736,MDP0000311522,MDP0000315706,MDP0000122554,MDP0000187830,MDP0000239…
GO:0009889	regulation of biosynthetic process	biological_process	0.075189	1	44	434	20	MDP0000243375,MDP0000755970,Novel00628,MDP0000307943,MDP0000320827,MDP0000221576,MDP0000783444,MDP0000207761,MDP0000564897,MDP0000817734,MDP0000865313,MDP0000492501,MDP0000736852,MDP0000120805,MDP0000232417,MDP0000144996,MDP0000827821,MDP0000168167,MDP0000120881,MDP0000083546	24	MDP0000521934,MDP0000316497,MDP0000479094,MDP0000291838,MDP0000179769,MDP0000130123,MDP0000127499,MDP0000204889,MDP0000265885,MDP0000135063,MDP0000815065,MDP0000545420,MDP0000314792,Novel05742,MDP0000162938,MDP0000643281,MDP0000138052,MDP0000803527,MDP0000239684,MDP0000187830,MDP0000122554,MDP0000315706,MDP0000897736,MDP0000311522
GO:0019438	aromatic compound biosynthetic process	biological_process	0.075956	1	58	434	25	MDP0000942052,MDP0000120805,MDP0000736852,MDP0000492501,MDP0000865313,MDP0000817734,MDP0000564897,MDP0000827821,MDP0000232417,MDP0000144996,MDP0000168167,MDP0000083546,MDP0000285549,MDP0000120881,MDP0000755970,Novel02824,MDP0000243375,MDP0000580411,MDP0000320827,Novel00628,MDP0000307943,MDP0000783444,MDP0000223726,MDP0000221576,MDP0000207761	33	MDP0000314792,MDP0000803527,MDP0000193097,MDP0000286786,MDP0000643281,MDP0000138052,Novel05742,MDP0000122554,MDP0000187830,MDP0000239684,MDP0000311522,MDP0000897736,MDP0000315706,MDP0000521934,MDP0000257303,MDP0000298555,MDP0000130123,MDP0000179769,MDP0000291838,MDP0000479094,MDP0000316497,MDP0000442206,MDP0000204889,MDP0000302754,MDP0000127499,MDP0000179085,MDP0000252318,MDP0000545420,MDP0000815…
GO:0005801	cis-Golgi network	cellular_component	0.076391	1	2	434	1	MDP0000564897	1	Novel03499
GO:0051171	regulation of nitrogen compound metabolic process	biological_process	0.076732	1	44	434	20	MDP0000083546,MDP0000120881,MDP0000168167,MDP0000827821,MDP0000232417,MDP0000144996,MDP0000120805,MDP0000736852,MDP0000865313,MDP0000817734,MDP0000564897,MDP0000492501,MDP0000207761,MDP0000783444,MDP0000221576,Novel00628,MDP0000307943,MDP0000320827,MDP0000243375,MDP0000755970	24	MDP0000897736,MDP0000311522,MDP0000315706,MDP0000122554,MDP0000239684,MDP0000187830,MDP0000643281,MDP0000138052,MDP0000803527,Novel05742,MDP0000162938,MDP0000314792,MDP0000815065,MDP0000135063,MDP0000545420,MDP0000265885,MDP0000204889,MDP0000127499,MDP0000179769,MDP0000291838,MDP0000130123,MDP0000479094,MDP0000316497,MDP0000521934
GO:0043021	ribonucleoprotein complex binding	molecular_function	0.077176	1	2	434	0		2	MDP0000127882,MDP0000320004
GO:0051179	localization	biological_process	0.078941	1	72	434	34	MDP0000174615,Novel02636,MDP0000188052,MDP0000400108,MDP0000564897,MDP0000157695,MDP0000942052,MDP0000736852,MDP0000275857,MDP0000170687,MDP0000163588,MDP0000198613,MDP0000293045,MDP0000674122,MDP0000755970,Novel06159,MDP0000420611,MDP0000278249,MDP0000324254,MDP0000083546,MDP0000319220,MDP0000168167,Novel02090,MDP0000239645,MDP0000730107,MDP0000917573,MDP0000151537,MDP0000244971,MDP0000246967,No…	38	MDP0000141450,MDP0000294274,MDP0000255224,MDP0000217112,MDP0000544509,Novel03499,MDP0000212510,MDP0000234689,MDP0000849194,MDP0000320808,MDP0000166477,MDP0000479094,MDP0000281231,MDP0000594639,MDP0000320004,MDP0000160384,MDP0000173611,MDP0000134278,MDP0000914297,MDP0000154155,MDP0000136792,MDP0000807190,MDP0000643281,MDP0000841558,MDP0000653931,MDP0000298711,MDP0000260671,MDP0000122446,MDP0000302…
GO:0051049	regulation of transport	biological_process	0.080421	1	2	434	2	MDP0000239645,MDP0000151537	0
GO:0019058	viral life cycle	biological_process	0.080647	1	8	434	5	MDP0000795157,MDP0000083546,MDP0000282789,MDP0000942052,MDP0000565292	3	MDP0000149339,MDP0000127499,MDP0000302754
GO:0044700	single organism signaling	biological_process	0.080945	1	32	434	10	MDP0000321952,MDP0000167597,MDP0000168167,MDP0000747140,MDP0000917573,MDP0000196373,MDP0000151537,Novel04660,MDP0000755970,MDP0000735861	22	MDP0000897736,MDP0000234215,MDP0000388604,MDP0000301254,MDP0000230664,MDP0000643281,MDP0000218522,MDP0000841558,MDP0000544509,MDP0000314872,MDP0000253143,MDP0000866956,MDP0000226074,MDP0000194889,MDP0000281231,MDP0000229070,MDP0000150823,MDP0000479094,MDP0000216765,MDP0000316497,MDP0000186518,MDP0000119811
GO:0016799	hydrolase activity, hydrolyzing N-glycosyl compounds	molecular_function	0.081489	1	2	434	0		2	MDP0000264351,MDP0000523205
GO:0000152	nuclear ubiquitin ligase complex	cellular_component	0.081526	1	8	434	1	MDP0000321952	7	MDP0000177640,MDP0000142642,MDP0000758112,MDP0000653931,MDP0000321643,MDP0000290737,MDP0000461119
GO:0005680	anaphase-promoting complex	cellular_component	0.081526	1	8	434	1	MDP0000321952	7	MDP0000461119,MDP0000290737,MDP0000321643,MDP0000653931,MDP0000758112,MDP0000142642,MDP0000177640
GO:0031461	cullin-RING ubiquitin ligase complex	cellular_component	0.081526	1	8	434	1	MDP0000321952	7	MDP0000321643,MDP0000653931,MDP0000461119,MDP0000290737,MDP0000177640,MDP0000142642,MDP0000758112
GO:0023052	signaling	biological_process	0.081532	1	32	434	10	MDP0000151537,Novel04660,MDP0000735861,MDP0000755970,MDP0000167597,MDP0000321952,MDP0000168167,MDP0000747140,MDP0000917573,MDP0000196373	22	MDP0000866956,MDP0000194889,MDP0000226074,MDP0000229070,MDP0000281231,MDP0000216765,MDP0000479094,MDP0000316497,MDP0000150823,MDP0000119811,MDP0000186518,MDP0000897736,MDP0000388604,MDP0000234215,MDP0000301254,MDP0000643281,MDP0000230664,MDP0000218522,MDP0000841558,MDP0000253143,MDP0000544509,MDP0000314872
GO:0003676	nucleic acid binding	molecular_function	0.082935	1	85	434	37	MDP0000854535,Novel03262,MDP0000783444,MDP0000818967,MDP0000640144,MDP0000650225,MDP0000320827,MDP0000307943,MDP0000580411,Novel04981,Novel04660,MDP0000120881,MDP0000083546,MDP0000285549,MDP0000168167,MDP0000151924,MDP0000284610,MDP0000232417,MDP0000917573,MDP0000198613,MDP0000129942,MDP0000523939,Novel02829,Novel05991,Novel00628,MDP0000755970,MDP0000220601,MDP0000164538,Novel00134,MDP0000217617,…	48	MDP0000545420,MDP0000257349,MDP0000179085,MDP0000302754,MDP0000523205,MDP0000179769,MDP0000291838,MDP0000187872,MDP0000585979,MDP0000315706,MDP0000897736,MDP0000311522,MDP0000239684,MDP0000173498,MDP0000322229,Novel05742,MDP0000193097,MDP0000264351,MDP0000653037,MDP0000149339,MDP0000155719,MDP0000221993,MDP0000135063,MDP0000573521,MDP0000127499,MDP0000204889,MDP0000479094,MDP0000316497,MDP0000281…
GO:0042162	telomeric DNA binding	molecular_function	0.083168	1	1	434	0		1	MDP0000776779
GO:0044763	single-organism cellular process	biological_process	0.083497	1	129	434	48	Novel03262,MDP0000160720,MDP0000320827,MDP0000216173,MDP0000497581,Novel00145,MDP0000282789,MDP0000133367,MDP0000321952,MDP0000291654,MDP0000217855,MDP0000747140,Novel02077,MDP0000303061,MDP0000275857,MDP0000878790,MDP0000420611,MDP0000902717,MDP0000302340,MDP0000736852,MDP0000244971,MDP0000151537,MDP0000207919,MDP0000319574,Novel03502,Novel04660,MDP0000735861,Novel02824,MDP0000083546,MDP00001675…	81	MDP0000127542,MDP0000294940,MDP0000302754,MDP0000194889,MDP0000127882,MDP0000216765,MDP0000150823,MDP0000119811,MDP0000186518,MDP0000298031,Novel04691,Novel04614,MDP0000160384,MDP0000215990,MDP0000233110,MDP0000914297,MDP0000134278,MDP0000136792,MDP0000807190,MDP0000264824,Novel00658,MDP0000262805,MDP0000841558,MDP0000253143,MDP0000135063,MDP0000271244,MDP0000501387,MDP0000234689,MDP0000849194,MD…
GO:0005783	endoplasmic reticulum	cellular_component	0.083675	1	8	434	4	MDP0000239645,MDP0000245483,MDP0000234552,MDP0000917573	4	MDP0000643281,MDP0000127882,MDP0000179751,MDP0000320004
GO:0007608	sensory perception of smell	biological_process	0.083805	1	1	434	0		1	MDP0000590116
GO:0016877	ligase activity, forming carbon-sulfur bonds	molecular_function	0.084456	1	2	434	1	MDP0000188052	1	MDP0000521934
GO:0007596	blood coagulation	biological_process	0.084685	1	3	434	0		3	MDP0000643281,MDP0000841558,MDP0000316497
GO:0033993	response to lipid	biological_process	0.085344	1	1	434	0		1	MDP0000479094
GO:0043401	steroid hormone mediated signaling pathway	biological_process	0.085344	1	1	434	0		1	MDP0000479094
GO:0048545	response to steroid hormone	biological_process	0.085344	1	1	434	0		1	MDP0000479094
GO:0071383	cellular response to steroid hormone stimulus	biological_process	0.085344	1	1	434	0		1	MDP0000479094
GO:0071396	cellular response to lipid	biological_process	0.085344	1	1	434	0		1	MDP0000479094
GO:0071407	cellular response to organic cyclic compound	biological_process	0.085344	1	1	434	0		1	MDP0000479094
GO:0005249	voltage-gated potassium channel activity	molecular_function	0.085419	1	2	434	1	MDP0000246967	1	MDP0000479094
GO:0006914	autophagy	biological_process	0.085812	1	6	434	2	MDP0000083546,MDP0000755970	4	MDP0000521934,MDP0000138052,MDP0000841558,MDP0000545420
GO:0004751	ribose-5-phosphate isomerase activity	molecular_function	0.086495	1	1	434	0		1	MDP0000271244
GO:0009052	pentose-phosphate shunt, non-oxidative branch	biological_process	0.086495	1	1	434	0		1	MDP0000271244
GO:0001775	cell activation	biological_process	0.086769	1	3	434	0		3	MDP0000316497,MDP0000841558,MDP0000643281
GO:0090305	nucleic acid phosphodiester bond hydrolysis	biological_process	0.086938	1	1	434	0		1	MDP0000764227
GO:0034593	phosphatidylinositol bisphosphate phosphatase activity	molecular_function	0.087634	1	1	434	1	MDP0000216173	0
GO:0034596	phosphatidylinositol phosphate 4-phosphatase activity	molecular_function	0.087634	1	1	434	1	MDP0000216173	0
GO:0034597	phosphatidylinositol-4,5-bisphosphate 4-phosphatase activity	molecular_function	0.087634	1	1	434	1	MDP0000216173	0
GO:0046839	phospholipid dephosphorylation	biological_process	0.087634	1	1	434	1	MDP0000216173	0
GO:0046856	phosphatidylinositol dephosphorylation	biological_process	0.087634	1	1	434	1	MDP0000216173	0
GO:0052866	phosphatidylinositol phosphate phosphatase activity	molecular_function	0.087634	1	1	434	1	MDP0000216173	0
GO:0016043	cellular component organization	biological_process	0.088116	1	35	434	19	Novel06159,MDP0000220601,MDP0000282789,MDP0000310347,Novel00145,MDP0000650225,MDP0000320827,MDP0000207919,Novel03966,MDP0000221511,MDP0000303061,MDP0000150492,MDP0000565292,MDP0000917573,MDP0000438931,Novel02077,MDP0000293126,MDP0000164538,MDP0000083546	16	MDP0000320004,MDP0000298031,Novel03480,MDP0000187872,MDP0000316497,MDP0000127882,MDP0000122446,MDP0000179751,MDP0000653037,MDP0000221993,MDP0000841558,MDP0000643281,MDP0000136792,MDP0000255224,MDP0000376664,MDP0000629440
GO:0000151	ubiquitin ligase complex	cellular_component	0.088998	1	8	434	1	MDP0000321952	7	MDP0000142642,MDP0000177640,MDP0000758112,MDP0000321643,MDP0000653931,MDP0000461119,MDP0000290737
GO:0005746	mitochondrial respiratory chain	cellular_component	0.089096	1	2	434	0		2	MDP0000219689,MDP0000557551
GO:0016749	N-succinyltransferase activity	molecular_function	0.089363	1	1	434	1	MDP0000878790	0
GO:0030234	enzyme regulator activity	molecular_function	0.090095	1	11	434	10	MDP0000795157,MDP0000313102,MDP0000699181,MDP0000256190,Novel03966,MDP0000647467,MDP0000299010,Novel06159,Novel03401,MDP0000565292	1	MDP0000127499
GO:0006099	tricarboxylic acid cycle	biological_process	0.090456	1	2	434	2	MDP0000167291,MDP0000291654	0
GO:0006101	citrate metabolic process	biological_process	0.090456	1	2	434	2	MDP0000291654,MDP0000167291	0
GO:0003924	GTPase activity	molecular_function	0.092178	1	12	434	2	MDP0000755970,MDP0000168167	10	MDP0000281231,MDP0000643281,MDP0000807190,MDP0000229070,MDP0000127882,MDP0000298031,MDP0000866956,MDP0000544509,MDP0000320004,MDP0000832105
GO:0014070	response to organic cyclic compound	biological_process	0.092388	1	1	434	0		1	MDP0000479094
GO:0009341	beta-galactosidase complex	cellular_component	0.092475	1	2	434	1	MDP0000133367	1	MDP0000127542
GO:0004842	ubiquitin-protein transferase activity	molecular_function	0.092615	1	11	434	3	MDP0000821787,MDP0000299975,MDP0000448457	8	MDP0000461119,MDP0000290737,MDP0000321643,MDP0000572242,MDP0000653931,MDP0000758112,MDP0000177640,MDP0000142642
GO:0019787	ubiquitin-like protein transferase activity	molecular_function	0.092615	1	11	434	3	MDP0000821787,MDP0000448457,MDP0000299975	8	MDP0000321643,MDP0000572242,MDP0000653931,MDP0000461119,MDP0000290737,MDP0000177640,MDP0000142642,MDP0000758112
GO:0009987	cellular process	biological_process	0.092978	1	238	434	113	MDP0000194397,MDP0000141863,MDP0000302340,MDP0000902717,Novel00134,MDP0000942052,MDP0000438931,MDP0000153463,MDP0000736852,MDP0000565292,MDP0000492501,MDP0000865313,MDP0000303430,MDP0000222749,Novel02829,MDP0000176124,MDP0000878790,MDP0000175388,MDP0000221576,MDP0000523939,MDP0000303061,MDP0000275857,Novel03966,MDP0000699181,MDP0000216212,MDP0000420611,MDP0000310347,MDP0000932944,MDP0000135877,MD…	125	MDP0000301254,MDP0000629440,MDP0000599427,MDP0000314872,MDP0000198757,MDP0000376664,MDP0000250127,MDP0000803527,MDP0000286786,MDP0000218522,MDP0000849194,MDP0000442206,MDP0000127499,MDP0000271244,MDP0000135063,MDP0000221993,MDP0000501387,MDP0000653037,MDP0000265885,MDP0000234689,MDP0000155719,MDP0000149339,MDP0000793089,MDP0000766240,MDP0000320004,MDP0000783676,MDP0000251096,MDP0000594639,MDP0000…
GO:0008703	5-amino-6-(5-phosphoribosylamino)uracil reductase activity	molecular_function	0.093897	1	1	434	1	MDP0000151537	0
GO:0004565	beta-galactosidase activity	molecular_function	0.09649	1	2	434	1	MDP0000133367	1	MDP0000127542
GO:1901681	sulfur compound binding	molecular_function	0.097111	1	3	434	0		3	MDP0000513732,MDP0000286786,MDP0000217005
GO:0008156	negative regulation of DNA replication	biological_process	0.097444	1	1	434	0		1	MDP0000122554
GO:0051053	negative regulation of DNA metabolic process	biological_process	0.097444	1	1	434	0		1	MDP0000122554
GO:0090329	regulation of DNA-dependent DNA replication	biological_process	0.097444	1	1	434	0		1	MDP0000122554
GO:2000104	negative regulation of DNA-dependent DNA replication	biological_process	0.097444	1	1	434	0		1	MDP0000122554
GO:0016157	sucrose synthase activity	molecular_function	0.097842	1	2	434	0		2	MDP0000783676,MDP0000331376
GO:0046429	4-hydroxy-3-methylbut-2-en-1-yl diphosphate synthase activity	molecular_function	0.097937	1	1	434	1	MDP0000217855	0
GO:0052592	oxidoreductase activity, acting on CH or CH2 groups, with an iron-sulfur protein as acceptor	molecular_function	0.097937	1	1	434	1	MDP0000217855	0
GO:0098772	molecular function regulator	molecular_function	0.09981	1	13	434	12	MDP0000795157,MDP0000313102,MDP0000699181,MDP0000256190,Novel03966,MDP0000647467,MDP0000299010,MDP0000854535,Novel06159,Novel03401,MDP0000120877,MDP0000565292	1	MDP0000127499
GO:0019222	regulation of metabolic process	biological_process	0.10198	1	47	434	22	MDP0000492501,MDP0000817734,MDP0000564897,MDP0000865313,MDP0000736852,MDP0000120805,MDP0000144996,MDP0000232417,MDP0000647467,MDP0000827821,MDP0000168167,MDP0000120881,MDP0000083546,MDP0000755970,MDP0000243375,MDP0000320827,Novel00628,MDP0000307943,MDP0000580411,MDP0000221576,MDP0000783444,MDP0000207761	25	MDP0000314792,MDP0000841558,MDP0000162938,Novel05742,MDP0000803527,MDP0000138052,MDP0000643281,MDP0000187830,MDP0000239684,MDP0000122554,MDP0000315706,MDP0000897736,MDP0000311522,MDP0000521934,MDP0000316497,MDP0000479094,MDP0000130123,MDP0000291838,MDP0000179769,MDP0000127499,MDP0000204889,MDP0000265885,MDP0000545420,MDP0000135063,MDP0000815065
GO:0006368	transcription elongation from RNA polymerase II promoter	biological_process	0.10242	1	2	434	0		2	MDP0000315706,Novel05742
GO:0007599	hemostasis	biological_process	0.1026	1	3	434	0		3	MDP0000316497,MDP0000841558,MDP0000643281
GO:0050817	coagulation	biological_process	0.1026	1	3	434	0		3	MDP0000643281,MDP0000841558,MDP0000316497
GO:0050878	regulation of body fluid levels	biological_process	0.1026	1	3	434	0		3	MDP0000841558,MDP0000643281,MDP0000316497
GO:0007165	signal transduction	biological_process	0.10438	1	31	434	9	MDP0000196373,MDP0000735861,MDP0000755970,MDP0000917573,Novel04660,MDP0000747140,MDP0000168167,MDP0000167597,MDP0000321952	22	MDP0000253143,MDP0000314872,MDP0000544509,MDP0000119811,MDP0000186518,MDP0000841558,MDP0000316497,MDP0000218522,MDP0000479094,MDP0000216765,MDP0000150823,MDP0000229070,MDP0000643281,MDP0000230664,MDP0000281231,MDP0000194889,MDP0000226074,MDP0000301254,MDP0000866956,MDP0000234215,MDP0000388604,MDP0000897736
GO:0006813	potassium ion transport	biological_process	0.10462	1	5	434	4	MDP0000246967,MDP0000188052,MDP0000151537,MDP0000170687	1	MDP0000479094
GO:0060255	regulation of macromolecule metabolic process	biological_process	0.10465	1	45	434	21	MDP0000120805,MDP0000736852,MDP0000865313,MDP0000564897,MDP0000817734,MDP0000492501,MDP0000827821,MDP0000144996,MDP0000232417,MDP0000168167,MDP0000083546,MDP0000120881,MDP0000243375,MDP0000755970,MDP0000580411,MDP0000307943,Novel00628,MDP0000320827,MDP0000783444,MDP0000221576,MDP0000207761	24	MDP0000314792,MDP0000643281,MDP0000138052,MDP0000803527,Novel05742,MDP0000162938,MDP0000122554,MDP0000239684,MDP0000187830,MDP0000897736,MDP0000311522,MDP0000315706,MDP0000521934,MDP0000179769,MDP0000291838,MDP0000130123,MDP0000479094,MDP0000316497,MDP0000204889,MDP0000127499,MDP0000815065,MDP0000135063,MDP0000545420,MDP0000265885
GO:0031323	regulation of cellular metabolic process	biological_process	0.10534	1	45	434	20	MDP0000755970,MDP0000243375,MDP0000320827,Novel00628,MDP0000307943,MDP0000783444,MDP0000221576,MDP0000207761,MDP0000120805,MDP0000736852,MDP0000492501,MDP0000865313,MDP0000817734,MDP0000564897,MDP0000827821,MDP0000232417,MDP0000144996,MDP0000168167,MDP0000083546,MDP0000120881	25	MDP0000521934,MDP0000130123,MDP0000179769,MDP0000291838,MDP0000479094,MDP0000316497,MDP0000204889,MDP0000127499,MDP0000545420,MDP0000815065,MDP0000135063,MDP0000265885,MDP0000841558,MDP0000314792,MDP0000803527,MDP0000643281,MDP0000138052,MDP0000162938,Novel05742,MDP0000122554,MDP0000187830,MDP0000239684,MDP0000897736,MDP0000311522,MDP0000315706
GO:0005516	calmodulin binding	molecular_function	0.10549	1	3	434	2	MDP0000217855,MDP0000448457	1	MDP0000230664
GO:0031589	cell-substrate adhesion	biological_process	0.10579	1	1	434	1	MDP0000217855	0
GO:0044248	cellular catabolic process	biological_process	0.10579	1	14	434	7	MDP0000878790,MDP0000153463,MDP0000755970,MDP0000198613,MDP0000647467,MDP0000083546,MDP0000222749	7	MDP0000841558,MDP0000262805,MDP0000521934,MDP0000545420,MDP0000230664,MDP0000138052,MDP0000311522
GO:0009628	response to abiotic stimulus	biological_process	0.10593	1	2	434	0		2	MDP0000570413,MDP0000686610
GO:0004857	enzyme inhibitor activity	molecular_function	0.10619	1	6	434	6	MDP0000299010,MDP0000313102,Novel03966,Novel03401,Novel06159,MDP0000256190	0
GO:0032465	regulation of cytokinesis	biological_process	0.10657	1	1	434	0		1	MDP0000572242
GO:0006354	DNA-templated transcription, elongation	biological_process	0.10834	1	2	434	0		2	MDP0000315706,Novel05742
GO:0005525	GTP binding	molecular_function	0.10987	1	16	434	4	MDP0000168167,MDP0000942052,MDP0000735861,MDP0000755970	12	MDP0000866956,Novel03006,MDP0000252318,MDP0000298031,MDP0000320004,MDP0000544509,MDP0000127882,MDP0000136792,MDP0000229070,MDP0000807190,MDP0000255224,MDP0000281231
GO:0009274	peptidoglycan-based cell wall	cellular_component	0.11085	1	1	434	0		1	Novel02663
GO:0009276	Gram-negative-bacterium-type cell wall	cellular_component	0.11085	1	1	434	0		1	Novel02663
GO:0033743	peptide-methionine (R)-S-oxide reductase activity	molecular_function	0.11174	1	1	434	1	MDP0000285549	0
GO:0019842	vitamin binding	molecular_function	0.11181	1	3	434	0		3	MDP0000513732,MDP0000217005,MDP0000286786
GO:0006338	chromatin remodeling	biological_process	0.11237	1	4	434	1	MDP0000650225	3	MDP0000221993,MDP0000187872,MDP0000629440
GO:0061024	membrane organization	biological_process	0.11277	1	6	434	1	MDP0000917573	5	MDP0000320004,MDP0000643281,MDP0000127882,MDP0000298031,MDP0000255224
GO:0032561	guanyl ribonucleotide binding	molecular_function	0.11313	1	16	434	4	MDP0000168167,MDP0000942052,MDP0000735861,MDP0000755970	12	Novel03006,MDP0000252318,MDP0000866956,MDP0000229070,MDP0000807190,MDP0000127882,MDP0000136792,MDP0000281231,MDP0000255224,MDP0000298031,MDP0000544509,MDP0000320004
GO:0032994	protein-lipid complex	cellular_component	0.11361	1	1	434	1	MDP0000299010	0
GO:0034358	plasma lipoprotein particle	cellular_component	0.11361	1	1	434	1	MDP0000299010	0
GO:0042627	chylomicron	cellular_component	0.11361	1	1	434	1	MDP0000299010	0
GO:1990777	lipoprotein particle	cellular_component	0.11361	1	1	434	1	MDP0000299010	0
GO:0005985	sucrose metabolic process	biological_process	0.11369	1	2	434	0		2	MDP0000331376,MDP0000783676
GO:1901362	organic cyclic compound biosynthetic process	biological_process	0.1139	1	60	434	27	MDP0000120881,MDP0000083546,MDP0000285549,MDP0000168167,MDP0000232417,MDP0000144996,MDP0000827821,MDP0000492501,MDP0000865313,MDP0000817734,MDP0000564897,MDP0000942052,MDP0000120805,MDP0000736852,MDP0000151537,MDP0000207761,MDP0000221576,MDP0000783444,MDP0000223726,MDP0000320827,Novel00628,MDP0000307943,MDP0000580411,Novel02824,MDP0000755970,MDP0000216173,MDP0000243375	33	MDP0000315706,MDP0000311522,MDP0000897736,MDP0000187830,MDP0000239684,MDP0000122554,Novel05742,MDP0000803527,MDP0000193097,MDP0000643281,MDP0000286786,MDP0000138052,MDP0000314792,MDP0000513732,MDP0000265885,MDP0000252318,MDP0000545420,MDP0000815065,MDP0000127542,MDP0000135063,MDP0000127499,MDP0000179085,MDP0000442206,MDP0000204889,MDP0000302754,MDP0000479094,MDP0000316497,MDP0000130123,MDP0000179…
GO:0005615	extracellular space	cellular_component	0.11434	1	4	434	1	MDP0000299010	3	MDP0000316497,MDP0000643281,MDP0000841558
GO:0004827	proline-tRNA ligase activity	molecular_function	0.1147	1	1	434	1	MDP0000133367	0
GO:0006433	prolyl-tRNA aminoacylation	biological_process	0.1147	1	1	434	1	MDP0000133367	0
GO:0009878	nodule morphogenesis	biological_process	0.11472	1	1	434	1	Novel04892	0
GO:0009886	post-embryonic morphogenesis	biological_process	0.11472	1	1	434	1	Novel04892	0
GO:0044111	development involved in symbiotic interaction	biological_process	0.11472	1	1	434	1	Novel04892	0
GO:0000160	phosphorelay signal transduction system	biological_process	0.11526	1	4	434	1	MDP0000747140	3	MDP0000150823,MDP0000234215,MDP0000186518
GO:0009060	aerobic respiration	biological_process	0.11561	1	2	434	2	MDP0000291654,MDP0000167291	0
GO:0000976	transcription regulatory region sequence-specific DNA binding	molecular_function	0.11613	1	1	434	1	MDP0000580411	0
GO:0032922	circadian regulation of gene expression	biological_process	0.11613	1	1	434	1	MDP0000580411	0
GO:0048518	positive regulation of biological process	biological_process	0.11613	1	7	434	2	MDP0000151537,MDP0000647467	5	MDP0000315706,Novel05742,MDP0000841558,MDP0000545420,MDP0000138052
GO:0016053	organic acid biosynthetic process	biological_process	0.11624	1	9	434	0		9	MDP0000257303,MDP0000521934,MDP0000442206,Novel00658,MDP0000252563,MDP0000599427,MDP0000807190,MDP0000250127,MDP0000691413
GO:0046394	carboxylic acid biosynthetic process	biological_process	0.11624	1	9	434	0		9	MDP0000257303,MDP0000521934,MDP0000442206,MDP0000807190,MDP0000252563,MDP0000599427,MDP0000691413,MDP0000250127,Novel00658
GO:0031386	protein tag	molecular_function	0.11678	1	1	434	1	MDP0000319574	0
GO:0000910	cytokinesis	biological_process	0.11747	1	4	434	3	MDP0000303061,MDP0000083546,MDP0000320827	1	MDP0000572242
GO:0005576	extracellular region	cellular_component	0.11752	1	18	434	8	MDP0000299010,MDP0000753418,MDP0000438931,Novel02824,MDP0000233503,MDP0000120877,MDP0000783444,MDP0000854535	10	MDP0000643281,MDP0000218522,MDP0000316497,MDP0000841558,MDP0000152817,MDP0000941173,MDP0000301254,MDP0000122446,MDP0000260671,Novel00312
GO:1901505	carbohydrate derivative transporter activity	molecular_function	0.11758	1	2	434	1	MDP0000293045	1	MDP0000252427
GO:0072350	tricarboxylic acid metabolic process	biological_process	0.11773	1	2	434	2	MDP0000167291,MDP0000291654	0
GO:0006633	fatty acid biosynthetic process	biological_process	0.11793	1	4	434	0		4	Novel00658,MDP0000250127,MDP0000807190,MDP0000599427
GO:0070469	respiratory chain	cellular_component	0.11865	1	2	434	0		2	MDP0000557551,MDP0000219689
GO:0005984	disaccharide metabolic process	biological_process	0.11931	1	3	434	1	MDP0000267875	2	MDP0000331376,MDP0000783676
GO:0004499	N,N-dimethylaniline monooxygenase activity	molecular_function	0.1201	1	2	434	1	Novel02824	1	MDP0000442206
GO:0019001	guanyl nucleotide binding	molecular_function	0.12066	1	16	434	4	MDP0000942052,MDP0000755970,MDP0000735861,MDP0000168167	12	MDP0000298031,MDP0000544509,MDP0000320004,MDP0000281231,MDP0000255224,MDP0000807190,MDP0000229070,MDP0000136792,MDP0000127882,MDP0000866956,MDP0000252318,Novel03006
GO:0045158	electron transporter, transferring electrons within cytochrome b6/f complex of photosystem II activity	molecular_function	0.12158	1	1	434	0		1	MDP0000122446
GO:0044212	transcription regulatory region DNA binding	molecular_function	0.12394	1	1	434	1	MDP0000580411	0
GO:0080090	regulation of primary metabolic process	biological_process	0.12499	1	44	434	20	MDP0000207761,MDP0000783444,MDP0000221576,MDP0000307943,Novel00628,MDP0000320827,MDP0000243375,MDP0000755970,MDP0000083546,MDP0000120881,MDP0000168167,MDP0000827821,MDP0000144996,MDP0000232417,MDP0000736852,MDP0000120805,MDP0000817734,MDP0000564897,MDP0000865313,MDP0000492501	24	MDP0000135063,MDP0000815065,MDP0000545420,MDP0000265885,MDP0000204889,MDP0000127499,MDP0000291838,MDP0000179769,MDP0000130123,MDP0000316497,MDP0000479094,MDP0000521934,MDP0000311522,MDP0000897736,MDP0000315706,MDP0000122554,MDP0000239684,MDP0000187830,MDP0000643281,MDP0000138052,MDP0000803527,Novel05742,MDP0000162938,MDP0000314792
GO:0044421	extracellular region part	cellular_component	0.12555	1	6	434	1	MDP0000299010	5	MDP0000301254,MDP0000841558,MDP0000643281,MDP0000218522,MDP0000316497
GO:0004519	endonuclease activity	molecular_function	0.12615	1	5	434	2	MDP0000153463,Novel02829	3	MDP0000264351,MDP0000155719,MDP0000523205
GO:0050660	flavin adenine dinucleotide binding	molecular_function	0.12682	1	7	434	3	Novel02824,MDP0000188052,MDP0000271354	4	MDP0000442206,MDP0000305094,MDP0000233110,MDP0000257303
GO:1902580	single-organism cellular localization	biological_process	0.12813	1	6	434	1	MDP0000917573	5	MDP0000320004,MDP0000841558,MDP0000298031,MDP0000255224,MDP0000127882
GO:0042592	homeostatic process	biological_process	0.12818	1	8	434	2	MDP0000207919,MDP0000160720	6	MDP0000501387,Novel04614,MDP0000388604,MDP0000152817,MDP0000253143,MDP0000303255
GO:0072527	pyrimidine-containing compound metabolic process	biological_process	0.12824	1	3	434	0		3	MDP0000513732,MDP0000286786,MDP0000230664
GO:0044272	sulfur compound biosynthetic process	biological_process	0.12955	1	3	434	0		3	MDP0000513732,MDP0000521934,MDP0000286786
GO:0009755	hormone-mediated signaling pathway	biological_process	0.12999	1	1	434	0		1	MDP0000479094
GO:0032870	cellular response to hormone stimulus	biological_process	0.12999	1	1	434	0		1	MDP0000479094
GO:0005575	cellular_component	cellular_component	0.13035	1	175	434	76	MDP0000142904,MDP0000917573,MDP0000401899,MDP0000196373,MDP0000753418,Novel02090,MDP0000782323,MDP0000319220,MDP0000083546,MDP0000324254,MDP0000167597,Novel04981,Novel04660,Novel02824,MDP0000460051,MDP0000301534,Novel03502,MDP0000783444,MDP0000854535,MDP0000387627,MDP0000246967,MDP0000244971,MDP0000233503,MDP0000167291,MDP0000847955,MDP0000157695,MDP0000177099,MDP0000817734,MDP0000564897,MDP00006…	99	MDP0000557551,MDP0000154155,MDP0000479863,MDP0000230664,MDP0000643281,MDP0000219234,MDP0000323490,MDP0000173498,MDP0000187830,MDP0000426154,MDP0000897736,MDP0000315706,MDP0000252427,MDP0000691413,MDP0000575170,MDP0000190452,MDP0000122446,MDP0000219689,MDP0000226074,MDP0000545420,MDP0000440685,MDP0000298711,MDP0000544509,MDP0000142642,MDP0000152817,MDP0000937088,MDP0000217112,MDP0000138052,Novel02…
GO:0006098	pentose-phosphate shunt	biological_process	0.13183	1	1	434	0		1	MDP0000271244
GO:0016628	oxidoreductase activity, acting on the CH-CH group of donors, NAD or NADP as acceptor	molecular_function	0.13299	1	3	434	1	Novel02824	2	MDP0000442206,MDP0000252563
GO:0042157	lipoprotein metabolic process	biological_process	0.13577	1	4	434	1	MDP0000233503	3	MDP0000260671,MDP0000152817,MDP0000122446
GO:0016161	beta-amylase activity	molecular_function	0.13739	1	2	434	1	MDP0000902717	1	Novel03499
GO:0007154	cell communication	biological_process	0.13847	1	35	434	12	MDP0000755970,MDP0000735861,Novel04660,MDP0000151537,MDP0000747140,MDP0000817733,MDP0000196373,MDP0000817734,MDP0000917573,MDP0000321952,MDP0000167597,MDP0000168167	23	MDP0000150823,MDP0000316497,MDP0000479094,MDP0000216765,MDP0000281231,MDP0000229070,MDP0000186518,MDP0000119811,MDP0000294940,MDP0000226074,MDP0000194889,MDP0000866956,MDP0000218522,MDP0000230664,MDP0000643281,MDP0000314872,MDP0000544509,MDP0000253143,MDP0000841558,MDP0000388604,MDP0000234215,MDP0000897736,MDP0000301254
GO:0044767	single-organism developmental process	biological_process	0.13901	1	9	434	6	Novel04892,Novel00145,MDP0000163588,MDP0000902717,MDP0000194508,Novel02077	3	MDP0000119811,MDP0000426154,MDP0000850643
GO:0007155	cell adhesion	biological_process	0.13932	1	4	434	1	MDP0000217855	3	MDP0000285074,MDP0000426154,MDP0000841558
GO:0015232	heme transporter activity	molecular_function	0.13937	1	1	434	1	MDP0000400108	0
GO:0022843	voltage-gated cation channel activity	molecular_function	0.14001	1	2	434	1	MDP0000246967	1	MDP0000479094
GO:0006869	lipid transport	biological_process	0.14052	1	3	434	1	MDP0000293045	2	MDP0000122446,MDP0000260671
GO:0044403	symbiosis, encompassing mutualism through parasitism	biological_process	0.14262	1	12	434	7	MDP0000565292,MDP0000942052,Novel04892,MDP0000282789,MDP0000641838,MDP0000083546,MDP0000795157	5	MDP0000302754,MDP0000127499,Novel01225,MDP0000286786,MDP0000149339
GO:0044419	interspecies interaction between organisms	biological_process	0.14509	1	12	434	7	MDP0000641838,MDP0000083546,MDP0000795157,MDP0000565292,MDP0000942052,Novel04892,MDP0000282789	5	MDP0000286786,MDP0000149339,MDP0000302754,MDP0000127499,Novel01225
GO:0051050	positive regulation of transport	biological_process	0.14637	1	1	434	1	MDP0000151537	0
GO:0048522	positive regulation of cellular process	biological_process	0.14662	1	6	434	1	MDP0000151537	5	MDP0000138052,MDP0000545420,MDP0000841558,Novel05742,MDP0000315706
GO:0051015	actin filament binding	molecular_function	0.14681	1	1	434	1	MDP0000133367	0
GO:0022857	transmembrane transporter activity	molecular_function	0.14733	1	32	434	12	MDP0000246967,MDP0000163588,MDP0000170687,MDP0000244971,MDP0000278249,Novel03502,MDP0000788186,MDP0000319220,MDP0000174615,MDP0000324254,MDP0000083546,MDP0000753418	20	MDP0000302754,MDP0000212510,Novel04691,MDP0000252427,MDP0000119811,MDP0000479094,MDP0000150823,MDP0000575170,MDP0000594639,MDP0000281231,MDP0000914297,MDP0000134278,MDP0000141450,MDP0000294274,MDP0000544509,MDP0000557551,MDP0000203818,MDP0000807190,MDP0000643281,MDP0000154155
GO:0008092	cytoskeletal protein binding	molecular_function	0.14758	1	10	434	9	MDP0000220601,MDP0000150492,MDP0000438931,MDP0000565292,MDP0000753418,MDP0000164538,MDP0000133367,MDP0000293126,MDP0000303061	1	Novel03480
GO:0006308	DNA catabolic process	biological_process	0.14819	1	1	434	1	MDP0000153463	0
GO:0016032	viral process	biological_process	0.15008	1	11	434	6	MDP0000565292,MDP0000942052,MDP0000282789,MDP0000641838,MDP0000083546,MDP0000795157	5	MDP0000302754,MDP0000127499,Novel01225,MDP0000286786,MDP0000149339
GO:0051156	glucose 6-phosphate metabolic process	biological_process	0.15135	1	1	434	0		1	MDP0000271244
GO:0022610	biological adhesion	biological_process	0.15419	1	4	434	1	MDP0000217855	3	MDP0000285074,MDP0000426154,MDP0000841558
GO:0033179	proton-transporting V-type ATPase, V0 domain	cellular_component	0.15568	1	2	434	1	MDP0000083546	1	MDP0000643281
GO:0002683	negative regulation of immune system process	biological_process	0.15664	1	1	434	1	MDP0000641838	0
GO:0002697	regulation of immune effector process	biological_process	0.15664	1	1	434	1	MDP0000641838	0
GO:0002698	negative regulation of immune effector process	biological_process	0.15664	1	1	434	1	MDP0000641838	0
GO:0002832	negative regulation of response to biotic stimulus	biological_process	0.15664	1	1	434	1	MDP0000641838	0
GO:0020012	evasion or tolerance of host immune response	biological_process	0.15664	1	1	434	1	MDP0000641838	0
GO:0030683	evasion or tolerance by virus of host immune response	biological_process	0.15664	1	1	434	1	MDP0000641838	0
GO:0031348	negative regulation of defense response	biological_process	0.15664	1	1	434	1	MDP0000641838	0
GO:0043901	negative regulation of multi-organism process	biological_process	0.15664	1	1	434	1	MDP0000641838	0
GO:0050687	negative regulation of defense response to virus	biological_process	0.15664	1	1	434	1	MDP0000641838	0
GO:0050688	regulation of defense response to virus	biological_process	0.15664	1	1	434	1	MDP0000641838	0
GO:0050690	regulation of defense response to virus by virus	biological_process	0.15664	1	1	434	1	MDP0000641838	0
GO:0051805	evasion or tolerance of immune response of other organism involved in symbiotic interaction	biological_process	0.15664	1	1	434	1	MDP0000641838	0
GO:0052564	response to immune response of other organism involved in symbiotic interaction	biological_process	0.15664	1	1	434	1	MDP0000641838	0
GO:0052572	response to host immune response	biological_process	0.15664	1	1	434	1	MDP0000641838	0
GO:0006050	mannosamine metabolic process	biological_process	0.15714	1	1	434	0		1	MDP0000257303
GO:0006051	N-acetylmannosamine metabolic process	biological_process	0.15714	1	1	434	0		1	MDP0000257303
GO:0047465	N-acylglucosamine-6-phosphate 2-epimerase activity	molecular_function	0.15714	1	1	434	0		1	MDP0000257303
GO:0071840	cellular component organization or biogenesis	biological_process	0.15743	1	36	434	19	MDP0000303061,Novel03966,MDP0000221511,MDP0000207919,MDP0000650225,MDP0000320827,Novel06159,MDP0000220601,MDP0000282789,Novel00145,MDP0000310347,MDP0000083546,MDP0000164538,MDP0000293126,Novel02077,MDP0000565292,MDP0000917573,MDP0000438931,MDP0000150492	17	MDP0000221993,MDP0000653037,MDP0000122446,MDP0000179751,MDP0000127882,MDP0000316497,Novel03480,MDP0000298031,MDP0000187872,MDP0000320004,MDP0000764227,MDP0000629440,MDP0000643281,MDP0000136792,MDP0000255224,MDP0000376664,MDP0000841558
GO:0019682	glyceraldehyde-3-phosphate metabolic process	biological_process	0.15818	1	1	434	0		1	MDP0000271244
GO:0065008	regulation of biological quality	biological_process	0.15823	1	13	434	4	MDP0000271354,MDP0000641838,MDP0000160720,MDP0000207919	9	MDP0000501387,MDP0000643281,Novel04614,MDP0000388604,MDP0000316497,MDP0000841558,MDP0000303255,MDP0000253143,MDP0000152817
GO:0030246	carbohydrate binding	molecular_function	0.1583	1	7	434	4	MDP0000182693,MDP0000438931,MDP0000752881,MDP0000854535	3	MDP0000230664,Novel02663,MDP0000200920
GO:0004315	3-oxoacyl-[acyl-carrier-protein] synthase activity	molecular_function	0.15941	1	2	434	0		2	MDP0000250127,Novel00658
GO:0046915	transition metal ion transmembrane transporter activity	molecular_function	0.16098	1	4	434	1	MDP0000244971	3	MDP0000544509,MDP0000294274,MDP0000281231
GO:0006213	pyrimidine nucleoside metabolic process	biological_process	0.16277	1	1	434	0		1	MDP0000230664
GO:0008081	phosphoric diester hydrolase activity	molecular_function	0.16353	1	2	434	1	MDP0000319220	1	MDP0000253903
GO:0019068	virion assembly	biological_process	0.16386	1	2	434	2	MDP0000282789,MDP0000083546	0
GO:0016788	hydrolase activity, acting on ester bonds	molecular_function	0.16477	1	23	434	12	MDP0000674122,MDP0000374252,MDP0000216173,Novel06159,MDP0000153463,MDP0000420611,Novel03966,MDP0000321952,MDP0000244971,MDP0000083546,MDP0000319220,Novel02829	11	MDP0000523205,MDP0000136792,MDP0000127882,MDP0000376664,MDP0000320004,MDP0000264351,MDP0000155719,MDP0000636860,MDP0000253903,MDP0000130108,MDP0000764227
GO:0016748	succinyltransferase activity	molecular_function	0.16526	1	1	434	1	MDP0000878790	0
GO:0032102	negative regulation of response to external stimulus	biological_process	0.1653	1	1	434	1	MDP0000641838	0
GO:0016651	oxidoreductase activity, acting on NAD(P)H	molecular_function	0.16567	1	4	434	1	MDP0000285549	3	MDP0000388604,MDP0000152817,MDP0000253143
GO:0030682	evasion or tolerance of host defense response	biological_process	0.16582	1	1	434	1	MDP0000641838	0
GO:0051807	evasion or tolerance of defense response of other organism involved in symbiotic interaction	biological_process	0.16582	1	1	434	1	MDP0000641838	0
GO:0015969	guanosine tetraphosphate metabolic process	biological_process	0.16674	1	1	434	1	MDP0000302340	0
GO:0034035	purine ribonucleoside bisphosphate metabolic process	biological_process	0.16674	1	1	434	1	MDP0000302340	0
GO:0000041	transition metal ion transport	biological_process	0.1678	1	4	434	1	MDP0000244971	3	MDP0000544509,MDP0000294274,MDP0000281231
GO:0015743	malate transport	biological_process	0.16833	1	2	434	1	MDP0000083546	1	MDP0000260671
GO:0072594	establishment of protein localization to organelle	biological_process	0.16842	1	5	434	0		5	MDP0000127882,MDP0000255224,MDP0000841558,MDP0000298031,MDP0000320004
GO:0098662	inorganic cation transmembrane transport	biological_process	0.16855	1	7	434	4	MDP0000170687,MDP0000151537,MDP0000244971,MDP0000083546	3	MDP0000294274,MDP0000643281,MDP0000302754
GO:0098655	cation transmembrane transport	biological_process	0.16955	1	7	434	4	MDP0000083546,MDP0000244971,MDP0000151537,MDP0000170687	3	MDP0000302754,MDP0000294274,MDP0000643281
GO:0004312	fatty acid synthase activity	molecular_function	0.16958	1	2	434	0		2	Novel00658,MDP0000250127
GO:0006886	intracellular protein transport	biological_process	0.17067	1	17	434	7	MDP0000198613,MDP0000244971,MDP0000917573,MDP0000420611,MDP0000730107,MDP0000564897,MDP0000674122	10	MDP0000320808,MDP0000653931,MDP0000298031,MDP0000841558,MDP0000320004,Novel03499,MDP0000255224,MDP0000127882,MDP0000136792,MDP0000643281
GO:0005200	structural constituent of cytoskeleton	molecular_function	0.17128	1	1	434	1	Novel02824	0
GO:0098660	inorganic ion transmembrane transport	biological_process	0.17211	1	7	434	4	MDP0000244971,MDP0000083546,MDP0000170687,MDP0000151537	3	MDP0000294274,MDP0000643281,MDP0000302754
GO:0010876	lipid localization	biological_process	0.17312	1	3	434	1	MDP0000293045	2	MDP0000260671,MDP0000122446
GO:0015171	amino acid transmembrane transporter activity	molecular_function	0.17382	1	2	434	1	MDP0000324254	1	MDP0000134278
GO:0016778	diphosphotransferase activity	molecular_function	0.1751	1	1	434	0		1	MDP0000286786
GO:0008509	anion transmembrane transporter activity	molecular_function	0.17617	1	4	434	1	MDP0000324254	3	MDP0000134278,Novel04691,MDP0000141450
GO:0031099	regeneration	biological_process	0.17698	1	1	434	0		1	MDP0000426154
GO:0042246	tissue regeneration	biological_process	0.17698	1	1	434	0		1	MDP0000426154
GO:0048589	developmental growth	biological_process	0.17698	1	1	434	0		1	MDP0000426154
GO:0030312	external encapsulating structure	cellular_component	0.17708	1	5	434	3	Novel06159,Novel03966,MDP0000229839	2	Novel02663,MDP0000376664
GO:0016881	acid-amino acid ligase activity	molecular_function	0.1777	1	2	434	1	MDP0000319574	1	MDP0000691413
GO:0004869	cysteine-type endopeptidase inhibitor activity	molecular_function	0.17789	1	1	434	1	Novel03401	0
GO:0030133	transport vesicle	cellular_component	0.17791	1	3	434	0		3	MDP0000260671,MDP0000184935,MDP0000841558
GO:0016891	endoribonuclease activity, producing 5'-phosphomonoesters	molecular_function	0.17835	1	2	434	1	Novel02829	1	MDP0000155719
GO:0051184	cofactor transporter activity	molecular_function	0.17989	1	1	434	1	MDP0000400108	0
GO:0015740	C4-dicarboxylate transport	biological_process	0.18065	1	2	434	1	MDP0000083546	1	MDP0000260671
GO:0019752	carboxylic acid metabolic process	biological_process	0.18124	1	19	434	4	MDP0000133367,MDP0000878790,MDP0000291654,MDP0000167291	15	MDP0000252563,MDP0000599427,MDP0000215990,MDP0000233110,MDP0000442206,Novel00658,MDP0000264824,MDP0000807190,Novel00431,MDP0000250127,MDP0000127560,MDP0000691413,MDP0000282696,MDP0000257303,MDP0000521934
GO:0004866	endopeptidase inhibitor activity	molecular_function	0.18195	1	2	434	2	Novel03401,MDP0000256190	0
GO:0061135	endopeptidase regulator activity	molecular_function	0.18195	1	2	434	2	MDP0000256190,Novel03401	0
GO:0006525	arginine metabolic process	biological_process	0.18286	1	1	434	1	MDP0000878790	0
GO:0017053	transcriptional repressor complex	cellular_component	0.18322	1	1	434	0		1	MDP0000127542
GO:0032502	developmental process	biological_process	0.18324	1	9	434	6	Novel02077,MDP0000194508,MDP0000902717,MDP0000163588,Novel00145,Novel04892	3	MDP0000850643,MDP0000426154,MDP0000119811
GO:0000975	regulatory region DNA binding	molecular_function	0.18448	1	1	434	1	MDP0000580411	0
GO:0001067	regulatory region nucleic acid binding	molecular_function	0.18448	1	1	434	1	MDP0000580411	0
GO:0043231	intracellular membrane-bounded organelle	cellular_component	0.18499	1	56	434	19	MDP0000194508,MDP0000245483,MDP0000083546,MDP0000902717,Novel00134,MDP0000321952,MDP0000917573,MDP0000401899,MDP0000817734,MDP0000564897,MDP0000239645,MDP0000232417,MDP0000783444,MDP0000854535,Novel04981,MDP0000234552,MDP0000650225,MDP0000320827,MDP0000307943	37	MDP0000629440,MDP0000897736,MDP0000290737,MDP0000321643,MDP0000315706,MDP0000184935,MDP0000557551,MDP0000841558,MDP0000142642,Novel03499,MDP0000643281,MDP0000138052,Novel05742,MDP0000190452,MDP0000686610,MDP0000179751,MDP0000758112,MDP0000302754,MDP0000219689,MDP0000177640,MDP0000179085,MDP0000127499,MDP0000260671,MDP0000570413,MDP0000545420,MDP0000221993,MDP0000135063,MDP0000149339,MDP0000653931…
GO:0007010	cytoskeleton organization	biological_process	0.18532	1	8	434	7	MDP0000150492,MDP0000220601,MDP0000565292,MDP0000438931,MDP0000164538,MDP0000303061,MDP0000293126	1	Novel03480
GO:0071495	cellular response to endogenous stimulus	biological_process	0.18596	1	1	434	0		1	MDP0000479094
GO:0071804	cellular potassium ion transport	biological_process	0.18612	1	2	434	2	MDP0000151537,MDP0000170687	0
GO:0071805	potassium ion transmembrane transport	biological_process	0.18612	1	2	434	2	MDP0000170687,MDP0000151537	0
GO:0043227	membrane-bounded organelle	cellular_component	0.18632	1	56	434	19	MDP0000854535,MDP0000783444,MDP0000234552,Novel04981,MDP0000650225,MDP0000320827,MDP0000307943,MDP0000321952,MDP0000083546,MDP0000194508,MDP0000245483,MDP0000902717,Novel00134,MDP0000401899,MDP0000564897,MDP0000817734,MDP0000917573,MDP0000232417,MDP0000239645	37	MDP0000219689,MDP0000177640,MDP0000179085,MDP0000127499,MDP0000260671,MDP0000686610,MDP0000190452,MDP0000179751,MDP0000758112,MDP0000302754,MDP0000149339,MDP0000653931,MDP0000570413,MDP0000545420,MDP0000221993,MDP0000135063,MDP0000320004,MDP0000783676,MDP0000187872,MDP0000521934,MDP0000479094,MDP0000461119,MDP0000590116,MDP0000127882,MDP0000629440,MDP0000321643,MDP0000315706,MDP0000184935,MDP0000…
GO:0003993	acid phosphatase activity	molecular_function	0.1866	1	2	434	0		2	MDP0000636860,MDP0000130108
GO:0046488	phosphatidylinositol metabolic process	biological_process	0.18685	1	5	434	4	MDP0000216173,MDP0000674122,MDP0000420611,MDP0000244971	1	MDP0000136792
GO:0004806	triglyceride lipase activity	molecular_function	0.18813	1	1	434	1	MDP0000374252	0
GO:0009690	cytokinin metabolic process	biological_process	0.1884	1	1	434	1	MDP0000271354	0
GO:0010817	regulation of hormone levels	biological_process	0.1884	1	1	434	1	MDP0000271354	0
GO:0019139	cytokinin dehydrogenase activity	molecular_function	0.1884	1	1	434	1	MDP0000271354	0
GO:0034754	cellular hormone metabolic process	biological_process	0.1884	1	1	434	1	MDP0000271354	0
GO:0042445	hormone metabolic process	biological_process	0.1884	1	1	434	1	MDP0000271354	0
GO:0019439	aromatic compound catabolic process	biological_process	0.18924	1	3	434	2	MDP0000153463,MDP0000647467	1	MDP0000230664
GO:0030176	integral component of endoplasmic reticulum membrane	cellular_component	0.18927	1	2	434	2	MDP0000239645,MDP0000917573	0
GO:0031227	intrinsic component of endoplasmic reticulum membrane	cellular_component	0.18927	1	2	434	2	MDP0000917573,MDP0000239645	0
GO:0030545	receptor regulator activity	molecular_function	0.19025	1	1	434	1	MDP0000120877	0
GO:0030547	receptor inhibitor activity	molecular_function	0.19025	1	1	434	1	MDP0000120877	0
GO:0030548	acetylcholine receptor regulator activity	molecular_function	0.19025	1	1	434	1	MDP0000120877	0
GO:0030550	acetylcholine receptor inhibitor activity	molecular_function	0.19025	1	1	434	1	MDP0000120877	0
GO:0034655	nucleobase-containing compound catabolic process	biological_process	0.19039	1	2	434	2	MDP0000153463,MDP0000647467	0
GO:0031329	regulation of cellular catabolic process	biological_process	0.19174	1	3	434	0		3	MDP0000138052,MDP0000841558,MDP0000545420
GO:0017150	tRNA dihydrouridine synthase activity	molecular_function	0.19186	1	1	434	0		1	MDP0000257303
GO:0004556	alpha-amylase activity	molecular_function	0.19253	1	1	434	1	MDP0000163588	0
GO:0002831	regulation of response to biotic stimulus	biological_process	0.19552	1	1	434	1	MDP0000641838	0
GO:0031347	regulation of defense response	biological_process	0.19552	1	1	434	1	MDP0000641838	0
GO:0045934	negative regulation of nucleobase-containing compound metabolic process	biological_process	0.19587	1	2	434	0		2	MDP0000122554,MDP0000314792
GO:0006650	glycerophospholipid metabolic process	biological_process	0.19618	1	5	434	4	MDP0000216173,MDP0000674122,MDP0000420611,MDP0000244971	1	MDP0000136792
GO:0002949	tRNA threonylcarbamoyladenosine modification	biological_process	0.19639	1	4	434	2	MDP0000168167,MDP0000755970	2	MDP0000298031,MDP0000573521
GO:0070525	tRNA threonylcarbamoyladenosine metabolic process	biological_process	0.19639	1	4	434	2	MDP0000168167,MDP0000755970	2	MDP0000298031,MDP0000573521
GO:0005267	potassium channel activity	molecular_function	0.19728	1	2	434	1	MDP0000246967	1	MDP0000479094
GO:0004620	phospholipase activity	molecular_function	0.19797	1	1	434	0		1	MDP0000253903
GO:0006505	GPI anchor metabolic process	biological_process	0.19918	1	4	434	3	MDP0000674122,MDP0000244971,MDP0000420611	1	MDP0000136792
GO:0015075	ion transmembrane transporter activity	molecular_function	0.2	1	22	434	8	MDP0000174615,MDP0000246967,MDP0000324254,MDP0000170687,MDP0000244971,MDP0000083546,MDP0000788186,MDP0000753418	14	MDP0000302754,MDP0000134278,MDP0000141450,MDP0000294274,Novel04691,MDP0000252427,MDP0000544509,MDP0000557551,MDP0000203818,MDP0000479094,MDP0000150823,MDP0000643281,MDP0000154155,MDP0000281231
GO:0043436	oxoacid metabolic process	biological_process	0.201	1	19	434	4	MDP0000133367,MDP0000878790,MDP0000291654,MDP0000167291	15	MDP0000599427,MDP0000252563,MDP0000215990,MDP0000233110,MDP0000442206,Novel00431,MDP0000807190,MDP0000127560,MDP0000250127,MDP0000691413,Novel00658,MDP0000264824,MDP0000257303,MDP0000521934,MDP0000282696
GO:0000956	nuclear-transcribed mRNA catabolic process	biological_process	0.20184	1	1	434	1	MDP0000647467	0
GO:0002115	store-operated calcium entry	biological_process	0.20209	1	1	434	1	MDP0000239645	0
GO:0051924	regulation of calcium ion transport	biological_process	0.20209	1	1	434	1	MDP0000239645	0
GO:2001256	regulation of store-operated calcium entry	biological_process	0.20209	1	1	434	1	MDP0000239645	0
GO:0032879	regulation of localization	biological_process	0.20274	1	2	434	2	MDP0000151537,MDP0000239645	0
GO:0005634	nucleus	cellular_component	0.20289	1	40	434	14	MDP0000321952,MDP0000194508,MDP0000083546,Novel00134,MDP0000902717,MDP0000401899,MDP0000817734,MDP0000232417,MDP0000854535,MDP0000783444,Novel04981,MDP0000650225,MDP0000320827,MDP0000307943	26	MDP0000629440,MDP0000321643,MDP0000315706,MDP0000897736,MDP0000290737,MDP0000142642,Novel05742,MDP0000643281,MDP0000138052,MDP0000177640,MDP0000179085,MDP0000127499,MDP0000686610,MDP0000758112,MDP0000149339,MDP0000653931,MDP0000570413,MDP0000545420,MDP0000221993,MDP0000135063,MDP0000783676,MDP0000187872,MDP0000521934,MDP0000479094,MDP0000461119,MDP0000590116
GO:0004879	RNA polymerase II transcription factor activity, ligand-activated sequence-specific DNA binding	molecular_function	0.20309	1	1	434	0		1	MDP0000897736
GO:0004882	androgen receptor activity	molecular_function	0.20309	1	1	434	0		1	MDP0000897736
GO:0030521	androgen receptor signaling pathway	biological_process	0.20309	1	1	434	0		1	MDP0000897736
GO:0098531	transcription factor activity, direct ligand regulated sequence-specific DNA binding	molecular_function	0.20309	1	1	434	0		1	MDP0000897736
GO:0019354	siroheme biosynthetic process	biological_process	0.20353	1	2	434	1	Novel02824	1	MDP0000442206
GO:0043115	precorrin-2 dehydrogenase activity	molecular_function	0.20353	1	2	434	1	Novel02824	1	MDP0000442206
GO:0046156	siroheme metabolic process	biological_process	0.20353	1	2	434	1	Novel02824	1	MDP0000442206
GO:0006835	dicarboxylic acid transport	biological_process	0.20367	1	2	434	1	MDP0000083546	1	MDP0000260671
GO:0006082	organic acid metabolic process	biological_process	0.20402	1	19	434	4	MDP0000878790,MDP0000133367,MDP0000167291,MDP0000291654	15	MDP0000233110,MDP0000215990,MDP0000442206,MDP0000252563,MDP0000599427,MDP0000257303,MDP0000521934,MDP0000282696,MDP0000807190,Novel00431,MDP0000250127,MDP0000127560,MDP0000691413,Novel00658,MDP0000264824
GO:0019049	evasion or tolerance of host defenses by virus	biological_process	0.20486	1	1	434	1	MDP0000641838	0
GO:0008150	biological_process	biological_process	0.2055	1	316	434	161	MDP0000232058,MDP0000307943,MDP0000497581,Novel00145,MDP0000215405,MDP0000254260,Novel03421,MDP0000207761,MDP0000900994,MDP0000902602,MDP0000160720,MDP0000289880,MDP0000747140,Novel02077,Novel00779,MDP0000730107,MDP0000135877,MDP0000209189,MDP0000420611,MDP0000310347,MDP0000303061,MDP0000226817,MDP0000699181,MDP0000175388,MDP0000878790,Novel02829,MDP0000176124,MDP0000221576,MDP0000229839,MDP00003…	155	MDP0000291838,MDP0000127882,MDP0000590116,MDP0000216765,MDP0000150823,MDP0000186518,MDP0000288293,MDP0000815065,MDP0000294940,MDP0000513732,MDP0000302754,MDP0000260671,MDP0000179085,MDP0000305094,MDP0000692178,MDP0000624583,Novel00658,MDP0000262805,MDP0000841558,MDP0000253143,Novel04614,MDP0000285074,MDP0000215990,MDP0000847523,MDP0000292676,MDP0000251096,MDP0000316497,MDP0000479094,MDP0000320004…
GO:0051716	cellular response to stimulus	biological_process	0.20712	1	39	434	11	MDP0000747140,MDP0000196373,MDP0000917573,MDP0000321952,MDP0000167597,MDP0000168167,MDP0000755970,MDP0000735861,Novel04660,MDP0000207919,MDP0000198613	28	MDP0000218522,MDP0000230664,MDP0000286786,MDP0000643281,MDP0000314872,MDP0000544509,MDP0000253143,MDP0000841558,MDP0000264351,MDP0000234215,MDP0000388604,MDP0000897736,MDP0000301254,MDP0000150823,MDP0000523205,MDP0000316497,MDP0000479094,MDP0000216765,MDP0000281231,MDP0000229070,MDP0000186518,MDP0000119811,MDP0000570413,MDP0000573521,MDP0000226074,MDP0000194889,MDP0000866956,MDP0000686610
GO:0042578	phosphoric ester hydrolase activity	molecular_function	0.20748	1	8	434	3	MDP0000321952,MDP0000319220,MDP0000216173	5	MDP0000127882,MDP0000253903,MDP0000636860,MDP0000130108,MDP0000320004
GO:0008033	tRNA processing	biological_process	0.20765	1	9	434	3	MDP0000168167,MDP0000755970,Novel02824	6	MDP0000573521,MDP0000764227,MDP0000257303,MDP0000233110,MDP0000298031,MDP0000442206
GO:0071702	organic substance transport	biological_process	0.2083	1	25	434	11	MDP0000730107,MDP0000564897,MDP0000917573,MDP0000420611,MDP0000674122,MDP0000400108,MDP0000198613,MDP0000293045,MDP0000324254,MDP0000083546,MDP0000244971	14	Novel03499,MDP0000252427,MDP0000320004,MDP0000298031,MDP0000841558,MDP0000127882,MDP0000136792,MDP0000643281,MDP0000255224,MDP0000260671,MDP0000320808,MDP0000134278,MDP0000122446,MDP0000653931
GO:0046907	intracellular transport	biological_process	0.20849	1	19	434	8	MDP0000198613,MDP0000244971,Novel06159,MDP0000730107,MDP0000564897,MDP0000420611,MDP0000917573,MDP0000674122	11	MDP0000320808,MDP0000653931,Novel03499,MDP0000320004,MDP0000298031,MDP0000841558,MDP0000643281,MDP0000136792,MDP0000127882,MDP0000255224,MDP0000691413
GO:0000075	cell cycle checkpoint	biological_process	0.21	1	2	434	0		2	MDP0000570413,MDP0000686610
GO:0030414	peptidase inhibitor activity	molecular_function	0.21054	1	2	434	2	Novel03401,MDP0000256190	0
GO:0061134	peptidase regulator activity	molecular_function	0.21054	1	2	434	2	MDP0000256190,Novel03401	0
GO:0030599	pectinesterase activity	molecular_function	0.21103	1	3	434	2	Novel06159,Novel03966	1	MDP0000376664
GO:0042545	cell wall modification	biological_process	0.21103	1	3	434	2	Novel06159,Novel03966	1	MDP0000376664
GO:0004930	G-protein coupled receptor activity	molecular_function	0.21127	1	2	434	1	Novel04660	1	MDP0000230664
GO:0019079	viral genome replication	biological_process	0.21234	1	3	434	2	MDP0000565292,MDP0000795157	1	MDP0000127499
GO:0044413	avoidance of host defenses	biological_process	0.21352	1	1	434	1	MDP0000641838	0
GO:0044415	evasion or tolerance of host defenses	biological_process	0.21352	1	1	434	1	MDP0000641838	0
GO:0051832	avoidance of defenses of other organism involved in symbiotic interaction	biological_process	0.21352	1	1	434	1	MDP0000641838	0
GO:0051834	evasion or tolerance of defenses of other organism involved in symbiotic interaction	biological_process	0.21352	1	1	434	1	MDP0000641838	0
GO:0052173	response to defenses of other organism involved in symbiotic interaction	biological_process	0.21352	1	1	434	1	MDP0000641838	0
GO:0052200	response to host defenses	biological_process	0.21352	1	1	434	1	MDP0000641838	0
GO:0075136	response to host	biological_process	0.21352	1	1	434	1	MDP0000641838	0
GO:0009894	regulation of catabolic process	biological_process	0.21548	1	3	434	0		3	MDP0000841558,MDP0000545420,MDP0000138052
GO:0009110	vitamin biosynthetic process	biological_process	0.21853	1	3	434	1	MDP0000151537	2	MDP0000521934,MDP0000691413
GO:0042364	water-soluble vitamin biosynthetic process	biological_process	0.21853	1	3	434	1	MDP0000151537	2	MDP0000521934,MDP0000691413
GO:0044283	small molecule biosynthetic process	biological_process	0.21974	1	10	434	1	MDP0000151537	9	MDP0000442206,MDP0000257303,MDP0000521934,Novel00658,MDP0000250127,MDP0000691413,MDP0000252563,MDP0000807190,MDP0000599427
GO:0090304	nucleic acid metabolic process	biological_process	0.22117	1	79	434	36	Novel02829,MDP0000523939,MDP0000221576,MDP0000198613,Novel00628,MDP0000755970,Novel00134,MDP0000827821,MDP0000647467,MDP0000144996,MDP0000736852,MDP0000153463,MDP0000120805,MDP0000942052,MDP0000817734,MDP0000564897,MDP0000865313,MDP0000492501,MDP0000207761,MDP0000223726,MDP0000783444,Novel03262,MDP0000207919,MDP0000580411,MDP0000307943,MDP0000320827,MDP0000243375,Novel02824,MDP0000285549,MDP00002…	43	MDP0000135063,MDP0000265885,MDP0000155719,MDP0000653037,MDP0000204889,MDP0000442206,MDP0000127499,MDP0000573521,MDP0000130123,MDP0000316497,MDP0000479094,MDP0000521934,MDP0000298555,MDP0000783676,MDP0000764227,MDP0000122554,MDP0000286786,MDP0000138052,MDP0000803527,MDP0000314872,MDP0000127542,MDP0000815065,MDP0000545420,MDP0000179085,MDP0000194889,MDP0000127882,MDP0000291838,MDP0000179769,MDP0000…
GO:0000272	polysaccharide catabolic process	biological_process	0.22124	1	2	434	1	MDP0000902717	1	Novel03499
GO:0051258	protein polymerization	biological_process	0.22184	1	3	434	0		3	MDP0000841558,MDP0000643281,MDP0000316497
GO:0007268	synaptic transmission	biological_process	0.22424	1	1	434	1	MDP0000151537	0
GO:0015079	potassium ion transmembrane transporter activity	molecular_function	0.22582	1	3	434	2	MDP0000170687,MDP0000246967	1	MDP0000479094
GO:0006766	vitamin metabolic process	biological_process	0.22704	1	3	434	1	MDP0000151537	2	MDP0000521934,MDP0000691413
GO:0006767	water-soluble vitamin metabolic process	biological_process	0.22704	1	3	434	1	MDP0000151537	2	MDP0000691413,MDP0000521934
GO:0043085	positive regulation of catalytic activity	biological_process	0.22781	1	1	434	1	MDP0000647467	0
GO:0045444	fat cell differentiation	biological_process	0.22833	1	1	434	1	MDP0000163588	0
GO:0032787	monocarboxylic acid metabolic process	biological_process	0.22845	1	8	434	0		8	MDP0000233110,MDP0000521934,MDP0000257303,MDP0000807190,MDP0000599427,MDP0000691413,MDP0000250127,Novel00658
GO:0048585	negative regulation of response to stimulus	biological_process	0.22845	1	1	434	1	MDP0000641838	0
GO:0032101	regulation of response to external stimulus	biological_process	0.22884	1	1	434	1	MDP0000641838	0
GO:0005337	nucleoside transmembrane transporter activity	molecular_function	0.22931	1	1	434	0		1	MDP0000252427
GO:0009790	embryo development	biological_process	0.22972	1	1	434	0		1	MDP0000850643
GO:0009056	catabolic process	biological_process	0.22972	1	17	434	8	MDP0000902717,MDP0000083546,MDP0000878790,MDP0000198613,MDP0000222749,MDP0000647467,MDP0000153463,MDP0000755970	9	MDP0000311522,MDP0000545420,MDP0000138052,MDP0000230664,MDP0000257303,MDP0000521934,MDP0000262805,MDP0000841558,Novel03499
GO:0032501	multicellular organismal process	biological_process	0.23034	1	13	434	6	MDP0000151537,MDP0000817733,MDP0000580411,MDP0000194508,Novel04892,MDP0000817734	7	MDP0000316497,MDP0000294940,MDP0000590116,MDP0000643281,MDP0000850643,MDP0000841558,MDP0000119811
GO:0006790	sulfur compound metabolic process	biological_process	0.2329	1	4	434	0		4	MDP0000255224,MDP0000521934,MDP0000286786,MDP0000513732
GO:0051087	chaperone binding	molecular_function	0.23352	1	2	434	1	MDP0000699181	1	Novel05229
GO:0044265	cellular macromolecule catabolic process	biological_process	0.23358	1	6	434	4	MDP0000198613,MDP0000647467,MDP0000222749,MDP0000153463	2	MDP0000311522,MDP0000262805
GO:0012505	endomembrane system	cellular_component	0.23362	1	11	434	4	MDP0000234552,MDP0000917573,MDP0000239645,MDP0000245483	7	MDP0000841558,MDP0000179751,MDP0000320004,MDP0000260671,MDP0000643281,MDP0000127882,MDP0000184935
GO:0004784	superoxide dismutase activity	molecular_function	0.23413	1	1	434	1	MDP0000123488	0
GO:0016721	oxidoreductase activity, acting on superoxide radicals as acceptor	molecular_function	0.23413	1	1	434	1	MDP0000123488	0
GO:0045893	positive regulation of transcription, DNA-templated	biological_process	0.23484	1	2	434	0		2	MDP0000315706,Novel05742
GO:0045935	positive regulation of nucleobase-containing compound metabolic process	biological_process	0.23484	1	2	434	0		2	MDP0000315706,Novel05742
GO:0051254	positive regulation of RNA metabolic process	biological_process	0.23484	1	2	434	0		2	MDP0000315706,Novel05742
GO:1902680	positive regulation of RNA biosynthetic process	biological_process	0.23484	1	2	434	0		2	Novel05742,MDP0000315706
GO:1903508	positive regulation of nucleic acid-templated transcription	biological_process	0.23484	1	2	434	0		2	Novel05742,MDP0000315706
GO:0006855	drug transmembrane transport	biological_process	0.23552	1	3	434	3	MDP0000319220,Novel03502,MDP0000163588	0
GO:0015893	drug transport	biological_process	0.23552	1	3	434	3	MDP0000319220,Novel03502,MDP0000163588	0
GO:1902582	single-organism intracellular transport	biological_process	0.23623	1	9	434	3	MDP0000917573,Novel06159,MDP0000730107	6	MDP0000691413,MDP0000255224,MDP0000127882,MDP0000298031,MDP0000841558,MDP0000320004
GO:0046486	glycerolipid metabolic process	biological_process	0.23674	1	5	434	4	MDP0000244971,MDP0000420611,MDP0000674122,MDP0000216173	1	MDP0000136792
GO:0015238	drug transmembrane transporter activity	molecular_function	0.23688	1	3	434	3	MDP0000163588,Novel03502,MDP0000319220	0
GO:0090484	drug transporter activity	molecular_function	0.23688	1	3	434	3	MDP0000319220,MDP0000163588,Novel03502	0
GO:0033365	protein localization to organelle	biological_process	0.23695	1	5	434	0		5	MDP0000298031,MDP0000841558,MDP0000255224,MDP0000127882,MDP0000320004
GO:0016671	oxidoreductase activity, acting on a sulfur group of donors, disulfide as acceptor	molecular_function	0.23699	1	1	434	1	MDP0000285549	0
GO:0033177	proton-transporting two-sector ATPase complex, proton-transporting domain	cellular_component	0.2377	1	3	434	1	MDP0000083546	2	MDP0000302754,MDP0000643281
GO:0016020	membrane	cellular_component	0.23815	1	96	434	43	MDP0000196373,MDP0000730107,MDP0000142904,MDP0000917573,Novel02090,MDP0000239645,MDP0000319220,MDP0000266334,MDP0000167597,MDP0000324254,MDP0000083546,Novel02934,MDP0000497581,MDP0000282789,MDP0000460051,Novel04660,Novel03502,MDP0000301534,MDP0000246967,MDP0000387627,MDP0000783444,MDP0000244971,MDP0000157695,MDP0000177099,MDP0000564897,MDP0000847955,MDP0000167291,MDP0000174615,Novel04665,Novel026…	53	MDP0000557551,MDP0000841558,Novel00658,MDP0000264824,MDP0000643281,MDP0000807190,MDP0000219234,MDP0000230664,MDP0000479863,MDP0000154155,MDP0000426154,MDP0000914297,MDP0000134278,MDP0000173498,MDP0000160384,MDP0000252427,Novel04691,MDP0000119811,MDP0000575170,MDP0000150823,MDP0000127882,MDP0000590116,MDP0000691413,MDP0000600063,MDP0000194889,MDP0000226074,MDP0000219689,MDP0000758112,MDP0000302754…
GO:0033926	glycopeptide alpha-N-acetylgalactosaminidase activity	molecular_function	0.23897	1	1	434	0		1	MDP0000297851
GO:0016638	oxidoreductase activity, acting on the CH-NH2 group of donors	molecular_function	0.23935	1	2	434	0		2	MDP0000257303,MDP0000442206
GO:0034220	ion transmembrane transport	biological_process	0.23937	1	8	434	4	MDP0000083546,MDP0000244971,MDP0000170687,MDP0000151537	4	MDP0000134278,MDP0000302754,MDP0000294274,MDP0000643281
GO:0004797	thymidine kinase activity	molecular_function	0.2395	1	1	434	0		1	MDP0000127882
GO:0019136	deoxynucleoside kinase activity	molecular_function	0.2395	1	1	434	0		1	MDP0000127882
GO:0019206	nucleoside kinase activity	molecular_function	0.2395	1	1	434	0		1	MDP0000127882
GO:0005732	small nucleolar ribonucleoprotein complex	cellular_component	0.23954	1	1	434	0		1	MDP0000764227
GO:0016021	integral component of membrane	cellular_component	0.2401	1	48	434	19	MDP0000083546,MDP0000324254,Novel02636,Novel04665,MDP0000239645,MDP0000167291,MDP0000917573,MDP0000157695,MDP0000177099,MDP0000196373,MDP0000275857,MDP0000121646,MDP0000226817,MDP0000783444,MDP0000246967,MDP0000301534,MDP0000278249,MDP0000282789,MDP0000497581	29	MDP0000160384,MDP0000294274,MDP0000141450,MDP0000914297,MDP0000426154,MDP0000937088,MDP0000479863,MDP0000154155,MDP0000230664,MDP0000643281,MDP0000807190,Novel02663,MDP0000544509,MDP0000142642,MDP0000298711,MDP0000212510,MDP0000234689,MDP0000849194,MDP0000251438,MDP0000758112,MDP0000281231,MDP0000594639,MDP0000575170,MDP0000150823,MDP0000166477,MDP0000479094,MDP0000119811,MDP0000252427,Novel04691
GO:0018580	nitronate monooxygenase activity	molecular_function	0.2407	1	1	434	0		1	MDP0000257303
GO:0004520	endodeoxyribonuclease activity	molecular_function	0.24263	1	2	434	0		2	MDP0000523205,MDP0000264351
GO:0007267	cell-cell signaling	biological_process	0.24299	1	1	434	1	MDP0000151537	0
GO:0005342	organic acid transmembrane transporter activity	molecular_function	0.24424	1	2	434	1	MDP0000324254	1	MDP0000134278
GO:0046943	carboxylic acid transmembrane transporter activity	molecular_function	0.24424	1	2	434	1	MDP0000324254	1	MDP0000134278
GO:0008964	phosphoenolpyruvate carboxylase activity	molecular_function	0.24455	1	1	434	1	MDP0000291654	0
GO:0015977	carbon fixation	biological_process	0.24455	1	1	434	1	MDP0000291654	0
GO:0022891	substrate-specific transmembrane transporter activity	molecular_function	0.24671	1	22	434	8	MDP0000788186,MDP0000753418,MDP0000174615,MDP0000246967,MDP0000170687,MDP0000324254,MDP0000244971,MDP0000083546	14	Novel04691,MDP0000252427,MDP0000544509,MDP0000557551,MDP0000203818,MDP0000479094,MDP0000150823,MDP0000643281,MDP0000154155,MDP0000281231,MDP0000302754,MDP0000134278,MDP0000141450,MDP0000294274
GO:0004497	monooxygenase activity	molecular_function	0.2481	1	3	434	1	Novel02824	2	MDP0000442206,MDP0000257303
GO:0004536	deoxyribonuclease activity	molecular_function	0.24812	1	3	434	1	MDP0000083546	2	MDP0000523205,MDP0000264351
GO:0009891	positive regulation of biosynthetic process	biological_process	0.25116	1	2	434	0		2	Novel05742,MDP0000315706
GO:0010557	positive regulation of macromolecule biosynthetic process	biological_process	0.25116	1	2	434	0		2	MDP0000315706,Novel05742
GO:0031328	positive regulation of cellular biosynthetic process	biological_process	0.25116	1	2	434	0		2	MDP0000315706,Novel05742
GO:0051173	positive regulation of nitrogen compound metabolic process	biological_process	0.25116	1	2	434	0		2	Novel05742,MDP0000315706
GO:0016787	hydrolase activity	molecular_function	0.25138	1	86	434	51	Novel06159,MDP0000242071,MDP0000755970,MDP0000420611,MDP0000674122,MDP0000299209,MDP0000163588,MDP0000229839,MDP0000179206,Novel02829,MDP0000280403,MDP0000226817,Novel03966,MDP0000121646,MDP0000130769,MDP0000196358,MDP0000454027,MDP0000153463,MDP0000942052,MDP0000179027,MDP0000222749,MDP0000841170,MDP0000283032,MDP0000543964,MDP0000902717,MDP0000216173,MDP0000735861,MDP0000314088,MDP0000231217,No…	35	MDP0000320004,MDP0000847523,Novel00431,MDP0000140483,MDP0000281231,MDP0000832105,MDP0000297851,MDP0000573521,MDP0000155719,MDP0000221993,Novel03499,MDP0000544509,MDP0000824136,MDP0000255224,MDP0000376664,MDP0000629440,MDP0000130108,MDP0000764227,MDP0000776779,MDP0000253903,MDP0000187872,MDP0000298031,MDP0000523205,MDP0000127882,MDP0000229070,MDP0000866956,MDP0000636860,MDP0000127542,MDP0000264351…
GO:0004402	histone acetyltransferase activity	molecular_function	0.2552	1	1	434	0		1	MDP0000643281
GO:0006631	fatty acid metabolic process	biological_process	0.25563	1	5	434	0		5	MDP0000233110,MDP0000599427,MDP0000807190,MDP0000250127,Novel00658
GO:0010628	positive regulation of gene expression	biological_process	0.25606	1	2	434	0		2	MDP0000315706,Novel05742
GO:0042493	response to drug	biological_process	0.25665	1	3	434	3	MDP0000163588,Novel03502,MDP0000319220	0
GO:0030313	cell envelope	cellular_component	0.25675	1	1	434	0		1	Novel02663
GO:0080134	regulation of response to stress	biological_process	0.25687	1	1	434	1	MDP0000641838	0
GO:0016627	oxidoreductase activity, acting on the CH-CH group of donors	molecular_function	0.25718	1	4	434	1	Novel02824	3	MDP0000442206,MDP0000257303,MDP0000252563
GO:0009791	post-embryonic development	biological_process	0.25729	1	1	434	1	Novel04892	0
GO:0009311	oligosaccharide metabolic process	biological_process	0.25804	1	3	434	1	MDP0000267875	2	MDP0000331376,MDP0000783676
GO:0009057	macromolecule catabolic process	biological_process	0.25813	1	8	434	5	MDP0000198613,MDP0000153463,MDP0000647467,MDP0000902717,MDP0000222749	3	Novel03499,MDP0000262805,MDP0000311522
GO:0034613	cellular protein localization	biological_process	0.2585	1	17	434	7	MDP0000244971,MDP0000198613,MDP0000674122,MDP0000420611,MDP0000917573,MDP0000564897,MDP0000730107	10	MDP0000653931,MDP0000320808,MDP0000643281,MDP0000136792,MDP0000127882,MDP0000255224,MDP0000841558,MDP0000298031,Novel03499,MDP0000320004
GO:0070727	cellular macromolecule localization	biological_process	0.2585	1	17	434	7	MDP0000198613,MDP0000244971,MDP0000917573,MDP0000420611,MDP0000564897,MDP0000730107,MDP0000674122	10	MDP0000320808,MDP0000653931,MDP0000298031,MDP0000841558,Novel03499,MDP0000320004,MDP0000136792,MDP0000127882,MDP0000643281,MDP0000255224
GO:0006820	anion transport	biological_process	0.25899	1	6	434	2	MDP0000083546,MDP0000324254	4	MDP0000134278,MDP0000141450,MDP0000260671,Novel04691
GO:0016410	N-acyltransferase activity	molecular_function	0.26054	1	3	434	2	MDP0000515505,MDP0000878790	1	MDP0000643281
GO:0044238	primary metabolic process	biological_process	0.26059	1	187	434	100	MDP0000168167,MDP0000319220,MDP0000083546,MDP0000120881,MDP0000167597,MDP0000194876,MDP0000435842,MDP0000142904,MDP0000448457,MDP0000401899,MDP0000760802,MDP0000374252,MDP0000783444,MDP0000223726,MDP0000207919,MDP0000244971,MDP0000233503,MDP0000151537,MDP0000239617,Novel02824,MDP0000580411,MDP0000319574,MDP0000228680,MDP0000543964,MDP0000267875,MDP0000695032,MDP0000120805,MDP0000167291,MDP0000817…	87	MDP0000187830,MDP0000426154,MDP0000239684,MDP0000311522,MDP0000897736,MDP0000315706,MDP0000264351,MDP0000479863,MDP0000230664,MDP0000193097,MDP0000643281,MDP0000122446,MDP0000190452,MDP0000226074,MDP0000545420,MDP0000257303,MDP0000179769,MDP0000323246,MDP0000523205,MDP0000122554,MDP0000764227,MDP0000231519,MDP0000331376,MDP0000252563,MDP0000152817,MDP0000138052,MDP0000162938,MDP0000204889,MDP0000…
GO:0043130	ubiquitin binding	molecular_function	0.26075	1	1	434	1	MDP0000235029	0
GO:2001070	starch binding	molecular_function	0.26115	1	1	434	0		1	Novel02663
GO:0022892	substrate-specific transporter activity	molecular_function	0.26262	1	23	434	9	MDP0000244971,MDP0000083546,MDP0000170687,MDP0000324254,MDP0000293045,MDP0000246967,MDP0000174615,MDP0000753418,MDP0000788186	14	MDP0000294274,MDP0000141450,MDP0000134278,MDP0000302754,MDP0000281231,MDP0000154155,MDP0000643281,MDP0000150823,MDP0000479094,MDP0000203818,MDP0000557551,MDP0000544509,MDP0000252427,Novel04691
GO:0005882	intermediate filament	cellular_component	0.26328	1	2	434	1	Novel02824	1	MDP0000841558
GO:0045111	intermediate filament cytoskeleton	cellular_component	0.26328	1	2	434	1	Novel02824	1	MDP0000841558
GO:0015849	organic acid transport	biological_process	0.26517	1	4	434	2	MDP0000324254,MDP0000083546	2	MDP0000260671,MDP0000134278
GO:0046942	carboxylic acid transport	biological_process	0.26517	1	4	434	2	MDP0000083546,MDP0000324254	2	MDP0000134278,MDP0000260671
GO:0008839	4-hydroxy-tetrahydrodipicolinate reductase	molecular_function	0.26762	1	1	434	0		1	MDP0000252563
GO:0006739	NADP metabolic process	biological_process	0.26803	1	1	434	0		1	MDP0000271244
GO:0015711	organic anion transport	biological_process	0.26803	1	4	434	2	MDP0000324254,MDP0000083546	2	MDP0000260671,MDP0000134278
GO:0005747	mitochondrial respiratory chain complex I	cellular_component	0.26828	1	1	434	0		1	MDP0000219689
GO:0030964	NADH dehydrogenase complex	cellular_component	0.26828	1	1	434	0		1	MDP0000219689
GO:0045271	respiratory chain complex I	cellular_component	0.26828	1	1	434	0		1	MDP0000219689
GO:0007219	Notch signaling pathway	biological_process	0.26846	1	1	434	0		1	MDP0000119811
GO:0031224	intrinsic component of membrane	cellular_component	0.26897	1	48	434	19	MDP0000301534,MDP0000278249,MDP0000497581,MDP0000282789,MDP0000226817,MDP0000121646,MDP0000275857,MDP0000783444,MDP0000246967,MDP0000239645,MDP0000917573,MDP0000167291,MDP0000177099,MDP0000196373,MDP0000157695,MDP0000083546,MDP0000324254,Novel02636,Novel04665	29	MDP0000594639,MDP0000281231,MDP0000479094,MDP0000166477,MDP0000150823,MDP0000575170,MDP0000119811,MDP0000252427,Novel04691,MDP0000212510,MDP0000234689,MDP0000298711,MDP0000758112,MDP0000251438,MDP0000849194,MDP0000643281,Novel02663,MDP0000807190,MDP0000230664,MDP0000479863,MDP0000154155,MDP0000937088,MDP0000142642,MDP0000544509,MDP0000294274,MDP0000160384,MDP0000141450,MDP0000914297,MDP0000426154
GO:0008053	mitochondrial fusion	biological_process	0.27046	1	1	434	0		1	MDP0000643281
GO:0042802	identical protein binding	molecular_function	0.27114	1	4	434	1	MDP0000699181	3	MDP0000244589,MDP0000776779,MDP0000501387
GO:0000981	RNA polymerase II transcription factor activity, sequence-specific DNA binding	molecular_function	0.27187	1	1	434	0		1	MDP0000897736
GO:0044764	multi-organism cellular process	biological_process	0.27298	1	11	434	6	MDP0000083546,MDP0000641838,MDP0000795157,MDP0000942052,MDP0000565292,MDP0000282789	5	MDP0000286786,MDP0000149339,MDP0000302754,Novel01225,MDP0000127499
GO:0016568	chromatin modification	biological_process	0.27632	1	4	434	1	MDP0000650225	3	MDP0000629440,MDP0000187872,MDP0000221993
GO:0016272	prefoldin complex	cellular_component	0.2777	1	1	434	0		1	MDP0000298555
GO:0016879	ligase activity, forming carbon-nitrogen bonds	molecular_function	0.2777	1	3	434	1	MDP0000319574	2	MDP0000252318,MDP0000691413
GO:0006664	glycolipid metabolic process	biological_process	0.27861	1	4	434	3	MDP0000674122,MDP0000420611,MDP0000244971	1	MDP0000136792
GO:0009360	DNA polymerase III complex	cellular_component	0.28091	1	1	434	1	MDP0000523939	0
GO:0042575	DNA polymerase complex	cellular_component	0.28091	1	1	434	1	MDP0000523939	0
GO:0015103	inorganic anion transmembrane transporter activity	molecular_function	0.28104	1	2	434	0		2	MDP0000141450,Novel04691
GO:0008514	organic anion transmembrane transporter activity	molecular_function	0.28115	1	2	434	1	MDP0000324254	1	MDP0000134278
GO:0017089	glycolipid transporter activity	molecular_function	0.28224	1	1	434	1	MDP0000293045	0
GO:0046836	glycolipid transport	biological_process	0.28224	1	1	434	1	MDP0000293045	0
GO:0004540	ribonuclease activity	molecular_function	0.2825	1	3	434	1	Novel02829	2	MDP0000155719,MDP0000764227
GO:0005125	cytokine activity	molecular_function	0.28386	1	1	434	1	MDP0000121646	0
GO:1901068	guanosine-containing compound metabolic process	biological_process	0.28448	1	1	434	1	MDP0000302340	0
GO:0051649	establishment of localization in cell	biological_process	0.28449	1	20	434	8	MDP0000674122,MDP0000420611,MDP0000917573,Novel06159,MDP0000564897,MDP0000730107,MDP0000244971,MDP0000198613	12	MDP0000217112,MDP0000255224,MDP0000691413,MDP0000643281,MDP0000136792,MDP0000127882,MDP0000841558,MDP0000298031,MDP0000320004,Novel03499,MDP0000653931,MDP0000320808
GO:0031966	mitochondrial membrane	cellular_component	0.28669	1	5	434	0		5	MDP0000219689,MDP0000557551,MDP0000190452,MDP0000302754,MDP0000643281
GO:0048284	organelle fusion	biological_process	0.2915	1	1	434	0		1	MDP0000643281
GO:0071310	cellular response to organic substance	biological_process	0.29261	1	1	434	0		1	MDP0000479094
GO:0015932	nucleobase-containing compound transmembrane transporter activity	molecular_function	0.29349	1	1	434	0		1	MDP0000252427
GO:0048856	anatomical structure development	biological_process	0.29414	1	5	434	3	Novel04892,Novel02077,Novel00145	2	MDP0000850643,MDP0000426154
GO:0072528	pyrimidine-containing compound biosynthetic process	biological_process	0.29845	1	2	434	0		2	MDP0000286786,MDP0000513732
GO:0016763	transferase activity, transferring pentosyl groups	molecular_function	0.29865	1	2	434	0		2	MDP0000230664,MDP0000697620
GO:0034212	peptide N-acetyltransferase activity	molecular_function	0.29953	1	1	434	0		1	MDP0000643281
GO:0061733	peptide-lysine-N-acetyltransferase activity	molecular_function	0.29953	1	1	434	0		1	MDP0000643281
GO:1903509	liposaccharide metabolic process	biological_process	0.30025	1	4	434	3	MDP0000420611,MDP0000244971,MDP0000674122	1	MDP0000136792
GO:0030260	entry into host cell	biological_process	0.30141	1	1	434	0		1	MDP0000302754
GO:0044409	entry into host	biological_process	0.30141	1	1	434	0		1	MDP0000302754
GO:0046718	viral entry into host cell	biological_process	0.30141	1	1	434	0		1	MDP0000302754
GO:0051806	entry into cell of other organism involved in symbiotic interaction	biological_process	0.30141	1	1	434	0		1	MDP0000302754
GO:0051828	entry into other organism involved in symbiotic interaction	biological_process	0.30141	1	1	434	0		1	MDP0000302754
GO:0006771	riboflavin metabolic process	biological_process	0.30296	1	1	434	1	MDP0000151537	0
GO:0009231	riboflavin biosynthetic process	biological_process	0.30296	1	1	434	1	MDP0000151537	0
GO:0042726	flavin-containing compound metabolic process	biological_process	0.30296	1	1	434	1	MDP0000151537	0
GO:0042727	flavin-containing compound biosynthetic process	biological_process	0.30296	1	1	434	1	MDP0000151537	0
GO:1902494	catalytic complex	cellular_component	0.30304	1	13	434	3	MDP0000523939,MDP0000133367,MDP0000321952	10	MDP0000758112,MDP0000764227,MDP0000142642,MDP0000219689,MDP0000177640,MDP0000290737,MDP0000127542,MDP0000461119,MDP0000653931,MDP0000321643
GO:0006952	defense response	biological_process	0.30364	1	6	434	5	MDP0000438931,MDP0000641838,MDP0000319574,MDP0000196373,MDP0000177099	1	MDP0000288293
GO:0034470	ncRNA processing	biological_process	0.30692	1	10	434	3	MDP0000168167,Novel02824,MDP0000755970	7	MDP0000127882,MDP0000573521,MDP0000233110,MDP0000764227,MDP0000257303,MDP0000298031,MDP0000442206
GO:0004518	nuclease activity	molecular_function	0.30828	1	7	434	3	MDP0000083546,Novel02829,MDP0000153463	4	MDP0000155719,MDP0000523205,MDP0000764227,MDP0000264351
GO:0050840	extracellular matrix binding	molecular_function	0.31012	1	1	434	0		1	MDP0000941173
GO:0016831	carboxy-lyase activity	molecular_function	0.3106	1	3	434	2	MDP0000232058,MDP0000291654	1	MDP0000282696
GO:0006783	heme biosynthetic process	biological_process	0.3109	1	2	434	1	Novel02824	1	MDP0000442206
GO:0016226	iron-sulfur cluster assembly	biological_process	0.31092	1	1	434	0		1	MDP0000136792
GO:0031163	metallo-sulfur cluster assembly	biological_process	0.31092	1	1	434	0		1	MDP0000136792
GO:0006801	superoxide metabolic process	biological_process	0.31145	1	1	434	1	MDP0000123488	0
GO:0052689	carboxylic ester hydrolase activity	molecular_function	0.31214	1	4	434	3	Novel06159,Novel03966,MDP0000374252	1	MDP0000376664
GO:0008483	transaminase activity	molecular_function	0.31215	1	1	434	1	MDP0000250039	0
GO:0016769	transferase activity, transferring nitrogenous groups	molecular_function	0.31215	1	1	434	1	MDP0000250039	0
GO:0098519	nucleotide phosphatase activity, acting on free nucleotides	molecular_function	0.31284	1	3	434	1	MDP0000321952	2	MDP0000127882,MDP0000320004
GO:0031975	envelope	cellular_component	0.31391	1	6	434	0		6	MDP0000190452,MDP0000557551,MDP0000302754,Novel02663,MDP0000643281,MDP0000219689
GO:0006139	nucleobase-containing compound metabolic process	biological_process	0.31426	1	84	434	37	MDP0000207761,Novel03262,MDP0000783444,MDP0000223726,MDP0000207919,MDP0000580411,MDP0000320827,MDP0000307943,Novel02824,MDP0000243375,MDP0000083546,MDP0000245483,MDP0000285549,MDP0000120881,MDP0000133367,MDP0000168167,MDP0000232417,MDP0000401899,Novel02829,MDP0000198613,MDP0000523939,MDP0000221576,Novel00628,MDP0000755970,MDP0000302340,Novel00134,MDP0000647467,MDP0000827821,MDP0000144996,MDP00009…	47	MDP0000545420,MDP0000815065,MDP0000127542,MDP0000302754,MDP0000179085,MDP0000194889,MDP0000179769,MDP0000291838,MDP0000127882,MDP0000523205,MDP0000298031,MDP0000257303,MDP0000311522,MDP0000897736,MDP0000315706,MDP0000233110,MDP0000215990,MDP0000187830,MDP0000239684,MDP0000230664,MDP0000193097,MDP0000643281,Novel05742,MDP0000264351,MDP0000314792,MDP0000252318,MDP0000271244,MDP0000135063,MDP0000653…
GO:0004521	endoribonuclease activity	molecular_function	0.31509	1	2	434	1	Novel02829	1	MDP0000155719
GO:0016725	oxidoreductase activity, acting on CH or CH2 groups	molecular_function	0.31537	1	1	434	1	MDP0000217855	0
GO:0006644	phospholipid metabolic process	biological_process	0.31568	1	5	434	4	MDP0000674122,MDP0000216173,MDP0000244971,MDP0000420611	1	MDP0000136792
GO:0005244	voltage-gated ion channel activity	molecular_function	0.31628	1	2	434	1	MDP0000246967	1	MDP0000479094
GO:0022832	voltage-gated channel activity	molecular_function	0.31628	1	2	434	1	MDP0000246967	1	MDP0000479094
GO:0016709	oxidoreductase activity, acting on paired donors, with incorporation or reduction of molecular oxygen, NAD(P)H as one donor, and incorporation of one atom of oxygen	molecular_function	0.31673	1	2	434	1	Novel02824	1	MDP0000442206
GO:0016857	racemase and epimerase activity, acting on carbohydrates and derivatives	molecular_function	0.31758	1	1	434	0		1	MDP0000257303
GO:0010558	negative regulation of macromolecule biosynthetic process	biological_process	0.31859	1	2	434	0		2	MDP0000122554,MDP0000314792
GO:0031327	negative regulation of cellular biosynthetic process	biological_process	0.31859	1	2	434	0		2	MDP0000314792,MDP0000122554
GO:0051172	negative regulation of nitrogen compound metabolic process	biological_process	0.31859	1	2	434	0		2	MDP0000122554,MDP0000314792
GO:2000113	negative regulation of cellular macromolecule biosynthetic process	biological_process	0.31859	1	2	434	0		2	MDP0000122554,MDP0000314792
GO:0016791	phosphatase activity	molecular_function	0.31949	1	6	434	2	MDP0000216173,MDP0000321952	4	MDP0000127882,MDP0000130108,MDP0000636860,MDP0000320004
GO:0033643	host cell part	cellular_component	0.32117	1	3	434	1	MDP0000207761	2	Novel01225,MDP0000122554
GO:0005319	lipid transporter activity	molecular_function	0.32179	1	1	434	1	MDP0000293045	0
GO:0042168	heme metabolic process	biological_process	0.32446	1	2	434	1	Novel02824	1	MDP0000442206
GO:0071555	cell wall organization	biological_process	0.32487	1	3	434	2	Novel06159,Novel03966	1	MDP0000376664
GO:0008121	ubiquinol-cytochrome-c reductase activity	molecular_function	0.3263	1	1	434	0		1	MDP0000203818
GO:0016681	oxidoreductase activity, acting on diphenols and related substances as donors, cytochrome as acceptor	molecular_function	0.3263	1	1	434	0		1	MDP0000203818
GO:0009512	cytochrome b6f complex	cellular_component	0.32639	1	1	434	0		1	MDP0000122446
GO:1901606	alpha-amino acid catabolic process	biological_process	0.32679	1	1	434	1	MDP0000878790	0
GO:0019069	viral capsid assembly	biological_process	0.32827	1	1	434	1	MDP0000083546	0
GO:0006643	membrane lipid metabolic process	biological_process	0.32847	1	4	434	3	MDP0000674122,MDP0000420611,MDP0000244971	1	MDP0000136792
GO:0006399	tRNA metabolic process	biological_process	0.32852	1	11	434	4	MDP0000133367,MDP0000168167,Novel02824,MDP0000755970	7	MDP0000573521,MDP0000257303,MDP0000764227,MDP0000233110,MDP0000215990,MDP0000442206,MDP0000298031
GO:0005740	mitochondrial envelope	cellular_component	0.3289	1	5	434	0		5	MDP0000219689,MDP0000643281,MDP0000302754,MDP0000557551,MDP0000190452
GO:0044455	mitochondrial membrane part	cellular_component	0.32992	1	3	434	0		3	MDP0000302754,MDP0000557551,MDP0000219689
GO:0018995	host	cellular_component	0.33015	1	3	434	1	MDP0000207761	2	Novel01225,MDP0000122554
GO:0043657	host cell	cellular_component	0.33015	1	3	434	1	MDP0000207761	2	Novel01225,MDP0000122554
GO:0044215	other organism	cellular_component	0.33015	1	3	434	1	MDP0000207761	2	Novel01225,MDP0000122554
GO:0044216	other organism cell	cellular_component	0.33015	1	3	434	1	MDP0000207761	2	MDP0000122554,Novel01225
GO:0044217	other organism part	cellular_component	0.33015	1	3	434	1	MDP0000207761	2	Novel01225,MDP0000122554
GO:0042025	host cell nucleus	cellular_component	0.33125	1	2	434	1	MDP0000207761	1	MDP0000122554
GO:0007606	sensory perception of chemical stimulus	biological_process	0.33143	1	1	434	0		1	MDP0000590116
GO:0006260	DNA replication	biological_process	0.33195	1	10	434	4	MDP0000523939,MDP0000736852,Novel00628,MDP0000245483	6	MDP0000573521,MDP0000122554,MDP0000521934,MDP0000545420,MDP0000138052,MDP0000179769
GO:0009890	negative regulation of biosynthetic process	biological_process	0.33209	1	2	434	0		2	MDP0000122554,MDP0000314792
GO:0048869	cellular developmental process	biological_process	0.33413	1	4	434	4	Novel02077,MDP0000163588,Novel00145,MDP0000902717	0
GO:0050661	NADP binding	molecular_function	0.33479	1	2	434	1	Novel02824	1	MDP0000442206
GO:0009085	lysine biosynthetic process	biological_process	0.33569	1	1	434	0		1	MDP0000252563
GO:0009089	lysine biosynthetic process via diaminopimelate	biological_process	0.33569	1	1	434	0		1	MDP0000252563
GO:0046451	diaminopimelate metabolic process	biological_process	0.33569	1	1	434	0		1	MDP0000252563
GO:0051607	defense response to virus	biological_process	0.33755	1	1	434	1	MDP0000641838	0
GO:0045229	external encapsulating structure organization	biological_process	0.33792	1	3	434	2	Novel03966,Novel06159	1	MDP0000376664
GO:0003950	NAD+ ADP-ribosyltransferase activity	molecular_function	0.34115	1	1	434	0		1	MDP0000697620
GO:0033176	proton-transporting V-type ATPase complex	cellular_component	0.34365	1	2	434	1	MDP0000083546	1	MDP0000643281
GO:0072593	reactive oxygen species metabolic process	biological_process	0.34648	1	1	434	1	MDP0000123488	0
GO:0005789	endoplasmic reticulum membrane	cellular_component	0.34703	1	4	434	2	MDP0000917573,MDP0000239645	2	MDP0000320004,MDP0000127882
GO:0002252	immune effector process	biological_process	0.34711	1	1	434	1	MDP0000641838	0
GO:0005743	mitochondrial inner membrane	cellular_component	0.34752	1	3	434	0		3	MDP0000557551,MDP0000302754,MDP0000219689
GO:0006367	transcription initiation from RNA polymerase II promoter	biological_process	0.34828	1	2	434	0		2	MDP0000315706,Novel05742
GO:0008641	small protein activating enzyme activity	molecular_function	0.34896	1	1	434	1	MDP0000188052	0
GO:0070838	divalent metal ion transport	biological_process	0.34928	1	3	434	1	MDP0000239645	2	MDP0000544509,MDP0000281231
GO:0071973	bacterial-type flagellum-dependent cell motility	biological_process	0.35334	1	1	434	0		1	MDP0000841558
GO:0007275	multicellular organismal development	biological_process	0.35411	1	4	434	2	Novel04892,MDP0000194508	2	MDP0000850643,MDP0000119811
GO:0043248	proteasome assembly	biological_process	0.35641	1	1	434	0		1	MDP0000179751
GO:0019083	viral transcription	biological_process	0.35729	1	1	434	1	MDP0000942052	0
GO:0051301	cell division	biological_process	0.35828	1	4	434	3	MDP0000320827,MDP0000083546,MDP0000303061	1	MDP0000572242
GO:0016874	ligase activity	molecular_function	0.35907	1	7	434	3	MDP0000133367,MDP0000188052,MDP0000319574	4	MDP0000215990,MDP0000521934,MDP0000252318,MDP0000691413
GO:0071705	nitrogen compound transport	biological_process	0.36077	1	4	434	2	MDP0000324254,MDP0000400108	2	MDP0000252427,MDP0000134278
GO:0033647	host intracellular organelle	cellular_component	0.3624	1	2	434	1	MDP0000207761	1	MDP0000122554
GO:0033648	host intracellular membrane-bounded organelle	cellular_component	0.3624	1	2	434	1	MDP0000207761	1	MDP0000122554
GO:0000221	vacuolar proton-transporting V-type ATPase, V1 domain	cellular_component	0.36276	1	1	434	0		1	MDP0000643281
GO:0016471	vacuolar proton-transporting V-type ATPase complex	cellular_component	0.36276	1	1	434	0		1	MDP0000643281
GO:0001539	cilium or flagellum-dependent cell motility	biological_process	0.3628	1	1	434	0		1	MDP0000841558
GO:0097588	archaeal or bacterial-type flagellum-dependent cell motility	biological_process	0.3628	1	1	434	0		1	MDP0000841558
GO:0016023	cytoplasmic membrane-bounded vesicle	cellular_component	0.36472	1	3	434	0		3	MDP0000260671,MDP0000184935,MDP0000841558
GO:0044271	cellular nitrogen compound biosynthetic process	biological_process	0.36493	1	64	434	28	MDP0000232417,MDP0000168167,MDP0000133367,MDP0000120881,MDP0000285549,MDP0000083546,MDP0000243375,Novel02824,MDP0000307943,MDP0000320827,MDP0000580411,MDP0000223726,MDP0000783444,MDP0000151537,MDP0000207761,MDP0000865313,MDP0000564897,MDP0000817734,MDP0000492501,MDP0000120805,MDP0000736852,MDP0000942052,MDP0000144996,MDP0000827821,MDP0000755970,Novel00628,MDP0000221576,MDP0000176124	36	MDP0000314792,Novel05742,MDP0000643281,MDP0000193097,MDP0000239684,MDP0000187830,MDP0000215990,MDP0000315706,MDP0000311522,MDP0000897736,MDP0000179769,MDP0000291838,MDP0000691413,MDP0000179085,MDP0000257349,MDP0000302754,MDP0000513732,MDP0000815065,MDP0000127542,MDP0000545420,MDP0000162938,MDP0000286786,MDP0000138052,MDP0000803527,MDP0000122554,MDP0000298555,MDP0000521934,MDP0000479094,MDP0000316…
GO:0042175	nuclear outer membrane-endoplasmic reticulum membrane network	cellular_component	0.36546	1	4	434	2	MDP0000239645,MDP0000917573	2	MDP0000127882,MDP0000320004
GO:0006323	DNA packaging	biological_process	0.36573	1	2	434	2	MDP0000310347,MDP0000221511	0
GO:0098803	respiratory chain complex	cellular_component	0.36605	1	1	434	0		1	MDP0000219689
GO:0015886	heme transport	biological_process	0.36701	1	1	434	1	MDP0000400108	0
GO:1901678	iron coordination entity transport	biological_process	0.36701	1	1	434	1	MDP0000400108	0
GO:0006915	apoptotic process	biological_process	0.3671	1	2	434	0		2	Novel04691,MDP0000572242
GO:0012501	programmed cell death	biological_process	0.3671	1	2	434	0		2	Novel04691,MDP0000572242
GO:0015031	protein transport	biological_process	0.36798	1	17	434	7	MDP0000674122,MDP0000420611,MDP0000917573,MDP0000730107,MDP0000564897,MDP0000244971,MDP0000198613	10	MDP0000255224,MDP0000643281,MDP0000127882,MDP0000136792,MDP0000298031,MDP0000841558,MDP0000320004,Novel03499,MDP0000653931,MDP0000320808
GO:0019866	organelle inner membrane	cellular_component	0.36803	1	3	434	0		3	MDP0000219689,MDP0000557551,MDP0000302754
GO:0033036	macromolecule localization	biological_process	0.36846	1	20	434	8	MDP0000244971,MDP0000293045,MDP0000198613,MDP0000674122,MDP0000420611,MDP0000917573,MDP0000564897,MDP0000730107	12	MDP0000653931,MDP0000122446,MDP0000320808,MDP0000260671,MDP0000255224,MDP0000643281,MDP0000136792,MDP0000127882,MDP0000841558,MDP0000298031,MDP0000320004,Novel03499
GO:0008324	cation transmembrane transporter activity	molecular_function	0.3686	1	15	434	4	MDP0000170687,MDP0000244971,MDP0000083546,MDP0000246967	11	MDP0000150823,MDP0000203818,MDP0000479094,MDP0000154155,MDP0000281231,MDP0000643281,MDP0000294274,MDP0000252427,MDP0000544509,MDP0000557551,MDP0000302754
GO:0009877	nodulation	biological_process	0.36919	1	1	434	1	Novel04892	0
GO:0030170	pyridoxal phosphate binding	molecular_function	0.37002	1	3	434	1	MDP0000250039	2	MDP0000282696,Novel05229
GO:0006081	cellular aldehyde metabolic process	biological_process	0.37008	1	1	434	0		1	MDP0000271244
GO:0007264	small GTPase mediated signal transduction	biological_process	0.37105	1	5	434	2	MDP0000755970,MDP0000168167	3	MDP0000544509,MDP0000866956,MDP0000281231
GO:0009063	cellular amino acid catabolic process	biological_process	0.37129	1	1	434	1	MDP0000878790	0
GO:0032182	ubiquitin-like protein binding	molecular_function	0.37146	1	1	434	1	MDP0000235029	0
GO:0007600	sensory perception	biological_process	0.37151	1	1	434	0		1	MDP0000590116
GO:0050877	neurological system process	biological_process	0.37151	1	1	434	0		1	MDP0000590116
GO:0035091	phosphatidylinositol binding	molecular_function	0.37269	1	1	434	1	MDP0000151537	0
GO:0031988	membrane-bounded vesicle	cellular_component	0.37341	1	3	434	0		3	MDP0000260671,MDP0000184935,MDP0000841558
GO:0044801	single-organism membrane fusion	biological_process	0.37438	1	1	434	0		1	MDP0000643281
GO:0006520	cellular amino acid metabolic process	biological_process	0.37836	1	10	434	2	MDP0000878790,MDP0000133367	8	MDP0000215990,MDP0000257303,MDP0000442206,MDP0000282696,MDP0000252563,Novel00431,MDP0000127560,MDP0000264824
GO:0004611	phosphoenolpyruvate carboxykinase activity	molecular_function	0.37906	1	1	434	1	MDP0000291654	0
GO:0044432	endoplasmic reticulum part	cellular_component	0.38025	1	4	434	2	MDP0000917573,MDP0000239645	2	MDP0000127882,MDP0000320004
GO:0010604	positive regulation of macromolecule metabolic process	biological_process	0.38087	1	2	434	0		2	MDP0000315706,Novel05742
GO:0008219	cell death	biological_process	0.38088	1	2	434	0		2	Novel04691,MDP0000572242
GO:0016265	death	biological_process	0.38088	1	2	434	0		2	MDP0000572242,Novel04691
GO:1901605	alpha-amino acid metabolic process	biological_process	0.38308	1	5	434	1	MDP0000878790	4	MDP0000442206,MDP0000257303,MDP0000252563,Novel00431
GO:0051641	cellular localization	biological_process	0.38319	1	20	434	8	MDP0000674122,MDP0000420611,MDP0000917573,Novel06159,MDP0000564897,MDP0000730107,MDP0000244971,MDP0000198613	12	MDP0000643281,MDP0000127882,MDP0000136792,MDP0000217112,MDP0000255224,MDP0000691413,MDP0000841558,MDP0000298031,Novel03499,MDP0000320004,MDP0000653931,MDP0000320808
GO:0045333	cellular respiration	biological_process	0.3837	1	3	434	2	MDP0000291654,MDP0000167291	1	MDP0000262805
GO:0000276	mitochondrial proton-transporting ATP synthase complex, coupling factor F(o)	cellular_component	0.38403	1	1	434	0		1	MDP0000302754
GO:0006541	glutamine metabolic process	biological_process	0.38531	1	1	434	0		1	Novel00431
GO:0031300	intrinsic component of organelle membrane	cellular_component	0.38552	1	2	434	2	MDP0000917573,MDP0000239645	0
GO:0031301	integral component of organelle membrane	cellular_component	0.38552	1	2	434	2	MDP0000239645,MDP0000917573	0
GO:0051181	cofactor transport	biological_process	0.38697	1	1	434	1	MDP0000400108	0
GO:0006865	amino acid transport	biological_process	0.38933	1	2	434	1	MDP0000324254	1	MDP0000134278
GO:0006816	calcium ion transport	biological_process	0.39038	1	1	434	1	MDP0000239645	0
GO:0006325	chromatin organization	biological_process	0.39112	1	4	434	1	MDP0000650225	3	MDP0000221993,MDP0000187872,MDP0000629440
GO:0043900	regulation of multi-organism process	biological_process	0.3914	1	1	434	1	MDP0000641838	0
GO:0016703	oxidoreductase activity, acting on single donors with incorporation of molecular oxygen, incorporation of one atom of oxygen (internal monooxygenases or internal mixed function oxidases)	molecular_function	0.3925	1	1	434	0		1	MDP0000257303
GO:0070887	cellular response to chemical stimulus	biological_process	0.39344	1	1	434	0		1	MDP0000479094
GO:0005774	vacuolar membrane	cellular_component	0.39626	1	1	434	0		1	MDP0000643281
GO:0044437	vacuolar part	cellular_component	0.39626	1	1	434	0		1	MDP0000643281
GO:0005773	vacuole	cellular_component	0.39973	1	1	434	0		1	MDP0000643281
GO:0006974	cellular response to DNA damage stimulus	biological_process	0.39993	1	11	434	4	MDP0000207919,MDP0000198613,MDP0000755970,MDP0000168167	7	MDP0000686610,MDP0000264351,MDP0000573521,MDP0000194889,MDP0000570413,MDP0000286786,MDP0000523205
GO:0046700	heterocycle catabolic process	biological_process	0.40031	1	2	434	2	MDP0000153463,MDP0000647467	0
GO:0045184	establishment of protein localization	biological_process	0.40043	1	17	434	7	MDP0000674122,MDP0000420611,MDP0000917573,MDP0000730107,MDP0000564897,MDP0000244971,MDP0000198613	10	MDP0000255224,MDP0000643281,MDP0000136792,MDP0000127882,MDP0000841558,MDP0000298031,MDP0000320004,Novel03499,MDP0000653931,MDP0000320808
GO:0006402	mRNA catabolic process	biological_process	0.4015	1	1	434	1	MDP0000647467	0
GO:0033646	host intracellular part	cellular_component	0.40167	1	2	434	1	MDP0000207761	1	MDP0000122554
GO:0043656	intracellular region of host	cellular_component	0.40167	1	2	434	1	MDP0000207761	1	MDP0000122554
GO:0071103	DNA conformation change	biological_process	0.40218	1	3	434	2	MDP0000310347,MDP0000221511	1	MDP0000653037
GO:0015093	ferrous iron transmembrane transporter activity	molecular_function	0.40237	1	2	434	0		2	MDP0000281231,MDP0000544509
GO:0015684	ferrous iron transport	biological_process	0.40237	1	2	434	0		2	MDP0000544509,MDP0000281231
GO:0015698	inorganic anion transport	biological_process	0.40287	1	2	434	0		2	MDP0000141450,Novel04691
GO:0010467	gene expression	biological_process	0.40589	1	68	434	30	Novel00134,MDP0000492501,MDP0000865313,MDP0000564897,MDP0000817734,MDP0000942052,MDP0000120805,MDP0000736852,MDP0000144996,MDP0000827821,MDP0000221576,MDP0000176124,Novel02829,MDP0000755970,Novel00628,MDP0000168167,MDP0000120881,MDP0000133367,MDP0000083546,MDP0000285549,MDP0000401899,MDP0000232417,MDP0000783444,MDP0000223726,MDP0000207761,Novel02824,MDP0000243375,MDP0000320827,MDP0000307943,MDP00…	38	MDP0000122554,MDP0000764227,MDP0000162938,MDP0000803527,MDP0000138052,MDP0000573521,MDP0000127499,MDP0000442206,MDP0000204889,MDP0000155719,MDP0000265885,MDP0000135063,MDP0000298555,MDP0000521934,MDP0000479094,MDP0000316497,MDP0000130123,MDP0000187830,MDP0000239684,MDP0000215990,MDP0000233110,MDP0000315706,MDP0000311522,MDP0000897736,MDP0000314792,Novel05742,MDP0000193097,MDP0000643281,MDP0000257…
GO:0004743	pyruvate kinase activity	molecular_function	0.40762	1	1	434	0		1	MDP0000257303
GO:0034061	DNA polymerase activity	molecular_function	0.40804	1	3	434	2	Novel04981,MDP0000523939	1	MDP0000193097
GO:0006812	cation transport	biological_process	0.40964	1	16	434	7	MDP0000244971,MDP0000083546,MDP0000170687,MDP0000151537,MDP0000246967,MDP0000239645,MDP0000188052	9	MDP0000294274,MDP0000302754,MDP0000643281,MDP0000281231,MDP0000154155,MDP0000479094,MDP0000150823,MDP0000544509,MDP0000252427
GO:0004003	ATP-dependent DNA helicase activity	molecular_function	0.40992	1	1	434	0		1	MDP0000573521
GO:0006275	regulation of DNA replication	biological_process	0.41062	1	1	434	0		1	MDP0000122554
GO:1990234	transferase complex	cellular_component	0.41134	1	9	434	2	MDP0000321952,MDP0000523939	7	MDP0000461119,MDP0000290737,MDP0000321643,MDP0000653931,MDP0000758112,MDP0000142642,MDP0000177640
GO:0046483	heterocycle metabolic process	biological_process	0.41135	1	87	434	39	MDP0000647467,MDP0000827821,MDP0000144996,MDP0000942052,MDP0000120805,MDP0000736852,MDP0000153463,MDP0000492501,MDP0000865313,MDP0000817734,MDP0000564897,MDP0000302340,MDP0000271354,Novel00134,Novel00628,MDP0000755970,Novel02829,MDP0000198613,MDP0000221576,MDP0000523939,MDP0000232417,MDP0000401899,MDP0000245483,MDP0000083546,MDP0000285549,MDP0000120881,MDP0000133367,MDP0000168167,MDP0000580411,MD…	48	MDP0000803527,MDP0000286786,MDP0000138052,MDP0000314872,MDP0000122554,MDP0000764227,MDP0000130123,MDP0000479094,MDP0000316497,MDP0000521934,MDP0000783676,MDP0000298555,MDP0000252318,MDP0000135063,MDP0000271244,MDP0000653037,MDP0000155719,MDP0000265885,MDP0000442206,MDP0000204889,MDP0000573521,MDP0000127499,MDP0000193097,MDP0000230664,MDP0000643281,Novel05742,MDP0000264351,MDP0000314792,MDP0000897…
GO:0098800	inner mitochondrial membrane protein complex	cellular_component	0.41148	1	2	434	0		2	MDP0000219689,MDP0000302754
GO:0033180	proton-transporting V-type ATPase, V1 domain	cellular_component	0.41418	1	1	434	0		1	MDP0000643281
GO:0072511	divalent inorganic cation transport	biological_process	0.41538	1	3	434	1	MDP0000239645	2	MDP0000281231,MDP0000544509
GO:0044281	small molecule metabolic process	biological_process	0.41597	1	25	434	6	MDP0000291654,MDP0000167291,MDP0000151537,MDP0000133367,MDP0000302340,MDP0000878790	19	MDP0000264824,Novel00658,MDP0000230664,MDP0000691413,MDP0000127560,MDP0000250127,MDP0000807190,Novel00431,MDP0000282696,MDP0000521934,MDP0000257303,MDP0000252318,MDP0000271244,MDP0000599427,MDP0000252563,MDP0000442206,MDP0000233110,MDP0000215990,MDP0000302754
GO:0070069	cytochrome complex	cellular_component	0.41641	1	1	434	0		1	MDP0000122446
GO:0006401	RNA catabolic process	biological_process	0.4169	1	1	434	1	MDP0000647467	0
GO:0004252	serine-type endopeptidase activity	molecular_function	0.41798	1	5	434	5	MDP0000231217,MDP0000229839,MDP0000121646,MDP0000289880,MDP0000196358	0
GO:0008276	protein methyltransferase activity	molecular_function	0.41881	1	2	434	1	Novel02248	1	MDP0000190452
GO:0034660	ncRNA metabolic process	biological_process	0.41891	1	12	434	4	MDP0000133367,MDP0000168167,Novel02824,MDP0000755970	8	MDP0000127882,MDP0000573521,MDP0000215990,MDP0000233110,MDP0000257303,MDP0000764227,MDP0000298031,MDP0000442206
GO:0005623	cell	cellular_component	0.42033	1	91	434	37	Novel06159,Novel03966,MDP0000551876,MDP0000523939,MDP0000229839,MDP0000198613,MDP0000293045,MDP0000321380,MDP0000176124,MDP0000222749,MDP0000817734,MDP0000564897,MDP0000736852,MDP0000565292,MDP0000902717,Novel00134,MDP0000194508,MDP0000307943,MDP0000320827,MDP0000650225,Novel02824,Novel04660,Novel04981,MDP0000234552,MDP0000244971,MDP0000854535,MDP0000251942,MDP0000783444,MDP0000232417,MDP00007823…	54	MDP0000479094,MDP0000320004,MDP0000783676,MDP0000521934,MDP0000149339,MDP0000653037,MDP0000135063,MDP0000221993,MDP0000570413,MDP0000127499,MDP0000320808,MDP0000179751,MDP0000713113,MDP0000686610,Novel02663,MDP0000138052,MDP0000376664,MDP0000217112,Novel03499,MDP0000142642,MDP0000544509,MDP0000184935,MDP0000321643,MDP0000290737,MDP0000629440,MDP0000764227,MDP0000127882,MDP0000590116,MDP0000461119…
GO:0044464	cell part	cellular_component	0.42033	1	91	434	37	MDP0000782323,MDP0000232417,MDP0000239645,MDP0000401899,MDP0000917573,MDP0000321952,MDP0000133367,MDP0000245483,MDP0000083546,MDP0000650225,MDP0000320827,MDP0000307943,Novel02824,Novel04981,MDP0000234552,Novel04660,MDP0000244971,MDP0000854535,MDP0000783444,MDP0000251942,MDP0000222749,MDP0000817734,MDP0000564897,MDP0000565292,MDP0000736852,MDP0000194508,MDP0000902717,Novel00134,Novel06159,Novel039…	54	MDP0000323490,MDP0000264824,Novel05742,MDP0000643281,MDP0000841558,MDP0000557551,MDP0000262805,MDP0000315706,MDP0000160384,MDP0000897736,MDP0000187830,MDP0000215990,MDP0000461119,MDP0000590116,MDP0000127882,MDP0000187872,MDP0000653931,MDP0000545420,MDP0000257349,MDP0000219689,MDP0000177640,MDP0000179085,MDP0000194889,MDP0000260671,MDP0000122446,MDP0000190452,MDP0000758112,MDP0000302754,MDP0000217…
GO:0004298	threonine-type endopeptidase activity	molecular_function	0.42088	1	1	434	1	MDP0000222749	0
GO:0070003	threonine-type peptidase activity	molecular_function	0.42088	1	1	434	1	MDP0000222749	0
GO:0005622	intracellular	cellular_component	0.42529	1	83	434	32	MDP0000133367,MDP0000321952,MDP0000083546,MDP0000245483,MDP0000782323,MDP0000232417,MDP0000239645,MDP0000401899,MDP0000917573,MDP0000854535,MDP0000251942,MDP0000783444,MDP0000307943,MDP0000320827,MDP0000650225,Novel02824,Novel04660,Novel04981,MDP0000234552,Novel00134,MDP0000902717,MDP0000194508,MDP0000222749,MDP0000817734,MDP0000564897,MDP0000565292,MDP0000551876,MDP0000523939,MDP0000198613,MDP00…	51	MDP0000315706,MDP0000897736,MDP0000187830,MDP0000215990,Novel05742,MDP0000264824,MDP0000323490,MDP0000643281,MDP0000262805,MDP0000841558,MDP0000557551,MDP0000653931,MDP0000545420,MDP0000260671,MDP0000194889,MDP0000179085,MDP0000219689,MDP0000257349,MDP0000177640,MDP0000302754,MDP0000758112,MDP0000122446,MDP0000190452,MDP0000127882,MDP0000590116,MDP0000461119,MDP0000187872,MDP0000184935,MDP0000321…
GO:0043093	FtsZ-dependent cytokinesis	biological_process	0.42532	1	2	434	2	MDP0000083546,MDP0000320827	0
GO:0005975	carbohydrate metabolic process	biological_process	0.42563	1	23	434	15	MDP0000179027,Novel02077,MDP0000314088,Novel00145,MDP0000194876,MDP0000133367,MDP0000283032,MDP0000130769,MDP0000267875,MDP0000543964,MDP0000902717,MDP0000163588,MDP0000841170,MDP0000185233,MDP0000179206	8	MDP0000140483,MDP0000281231,Novel03499,MDP0000783676,MDP0000257303,MDP0000776779,MDP0000127542,MDP0000331376
GO:0043623	cellular protein complex assembly	biological_process	0.42639	1	5	434	0		5	MDP0000316497,MDP0000643281,MDP0000841558,MDP0000122446,MDP0000179751
GO:1901361	organic cyclic compound catabolic process	biological_process	0.42651	1	2	434	2	MDP0000647467,MDP0000153463	0
GO:0005741	mitochondrial outer membrane	cellular_component	0.42741	1	2	434	0		2	MDP0000190452,MDP0000643281
GO:0031968	organelle outer membrane	cellular_component	0.42741	1	2	434	0		2	MDP0000643281,MDP0000190452
GO:0044255	cellular lipid metabolic process	biological_process	0.42756	1	11	434	5	MDP0000217855,MDP0000244971,MDP0000674122,MDP0000420611,MDP0000216173	6	MDP0000250127,MDP0000599427,MDP0000807190,MDP0000136792,Novel00658,MDP0000233110
GO:0003899	DNA-directed RNA polymerase activity	molecular_function	0.42809	1	4	434	3	MDP0000580411,MDP0000285549,MDP0000223726	1	MDP0000179085
GO:0031410	cytoplasmic vesicle	cellular_component	0.43013	1	3	434	0		3	MDP0000184935,MDP0000260671,MDP0000841558
GO:0006811	ion transport	biological_process	0.43102	1	22	434	9	MDP0000324254,MDP0000151537,MDP0000170687,MDP0000244971,MDP0000083546,MDP0000246967,MDP0000174615,MDP0000188052,MDP0000239645	13	MDP0000141450,MDP0000294274,MDP0000260671,MDP0000134278,MDP0000302754,MDP0000150823,MDP0000479094,MDP0000154155,MDP0000281231,MDP0000643281,Novel04691,MDP0000252427,MDP0000544509
GO:0031967	organelle envelope	cellular_component	0.43146	1	5	434	0		5	MDP0000302754,MDP0000643281,MDP0000557551,MDP0000190452,MDP0000219689
GO:0005992	trehalose biosynthetic process	biological_process	0.43209	1	1	434	1	MDP0000267875	0
GO:0016893	endonuclease activity, active with either ribo- or deoxyribonucleic acids and producing 5'-phosphomonoesters	molecular_function	0.43276	1	2	434	1	Novel02829	1	MDP0000155719
GO:0044429	mitochondrial part	cellular_component	0.43278	1	5	434	0		5	MDP0000219689,MDP0000302754,MDP0000643281,MDP0000190452,MDP0000557551
GO:0009615	response to virus	biological_process	0.43293	1	1	434	1	MDP0000641838	0
GO:0016861	intramolecular oxidoreductase activity, interconverting aldoses and ketoses	molecular_function	0.43372	1	1	434	0		1	MDP0000271244
GO:0032505	reproduction of a single-celled organism	biological_process	0.43501	1	2	434	2	MDP0000320827,MDP0000083546	0
GO:0051186	cofactor metabolic process	biological_process	0.43801	1	8	434	1	Novel02824	7	MDP0000271244,MDP0000286786,MDP0000691413,MDP0000513732,MDP0000257303,MDP0000521934,MDP0000442206
GO:0031982	vesicle	cellular_component	0.43856	1	3	434	0		3	MDP0000260671,MDP0000184935,MDP0000841558
GO:0006400	tRNA modification	biological_process	0.4397	1	4	434	2	MDP0000755970,MDP0000168167	2	MDP0000298031,MDP0000573521
GO:0000774	adenyl-nucleotide exchange factor activity	molecular_function	0.44094	1	1	434	1	MDP0000699181	0
GO:0006040	amino sugar metabolic process	biological_process	0.44097	1	1	434	0		1	MDP0000257303
GO:0044425	membrane part	cellular_component	0.44218	1	56	434	21	MDP0000239645,MDP0000157695,MDP0000177099,MDP0000196373,MDP0000167291,MDP0000917573,MDP0000324254,MDP0000083546,Novel04665,Novel02636,MDP0000301534,MDP0000282789,MDP0000497581,MDP0000278249,MDP0000275857,MDP0000121646,MDP0000226817,MDP0000244971,MDP0000198613,MDP0000246967,MDP0000783444	35	MDP0000264824,MDP0000937088,MDP0000479863,MDP0000154155,MDP0000230664,MDP0000807190,MDP0000643281,Novel02663,MDP0000544509,MDP0000142642,MDP0000557551,MDP0000141450,MDP0000294274,MDP0000160384,MDP0000426154,MDP0000914297,MDP0000575170,MDP0000150823,MDP0000166477,MDP0000479094,MDP0000281231,MDP0000594639,MDP0000127882,MDP0000320004,MDP0000252427,Novel04691,MDP0000119811,MDP0000298711,MDP0000234689…
GO:0009653	anatomical structure morphogenesis	biological_process	0.44223	1	3	434	3	Novel02077,Novel00145,Novel04892	0
GO:0015672	monovalent inorganic cation transport	biological_process	0.44314	1	8	434	5	MDP0000246967,MDP0000170687,MDP0000151537,MDP0000188052,MDP0000083546	3	MDP0000302754,MDP0000479094,MDP0000643281
GO:0044270	cellular nitrogen compound catabolic process	biological_process	0.44335	1	2	434	2	MDP0000647467,MDP0000153463	0
GO:0009288	bacterial-type flagellum	cellular_component	0.44356	1	1	434	0		1	MDP0000841558
GO:0051213	dioxygenase activity	molecular_function	0.44373	1	2	434	1	MDP0000215405	1	MDP0000230664
GO:0030001	metal ion transport	biological_process	0.44692	1	10	434	6	MDP0000244971,MDP0000239645,MDP0000188052,MDP0000170687,MDP0000151537,MDP0000246967	4	MDP0000294274,MDP0000281231,MDP0000479094,MDP0000544509
GO:0000902	cell morphogenesis	biological_process	0.44955	1	2	434	2	Novel00145,Novel02077	0
GO:0032989	cellular component morphogenesis	biological_process	0.44955	1	2	434	2	Novel00145,Novel02077	0
GO:0016459	myosin complex	cellular_component	0.45085	1	1	434	1	MDP0000251942	0
GO:0005578	proteinaceous extracellular matrix	cellular_component	0.45085	1	2	434	0		2	MDP0000218522,MDP0000301254
GO:0046351	disaccharide biosynthetic process	biological_process	0.45131	1	1	434	1	MDP0000267875	0
GO:0044877	macromolecular complex binding	molecular_function	0.45285	1	7	434	4	MDP0000303061,MDP0000231217,MDP0000133367,MDP0000150492	3	MDP0000127882,MDP0000229070,MDP0000320004
GO:0002682	regulation of immune system process	biological_process	0.45517	1	1	434	1	MDP0000641838	0
GO:0051052	regulation of DNA metabolic process	biological_process	0.45545	1	1	434	0		1	MDP0000122554
GO:0071704	organic substance metabolic process	biological_process	0.45692	1	189	434	101	MDP0000841170,MDP0000194397,MDP0000902717,Novel00134,MDP0000302340,MDP0000141863,MDP0000283032,MDP0000736852,MDP0000153463,MDP0000438931,MDP0000942052,MDP0000865313,MDP0000492501,MDP0000303430,MDP0000222749,MDP0000878790,MDP0000175388,MDP0000176124,Novel02829,MDP0000523939,MDP0000221576,MDP0000229839,MDP0000196358,MDP0000699181,MDP0000226817,MDP0000420611,MDP0000216212,MDP0000932944,MDP0000752881…	88	MDP0000301254,MDP0000599427,MDP0000776779,MDP0000198757,Novel03499,MDP0000314872,MDP0000286786,MDP0000250127,MDP0000803527,MDP0000218522,MDP0000442206,MDP0000127499,MDP0000135063,MDP0000271244,MDP0000265885,MDP0000155719,MDP0000653037,MDP0000783676,MDP0000766240,MDP0000140483,MDP0000251096,MDP0000479094,MDP0000316497,MDP0000233110,MDP0000215990,MDP0000262805,MDP0000314792,MDP0000807190,MDP0000136…
GO:0006904	vesicle docking involved in exocytosis	biological_process	0.45708	1	1	434	0		1	MDP0000217112
GO:0006779	porphyrin-containing compound biosynthetic process	biological_process	0.45825	1	2	434	1	Novel02824	1	MDP0000442206
GO:0016482	cytoplasmic transport	biological_process	0.45929	1	5	434	0		5	MDP0000841558,MDP0000298031,MDP0000255224,MDP0000127882,MDP0000320004
GO:0003008	system process	biological_process	0.46175	1	1	434	0		1	MDP0000590116
GO:0008080	N-acetyltransferase activity	molecular_function	0.46194	1	2	434	1	MDP0000515505	1	MDP0000643281
GO:0016854	racemase and epimerase activity	molecular_function	0.4625	1	1	434	0		1	MDP0000257303
GO:0006725	cellular aromatic compound metabolic process	biological_process	0.46467	1	86	434	38	MDP0000168167,MDP0000133367,MDP0000120881,MDP0000285549,MDP0000083546,MDP0000245483,MDP0000401899,MDP0000232417,MDP0000207919,MDP0000223726,MDP0000783444,Novel03262,MDP0000207761,MDP0000243375,Novel02824,MDP0000307943,MDP0000320827,MDP0000580411,Novel00134,MDP0000302340,MDP0000271354,MDP0000865313,MDP0000817734,MDP0000564897,MDP0000492501,MDP0000120805,MDP0000153463,MDP0000736852,MDP0000942052,MD…	48	MDP0000239684,MDP0000187830,MDP0000215990,MDP0000233110,MDP0000315706,MDP0000311522,MDP0000897736,MDP0000314792,MDP0000264351,Novel05742,MDP0000643281,MDP0000230664,MDP0000193097,MDP0000179085,MDP0000194889,MDP0000302754,MDP0000513732,MDP0000127542,MDP0000815065,MDP0000545420,MDP0000257303,MDP0000298031,MDP0000523205,MDP0000179769,MDP0000291838,MDP0000127882,MDP0000764227,MDP0000122554,MDP0000314…
GO:0000917	barrier septum assembly	biological_process	0.46652	1	2	434	2	MDP0000083546,MDP0000320827	0
GO:0032506	cytokinetic process	biological_process	0.46652	1	2	434	2	MDP0000083546,MDP0000320827	0
GO:0090529	cell septum assembly	biological_process	0.46652	1	2	434	2	MDP0000083546,MDP0000320827	0
GO:1902410	mitotic cytokinetic process	biological_process	0.46652	1	2	434	2	MDP0000320827,MDP0000083546	0
GO:0015980	energy derivation by oxidation of organic compounds	biological_process	0.46664	1	3	434	2	MDP0000167291,MDP0000291654	1	MDP0000262805
GO:0005543	phospholipid binding	molecular_function	0.46809	1	2	434	2	MDP0000306576,MDP0000151537	0
GO:0004719	protein-L-isoaspartate (D-aspartate) O-methyltransferase activity	molecular_function	0.47095	1	1	434	0		1	MDP0000190452
GO:0000281	mitotic cytokinesis	biological_process	0.4717	1	2	434	2	MDP0000320827,MDP0000083546	0
GO:0061640	cytoskeleton-dependent cytokinesis	biological_process	0.4717	1	2	434	2	MDP0000083546,MDP0000320827	0
GO:0006468	protein phosphorylation	biological_process	0.47196	1	39	434	22	MDP0000144996,MDP0000865313,MDP0000760802,MDP0000438931,MDP0000142904,MDP0000435842,MDP0000228680,MDP0000695032,MDP0000167597,MDP0000752881,MDP0000135877,Novel05991,MDP0000932944,MDP0000235029,MDP0000182693,MDP0000216212,MDP0000151537,MDP0000313102,MDP0000221576,MDP0000523939,MDP0000783444,MDP0000223726	17	MDP0000200920,MDP0000218522,MDP0000314872,MDP0000198757,MDP0000426154,MDP0000231519,MDP0000301254,MDP0000216765,MDP0000323246,MDP0000251096,MDP0000766240,MDP0000158037,MDP0000627768,MDP0000151578,MDP0000513732,MDP0000294940,MDP0000226074
GO:0051188	cofactor biosynthetic process	biological_process	0.47234	1	5	434	1	Novel02824	4	MDP0000442206,MDP0000691413,MDP0000286786,MDP0000513732
GO:0005991	trehalose metabolic process	biological_process	0.47376	1	1	434	1	MDP0000267875	0
GO:0008104	protein localization	biological_process	0.47379	1	17	434	7	MDP0000244971,MDP0000198613,MDP0000674122,MDP0000730107,MDP0000564897,MDP0000917573,MDP0000420611	10	MDP0000653931,MDP0000320808,MDP0000127882,MDP0000136792,MDP0000643281,MDP0000255224,Novel03499,MDP0000320004,MDP0000841558,MDP0000298031
GO:0015931	nucleobase-containing compound transport	biological_process	0.47467	1	1	434	0		1	MDP0000252427
GO:0043234	protein complex	cellular_component	0.47469	1	35	434	10	MDP0000251942,MDP0000523939,MDP0000198613,MDP0000244971,Novel02824,MDP0000083546,MDP0000133367,MDP0000321952,MDP0000917573,MDP0000222749	25	MDP0000758112,MDP0000302754,MDP0000122446,MDP0000260671,MDP0000219689,MDP0000177640,MDP0000127542,MDP0000653931,MDP0000298555,MDP0000320004,MDP0000127882,MDP0000461119,MDP0000316497,MDP0000764227,MDP0000187830,MDP0000290737,MDP0000184935,MDP0000321643,MDP0000841558,MDP0000544509,MDP0000142642,MDP0000643281,MDP0000217112,MDP0000264824,MDP0000323490
GO:0008757	S-adenosylmethionine-dependent methyltransferase activity	molecular_function	0.47475	1	3	434	1	Novel02248	2	MDP0000147872,MDP0000190452
GO:0048870	cell motility	biological_process	0.47625	1	2	434	1	MDP0000736852	1	MDP0000841558
GO:0051674	localization of cell	biological_process	0.47625	1	2	434	1	MDP0000736852	1	MDP0000841558
GO:0003723	RNA binding	molecular_function	0.47887	1	17	434	8	Novel02829,MDP0000168167,MDP0000083546,Novel00134,MDP0000164538,MDP0000220601,MDP0000755970,Novel05991	9	MDP0000764227,MDP0000302754,MDP0000573521,MDP0000155719,MDP0000585979,MDP0000266454,MDP0000320004,MDP0000879985,MDP0000281231
GO:0040007	growth	biological_process	0.48185	1	1	434	0		1	MDP0000426154
GO:0015988	energy coupled proton transmembrane transport, against electrochemical gradient	biological_process	0.48232	1	2	434	1	MDP0000083546	1	MDP0000643281
GO:0015991	ATP hydrolysis coupled proton transport	biological_process	0.48232	1	2	434	1	MDP0000083546	1	MDP0000643281
GO:0030976	thiamine pyrophosphate binding	molecular_function	0.48282	1	1	434	0		1	MDP0000217005
GO:0006553	lysine metabolic process	biological_process	0.48301	1	1	434	0		1	MDP0000252563
GO:0022402	cell cycle process	biological_process	0.48396	1	6	434	3	MDP0000320827,MDP0000083546,MDP0000303061	3	MDP0000572242,MDP0000570413,MDP0000686610
GO:0033554	cellular response to stress	biological_process	0.48606	1	11	434	4	MDP0000755970,MDP0000198613,MDP0000207919,MDP0000168167	7	MDP0000686610,MDP0000264351,MDP0000573521,MDP0000194889,MDP0000570413,MDP0000286786,MDP0000523205
GO:0042803	protein homodimerization activity	molecular_function	0.4886	1	2	434	1	MDP0000699181	1	MDP0000776779
GO:0009539	photosystem II reaction center	cellular_component	0.48957	1	1	434	0		1	MDP0000264824
GO:0044699	single-organism process	biological_process	0.48981	1	164	434	68	MDP0000209189,MDP0000420611,Novel04892,MDP0000303061,MDP0000275857,MDP0000878790,MDP0000188052,MDP0000736852,MDP0000902717,MDP0000302340,MDP0000427970,MDP0000299010,MDP0000320827,MDP0000497581,MDP0000216173,MDP0000282789,MDP0000215405,Novel00145,Novel03262,MDP0000160720,MDP0000217855,MDP0000239645,MDP0000291654,Novel02077,MDP0000747140,MDP0000730107,MDP0000123488,MDP0000285549,MDP0000133367,MDP00…	96	MDP0000594639,MDP0000292676,MDP0000479094,MDP0000316497,MDP0000793089,MDP0000320004,MDP0000783676,MDP0000501387,MDP0000271244,MDP0000135063,MDP0000234689,MDP0000442206,MDP0000849194,MDP0000286786,MDP0000250127,MDP0000218522,MDP0000314872,MDP0000599427,MDP0000301254,MDP0000127882,MDP0000590116,MDP0000216765,MDP0000150823,MDP0000119811,MDP0000298031,MDP0000186518,MDP0000302389,Novel04691,MDP0000127…
GO:0006996	organelle organization	biological_process	0.49019	1	17	434	11	MDP0000164538,MDP0000221511,MDP0000303061,MDP0000207919,MDP0000650225,MDP0000293126,MDP0000220601,MDP0000310347,MDP0000150492,MDP0000438931,MDP0000565292	6	MDP0000653037,MDP0000221993,MDP0000629440,MDP0000643281,Novel03480,MDP0000187872
GO:0006396	RNA processing	biological_process	0.49046	1	14	434	6	Novel00134,MDP0000168167,MDP0000401899,Novel02824,MDP0000755970,Novel02829	8	MDP0000155719,MDP0000127882,MDP0000573521,MDP0000257303,MDP0000764227,MDP0000233110,MDP0000298031,MDP0000442206
GO:0005839	proteasome core complex	cellular_component	0.49049	1	1	434	1	MDP0000222749	0
GO:0052126	movement in host environment	biological_process	0.49269	1	1	434	0		1	MDP0000302754
GO:0052192	movement in environment of other organism involved in symbiotic interaction	biological_process	0.49269	1	1	434	0		1	MDP0000302754
GO:0071554	cell wall organization or biogenesis	biological_process	0.49314	1	3	434	2	Novel03966,Novel06159	1	MDP0000376664
GO:0006352	DNA-templated transcription, initiation	biological_process	0.49327	1	3	434	1	MDP0000083546	2	Novel05742,MDP0000315706
GO:0045182	translation regulator activity	molecular_function	0.49604	1	2	434	0		2	MDP0000314792,MDP0000162938
GO:0016054	organic acid catabolic process	biological_process	0.49664	1	1	434	1	MDP0000878790	0
GO:0046395	carboxylic acid catabolic process	biological_process	0.49664	1	1	434	1	MDP0000878790	0
GO:0070566	adenylyltransferase activity	molecular_function	0.49678	1	1	434	0		1	MDP0000941173
GO:0065009	regulation of molecular function	biological_process	0.49757	1	2	434	2	MDP0000151537,MDP0000647467	0
GO:0008855	exodeoxyribonuclease VII activity	molecular_function	0.50095	1	1	434	1	MDP0000083546	0
GO:0016469	proton-transporting two-sector ATPase complex	cellular_component	0.50347	1	3	434	1	MDP0000083546	2	MDP0000302754,MDP0000643281
GO:0042995	cell projection	cellular_component	0.50414	1	2	434	1	MDP0000736852	1	MDP0000841558
GO:0016860	intramolecular oxidoreductase activity	molecular_function	0.50443	1	1	434	0		1	MDP0000271244
GO:0033644	host cell membrane	cellular_component	0.50526	1	1	434	0		1	Novel01225
GO:0009308	amine metabolic process	biological_process	0.50543	1	2	434	2	MDP0000168167,MDP0000271354	0
GO:0031324	negative regulation of cellular metabolic process	biological_process	0.50863	1	2	434	0		2	MDP0000314792,MDP0000122554
GO:0016278	lysine N-methyltransferase activity	molecular_function	0.50882	1	1	434	1	Novel02248	0
GO:0016279	protein-lysine N-methyltransferase activity	molecular_function	0.50882	1	1	434	1	Novel02248	0
GO:0018024	histone-lysine N-methyltransferase activity	molecular_function	0.50882	1	1	434	1	Novel02248	0
GO:0042054	histone methyltransferase activity	molecular_function	0.50882	1	1	434	1	Novel02248	0
GO:0009108	coenzyme biosynthetic process	biological_process	0.51142	1	3	434	0		3	MDP0000513732,MDP0000691413,MDP0000286786
GO:0005753	mitochondrial proton-transporting ATP synthase complex	cellular_component	0.51143	1	1	434	0		1	MDP0000302754
GO:0045892	negative regulation of transcription, DNA-templated	biological_process	0.5115	1	1	434	0		1	MDP0000314792
GO:0051253	negative regulation of RNA metabolic process	biological_process	0.5115	1	1	434	0		1	MDP0000314792
GO:1902679	negative regulation of RNA biosynthetic process	biological_process	0.5115	1	1	434	0		1	MDP0000314792
GO:1903507	negative regulation of nucleic acid-templated transcription	biological_process	0.5115	1	1	434	0		1	MDP0000314792
GO:0031072	heat shock protein binding	molecular_function	0.51177	1	1	434	1	MDP0000299975	0
GO:0030163	protein catabolic process	biological_process	0.51252	1	4	434	2	MDP0000198613,MDP0000222749	2	MDP0000262805,MDP0000311522
GO:0044218	other organism cell membrane	cellular_component	0.51354	1	1	434	0		1	Novel01225
GO:0044279	other organism membrane	cellular_component	0.51354	1	1	434	0		1	Novel01225
GO:0006935	chemotaxis	biological_process	0.51369	1	1	434	0		1	MDP0000841558
GO:0006270	DNA replication initiation	biological_process	0.51455	1	2	434	1	MDP0000245483	1	MDP0000122554
GO:0048278	vesicle docking	biological_process	0.51482	1	1	434	0		1	MDP0000217112
GO:0051276	chromosome organization	biological_process	0.51629	1	8	434	4	MDP0000650225,MDP0000221511,MDP0000207919,MDP0000310347	4	MDP0000653037,MDP0000221993,MDP0000629440,MDP0000187872
GO:0000990	transcription factor activity, core RNA polymerase binding	molecular_function	0.51726	1	1	434	1	MDP0000083546	0
GO:0000996	core DNA-dependent RNA polymerase binding promoter specificity activity	molecular_function	0.51726	1	1	434	1	MDP0000083546	0
GO:0016987	sigma factor activity	molecular_function	0.51726	1	1	434	1	MDP0000083546	0
GO:0031012	extracellular matrix	cellular_component	0.51801	1	2	434	0		2	MDP0000218522,MDP0000301254
GO:0016746	transferase activity, transferring acyl groups	molecular_function	0.52068	1	9	434	2	MDP0000878790,MDP0000515505	7	MDP0000656720,MDP0000320004,MDP0000643281,Novel06017,MDP0000250127,MDP0000533178,Novel00658
GO:0015077	monovalent inorganic cation transmembrane transporter activity	molecular_function	0.52079	1	8	434	3	MDP0000246967,MDP0000083546,MDP0000170687	5	MDP0000557551,MDP0000302754,MDP0000643281,MDP0000203818,MDP0000479094
GO:0006259	DNA metabolic process	biological_process	0.52355	1	23	434	10	Novel00628,MDP0000153463,MDP0000736852,MDP0000755970,MDP0000245483,Novel03262,MDP0000198613,MDP0000207919,MDP0000168167,MDP0000523939	13	MDP0000286786,MDP0000179769,MDP0000138052,MDP0000523205,MDP0000521934,MDP0000264351,MDP0000783676,MDP0000314872,MDP0000545420,MDP0000653037,MDP0000122554,MDP0000573521,MDP0000194889
GO:0016701	oxidoreductase activity, acting on single donors with incorporation of molecular oxygen	molecular_function	0.52554	1	2	434	1	MDP0000215405	1	MDP0000257303
GO:0009061	anaerobic respiration	biological_process	0.52559	1	1	434	0		1	MDP0000262805
GO:0015948	methanogenesis	biological_process	0.52559	1	1	434	0		1	MDP0000262805
GO:0015975	energy derivation by oxidation of reduced inorganic compounds	biological_process	0.52559	1	1	434	0		1	MDP0000262805
GO:0043447	alkane biosynthetic process	biological_process	0.52559	1	1	434	0		1	MDP0000262805
GO:0030983	mismatched DNA binding	molecular_function	0.52683	1	1	434	0		1	MDP0000286786
GO:0015947	methane metabolic process	biological_process	0.52774	1	1	434	0		1	MDP0000262805
GO:0043446	cellular alkane metabolic process	biological_process	0.52774	1	1	434	0		1	MDP0000262805
GO:0042330	taxis	biological_process	0.52899	1	1	434	0		1	MDP0000841558
GO:0005234	extracellular-glutamate-gated ion channel activity	molecular_function	0.5337	1	1	434	1	MDP0000788186	0
GO:0016567	protein ubiquitination	biological_process	0.53412	1	3	434	3	MDP0000821787,MDP0000448457,MDP0000319574	0
GO:0019954	asexual reproduction	biological_process	0.53414	1	2	434	2	MDP0000083546,MDP0000320827	0
GO:0019080	viral gene expression	biological_process	0.53415	1	1	434	1	MDP0000942052	0
GO:0022836	gated channel activity	molecular_function	0.53509	1	3	434	2	MDP0000788186,MDP0000246967	1	MDP0000479094
GO:1902600	hydrogen ion transmembrane transport	biological_process	0.5359	1	3	434	1	MDP0000083546	2	MDP0000643281,MDP0000302754
GO:0005231	excitatory extracellular ligand-gated ion channel activity	molecular_function	0.5373	1	1	434	1	MDP0000788186	0
GO:0016747	transferase activity, transferring acyl groups other than amino-acyl groups	molecular_function	0.53746	1	7	434	2	MDP0000878790,MDP0000515505	5	MDP0000250127,MDP0000656720,MDP0000643281,Novel00658,MDP0000533178
GO:0030154	cell differentiation	biological_process	0.53961	1	2	434	2	MDP0000902717,MDP0000163588	0
GO:1901360	organic cyclic compound metabolic process	biological_process	0.5409	1	87	434	39	Novel00134,MDP0000302340,MDP0000144996,MDP0000827821,MDP0000647467,MDP0000865313,MDP0000817734,MDP0000564897,MDP0000492501,MDP0000120805,MDP0000153463,MDP0000736852,MDP0000942052,MDP0000523939,MDP0000221576,MDP0000198613,Novel02829,Novel00628,MDP0000755970,MDP0000133367,MDP0000120881,MDP0000285549,MDP0000245483,MDP0000083546,MDP0000168167,MDP0000232417,MDP0000401899,MDP0000151537,MDP0000207761,MD…	48	MDP0000764227,MDP0000122554,MDP0000138052,MDP0000286786,MDP0000803527,MDP0000314872,MDP0000155719,MDP0000265885,MDP0000653037,MDP0000135063,MDP0000271244,MDP0000252318,MDP0000127499,MDP0000573521,MDP0000204889,MDP0000442206,MDP0000479094,MDP0000316497,MDP0000130123,MDP0000298555,MDP0000783676,MDP0000521934,MDP0000315706,MDP0000897736,MDP0000311522,MDP0000239684,MDP0000187830,MDP0000215990,MDP0000…
GO:0016830	carbon-carbon lyase activity	molecular_function	0.54132	1	3	434	2	MDP0000291654,MDP0000232058	1	MDP0000282696
GO:0004672	protein kinase activity	molecular_function	0.54388	1	40	434	23	MDP0000438931,MDP0000435842,MDP0000142904,MDP0000760802,MDP0000865313,MDP0000747140,MDP0000144996,MDP0000752881,MDP0000135877,MDP0000228680,MDP0000695032,MDP0000167597,MDP0000182693,MDP0000216212,MDP0000235029,Novel05991,MDP0000932944,MDP0000783444,MDP0000223726,MDP0000523939,MDP0000221576,MDP0000151537,MDP0000313102	17	MDP0000314872,MDP0000198757,MDP0000200920,MDP0000218522,MDP0000301254,MDP0000426154,MDP0000231519,MDP0000158037,MDP0000766240,MDP0000251096,MDP0000216765,MDP0000323246,MDP0000226074,MDP0000627768,MDP0000513732,MDP0000151578,MDP0000294940
GO:0004529	exodeoxyribonuclease activity	molecular_function	0.54408	1	1	434	1	MDP0000083546	0
GO:0016895	exodeoxyribonuclease activity, producing 5'-phosphomonoesters	molecular_function	0.54408	1	1	434	1	MDP0000083546	0
GO:0046873	metal ion transmembrane transporter activity	molecular_function	0.54423	1	7	434	3	MDP0000170687,MDP0000246967,MDP0000244971	4	MDP0000544509,MDP0000479094,MDP0000281231,MDP0000294274
GO:0009607	response to biotic stimulus	biological_process	0.54501	1	3	434	2	MDP0000319574,MDP0000641838	1	MDP0000288293
GO:0016407	acetyltransferase activity	molecular_function	0.54548	1	2	434	1	MDP0000515505	1	MDP0000643281
GO:0032446	protein modification by small protein conjugation	biological_process	0.54599	1	3	434	3	MDP0000821787,MDP0000319574,MDP0000448457	0
GO:0045263	proton-transporting ATP synthase complex, coupling factor F(o)	cellular_component	0.54714	1	1	434	0		1	MDP0000302754
GO:0010340	carboxyl-O-methyltransferase activity	molecular_function	0.55069	1	1	434	0		1	MDP0000190452
GO:0051998	protein carboxyl O-methyltransferase activity	molecular_function	0.55069	1	1	434	0		1	MDP0000190452
GO:0043226	organelle	cellular_component	0.55075	1	62	434	23	Novel02824,MDP0000234552,Novel04981,MDP0000307943,MDP0000650225,MDP0000320827,MDP0000854535,MDP0000251942,MDP0000783444,MDP0000176124,MDP0000401899,MDP0000817734,MDP0000564897,MDP0000917573,MDP0000736852,MDP0000232417,MDP0000239645,MDP0000321952,MDP0000902717,Novel00134,MDP0000245483,MDP0000194508,MDP0000083546	39	MDP0000783676,MDP0000320004,MDP0000521934,MDP0000187872,MDP0000479094,MDP0000127882,MDP0000461119,MDP0000590116,MDP0000179085,MDP0000127499,MDP0000260671,MDP0000177640,MDP0000219689,MDP0000257349,MDP0000758112,MDP0000302754,MDP0000686610,MDP0000179751,MDP0000190452,MDP0000149339,MDP0000653931,MDP0000653037,MDP0000221993,MDP0000135063,MDP0000570413,MDP0000545420,Novel03499,MDP0000142642,MDP0000557…
GO:0019637	organophosphate metabolic process	biological_process	0.55165	1	12	434	5	MDP0000420611,MDP0000216173,MDP0000302340,MDP0000244971,MDP0000674122	7	MDP0000257303,MDP0000302754,MDP0000252318,MDP0000286786,MDP0000271244,MDP0000136792,MDP0000513732
GO:0043229	intracellular organelle	cellular_component	0.55175	1	61	434	22	Novel00134,MDP0000902717,MDP0000194508,MDP0000083546,MDP0000245483,MDP0000321952,MDP0000917573,MDP0000817734,MDP0000564897,MDP0000401899,MDP0000239645,MDP0000232417,MDP0000251942,MDP0000176124,MDP0000783444,MDP0000854535,Novel04981,MDP0000234552,Novel02824,MDP0000307943,MDP0000320827,MDP0000650225	39	MDP0000629440,MDP0000290737,MDP0000897736,MDP0000184935,MDP0000315706,MDP0000321643,MDP0000841558,MDP0000557551,Novel03499,MDP0000142642,MDP0000643281,MDP0000138052,Novel05742,MDP0000302754,MDP0000758112,MDP0000686610,MDP0000179751,MDP0000190452,MDP0000260671,MDP0000179085,MDP0000127499,MDP0000219689,MDP0000257349,MDP0000177640,MDP0000135063,MDP0000221993,MDP0000545420,MDP0000570413,MDP0000653931…
GO:0019031	viral envelope	cellular_component	0.55313	1	3	434	2	Novel06159,MDP0000321380	1	MDP0000286786
GO:0036338	viral membrane	cellular_component	0.55313	1	3	434	2	Novel06159,MDP0000321380	1	MDP0000286786
GO:0006732	coenzyme metabolic process	biological_process	0.55675	1	5	434	0		5	MDP0000691413,MDP0000271244,MDP0000257303,MDP0000286786,MDP0000513732
GO:0051537	2 iron, 2 sulfur cluster binding	molecular_function	0.55721	1	1	434	0		1	MDP0000230664
GO:0022406	membrane docking	biological_process	0.55883	1	1	434	0		1	MDP0000217112
GO:0007186	G-protein coupled receptor signaling pathway	biological_process	0.55917	1	3	434	1	Novel04660	2	MDP0000229070,MDP0000230664
GO:1901607	alpha-amino acid biosynthetic process	biological_process	0.56213	1	3	434	0		3	MDP0000257303,MDP0000252563,MDP0000442206
GO:0022890	inorganic cation transmembrane transporter activity	molecular_function	0.56288	1	12	434	4	MDP0000246967,MDP0000170687,MDP0000244971,MDP0000083546	8	MDP0000544509,MDP0000557551,MDP0000302754,MDP0000479094,MDP0000203818,MDP0000281231,MDP0000643281,MDP0000294274
GO:0006298	mismatch repair	biological_process	0.56327	1	1	434	0		1	MDP0000286786
GO:0006364	rRNA processing	biological_process	0.56394	1	2	434	0		2	MDP0000127882,MDP0000764227
GO:0016072	rRNA metabolic process	biological_process	0.56394	1	2	434	0		2	MDP0000127882,MDP0000764227
GO:0098542	defense response to other organism	biological_process	0.56521	1	2	434	2	MDP0000319574,MDP0000641838	0
GO:0016779	nucleotidyltransferase activity	molecular_function	0.56582	1	9	434	5	MDP0000523939,MDP0000223726,Novel04981,MDP0000285549,MDP0000580411	4	MDP0000179085,MDP0000216549,MDP0000941173,MDP0000193097
GO:0040011	locomotion	biological_process	0.56948	1	3	434	1	MDP0000736852	2	MDP0000841558,MDP0000302754
GO:0016740	transferase activity	molecular_function	0.56974	1	98	434	44	MDP0000188052,MDP0000144996,MDP0000865313,MDP0000438931,Novel02248,MDP0000695032,MDP0000755280,MDP0000228680,MDP0000290004,MDP0000932944,Novel05991,MDP0000235029,MDP0000755970,MDP0000216212,MDP0000182693,MDP0000313102,MDP0000250039,MDP0000132973,MDP0000221576,MDP0000523939,MDP0000515505,MDP0000299975,MDP0000878790,Novel02077,MDP0000747140,MDP0000760802,MDP0000448457,MDP0000435842,MDP0000142904,MD…	54	MDP0000218522,MDP0000572242,MDP0000286786,MDP0000147872,MDP0000250127,MDP0000255224,MDP0000198757,MDP0000314872,MDP0000142642,MDP0000321643,MDP0000290737,MDP0000331376,MDP0000307237,MDP0000231519,MDP0000216549,MDP0000301254,MDP0000120125,MDP0000127560,MDP0000251096,MDP0000783676,MDP0000320004,MDP0000766240,MDP0000158037,MDP0000151578,MDP0000533178,MDP0000697620,MDP0000237124,MDP0000627768,MDP0000…
GO:0051704	multi-organism process	biological_process	0.56975	1	20	434	14	MDP0000565292,MDP0000942052,MDP0000817734,Novel04892,Novel06159,MDP0000282789,MDP0000641838,MDP0000817733,MDP0000795157,MDP0000319574,MDP0000753418,MDP0000120877,MDP0000854535,MDP0000083546	6	Novel01225,MDP0000286786,MDP0000302754,MDP0000127499,MDP0000294940,MDP0000149339
GO:0033865	nucleoside bisphosphate metabolic process	biological_process	0.57133	1	1	434	1	MDP0000302340	0
GO:0033875	ribonucleoside bisphosphate metabolic process	biological_process	0.57133	1	1	434	1	MDP0000302340	0
GO:0034032	purine nucleoside bisphosphate metabolic process	biological_process	0.57133	1	1	434	1	MDP0000302340	0
GO:0061025	membrane fusion	biological_process	0.573	1	1	434	0		1	MDP0000643281
GO:0000105	histidine biosynthetic process	biological_process	0.57303	1	1	434	0		1	MDP0000257303
GO:0000502	proteasome complex	cellular_component	0.57557	1	1	434	1	MDP0000222749	0
GO:0016052	carbohydrate catabolic process	biological_process	0.57708	1	3	434	1	MDP0000902717	2	Novel03499,MDP0000257303
GO:0060590	ATPase regulator activity	molecular_function	0.57733	1	1	434	1	MDP0000699181	0
GO:0008270	zinc ion binding	molecular_function	0.5788	1	27	434	12	Novel03262,MDP0000231718,MDP0000321380,MDP0000551876,MDP0000285549,MDP0000083546,MDP0000565292,Novel02248,MDP0000448457,MDP0000821787,MDP0000782323,Novel05991	15	MDP0000758112,MDP0000713113,MDP0000194889,MDP0000179085,MDP0000177640,Novel00047,MDP0000290737,MDP0000653931,MDP0000321643,MDP0000585979,MDP0000879985,MDP0000142642,MDP0000643281,MDP0000461119,MDP0000147872
GO:0006547	histidine metabolic process	biological_process	0.57934	1	1	434	0		1	MDP0000257303
GO:0052803	imidazole-containing compound metabolic process	biological_process	0.57934	1	1	434	0		1	MDP0000257303
GO:0000103	sulfate assimilation	biological_process	0.57953	1	1	434	0		1	MDP0000255224
GO:0004020	adenylylsulfate kinase activity	molecular_function	0.57953	1	1	434	0		1	MDP0000255224
GO:1990204	oxidoreductase complex	cellular_component	0.58115	1	1	434	0		1	MDP0000219689
GO:0098798	mitochondrial protein complex	cellular_component	0.58117	1	2	434	0		2	MDP0000302754,MDP0000219689
GO:0034622	cellular macromolecular complex assembly	biological_process	0.58419	1	5	434	0		5	MDP0000643281,MDP0000179751,MDP0000841558,MDP0000122446,MDP0000316497
GO:0009067	aspartate family amino acid biosynthetic process	biological_process	0.58497	1	1	434	0		1	MDP0000252563
GO:0003887	DNA-directed DNA polymerase activity	molecular_function	0.58724	1	2	434	1	MDP0000523939	1	MDP0000193097
GO:0006796	phosphate-containing compound metabolic process	biological_process	0.58896	1	50	434	27	MDP0000142904,MDP0000435842,MDP0000438931,MDP0000865313,MDP0000760802,MDP0000144996,MDP0000752881,MDP0000135877,MDP0000302340,MDP0000695032,MDP0000167597,MDP0000228680,MDP0000420611,MDP0000216212,MDP0000182693,MDP0000216173,MDP0000235029,MDP0000932944,Novel05991,MDP0000674122,MDP0000223726,MDP0000783444,MDP0000221576,MDP0000523939,MDP0000244971,MDP0000151537,MDP0000313102	23	MDP0000198757,MDP0000314872,MDP0000286786,MDP0000136792,MDP0000218522,MDP0000200920,MDP0000301254,MDP0000231519,MDP0000426154,MDP0000257303,MDP0000158037,MDP0000766240,MDP0000251096,MDP0000216765,MDP0000323246,MDP0000302754,MDP0000226074,MDP0000271244,MDP0000252318,MDP0000151578,MDP0000513732,MDP0000294940,MDP0000627768
GO:0006979	response to oxidative stress	biological_process	0.58929	1	2	434	2	MDP0000209189,Novel05460	0
GO:0006281	DNA repair	biological_process	0.59	1	9	434	4	MDP0000168167,MDP0000207919,MDP0000198613,MDP0000755970	5	MDP0000286786,MDP0000523205,MDP0000264351,MDP0000194889,MDP0000573521
GO:0044282	small molecule catabolic process	biological_process	0.59132	1	1	434	1	MDP0000878790	0
GO:0016071	mRNA metabolic process	biological_process	0.59151	1	4	434	3	MDP0000401899,MDP0000647467,Novel00134	1	MDP0000764227
GO:0015297	antiporter activity	molecular_function	0.5937	1	3	434	3	MDP0000163588,Novel03502,MDP0000319220	0
GO:0010564	regulation of cell cycle process	biological_process	0.5938	1	1	434	0		1	MDP0000572242
GO:0006261	DNA-dependent DNA replication	biological_process	0.59408	1	2	434	1	MDP0000245483	1	MDP0000122554
GO:0005261	cation channel activity	molecular_function	0.59478	1	2	434	1	MDP0000246967	1	MDP0000479094
GO:0015078	hydrogen ion transmembrane transporter activity	molecular_function	0.59571	1	5	434	1	MDP0000083546	4	MDP0000203818,MDP0000557551,MDP0000302754,MDP0000643281
GO:0044033	multi-organism metabolic process	biological_process	0.59628	1	1	434	1	MDP0000942052	0
GO:0005216	ion channel activity	molecular_function	0.5965	1	5	434	4	MDP0000788186,MDP0000753418,MDP0000246967,MDP0000174615	1	MDP0000479094
GO:0022838	substrate-specific channel activity	molecular_function	0.5965	1	5	434	4	MDP0000753418,MDP0000788186,MDP0000246967,MDP0000174615	1	MDP0000479094
GO:0006793	phosphorus metabolic process	biological_process	0.5975	1	50	434	27	MDP0000313102,MDP0000151537,MDP0000244971,MDP0000221576,MDP0000523939,MDP0000223726,MDP0000783444,MDP0000932944,MDP0000674122,Novel05991,MDP0000235029,MDP0000216173,MDP0000216212,MDP0000420611,MDP0000182693,MDP0000167597,MDP0000695032,MDP0000228680,MDP0000302340,MDP0000135877,MDP0000752881,MDP0000144996,MDP0000760802,MDP0000865313,MDP0000435842,MDP0000142904,MDP0000438931	23	MDP0000294940,MDP0000151578,MDP0000513732,MDP0000627768,MDP0000271244,MDP0000252318,MDP0000226074,MDP0000302754,MDP0000323246,MDP0000216765,MDP0000251096,MDP0000766240,MDP0000257303,MDP0000158037,MDP0000231519,MDP0000426154,MDP0000301254,MDP0000218522,MDP0000200920,MDP0000136792,MDP0000286786,MDP0000198757,MDP0000314872
GO:0043169	cation binding	molecular_function	0.59806	1	60	434	26	Novel04892,Novel02824,MDP0000215405,MDP0000220601,MDP0000821787,MDP0000630979,Novel05991,MDP0000299975,MDP0000185233,Novel03262,MDP0000231718,MDP0000321380,MDP0000640144,MDP0000246967,MDP0000163588,MDP0000551876,MDP0000565292,Novel02248,MDP0000448457,MDP0000123488,MDP0000782323,MDP0000427970,MDP0000285549,MDP0000083546,MDP0000245483,MDP0000164538	34	MDP0000257303,MDP0000585979,MDP0000461119,MDP0000479094,MDP0000758112,MDP0000259837,MDP0000713113,MDP0000686610,MDP0000194889,MDP0000179085,MDP0000177640,Novel00047,MDP0000570413,MDP0000653931,MDP0000636860,MDP0000879985,MDP0000142642,MDP0000807190,MDP0000643281,MDP0000219234,MDP0000136792,MDP0000147872,MDP0000769354,MDP0000230664,MDP0000692178,MDP0000218522,MDP0000881950,MDP0000301254,MDP0000130…
GO:0003724	RNA helicase activity	molecular_function	0.59854	1	3	434	2	MDP0000755970,MDP0000168167	1	MDP0000573521
GO:0016151	nickel cation binding	molecular_function	0.59881	1	1	434	1	MDP0000299975	0
GO:0042398	cellular modified amino acid biosynthetic process	biological_process	0.59902	1	1	434	0		1	MDP0000691413
GO:0015267	channel activity	molecular_function	0.60154	1	5	434	4	MDP0000753418,MDP0000788186,MDP0000174615,MDP0000246967	1	MDP0000479094
GO:0022803	passive transmembrane transporter activity	molecular_function	0.60154	1	5	434	4	MDP0000174615,MDP0000246967,MDP0000788186,MDP0000753418	1	MDP0000479094
GO:0008026	ATP-dependent helicase activity	molecular_function	0.6024	1	1	434	0		1	MDP0000573521
GO:0070035	purine NTP-dependent helicase activity	molecular_function	0.6024	1	1	434	0		1	MDP0000573521
GO:0017004	cytochrome complex assembly	biological_process	0.60252	1	1	434	0		1	MDP0000122446
GO:0004129	cytochrome-c oxidase activity	molecular_function	0.60537	1	1	434	0		1	MDP0000557551
GO:0016675	oxidoreductase activity, acting on a heme group of donors	molecular_function	0.60537	1	1	434	0		1	MDP0000557551
GO:0016676	oxidoreductase activity, acting on a heme group of donors, oxygen as acceptor	molecular_function	0.60537	1	1	434	0		1	MDP0000557551
GO:0016310	phosphorylation	biological_process	0.60681	1	40	434	22	MDP0000144996,MDP0000760802,MDP0000865313,MDP0000142904,MDP0000435842,MDP0000438931,MDP0000695032,MDP0000167597,MDP0000228680,MDP0000752881,MDP0000135877,MDP0000932944,Novel05991,MDP0000235029,MDP0000216212,MDP0000182693,MDP0000151537,MDP0000313102,MDP0000523939,MDP0000221576,MDP0000223726,MDP0000783444	18	MDP0000218522,MDP0000200920,MDP0000198757,MDP0000314872,MDP0000231519,MDP0000426154,MDP0000301254,MDP0000216765,MDP0000323246,MDP0000251096,MDP0000766240,MDP0000257303,MDP0000158037,MDP0000151578,MDP0000513732,MDP0000294940,MDP0000627768,MDP0000226074
GO:0006629	lipid metabolic process	biological_process	0.60856	1	16	434	8	MDP0000216173,MDP0000374252,MDP0000420611,MDP0000674122,MDP0000217855,MDP0000299010,MDP0000319220,MDP0000244971	8	Novel00658,MDP0000250127,MDP0000624583,MDP0000479863,MDP0000807190,MDP0000136792,MDP0000233110,MDP0000599427
GO:0015002	heme-copper terminal oxidase activity	molecular_function	0.61025	1	1	434	0		1	MDP0000557551
GO:0008200	ion channel inhibitor activity	molecular_function	0.61304	1	1	434	1	MDP0000854535	0
GO:0016248	channel inhibitor activity	molecular_function	0.61304	1	1	434	1	MDP0000854535	0
GO:0016645	oxidoreductase activity, acting on the CH-NH group of donors	molecular_function	0.61546	1	1	434	1	MDP0000271354	0
GO:0006606	protein import into nucleus	biological_process	0.61605	1	1	434	0		1	MDP0000841558
GO:0034504	protein localization to nucleus	biological_process	0.61605	1	1	434	0		1	MDP0000841558
GO:0044744	protein targeting to nucleus	biological_process	0.61605	1	1	434	0		1	MDP0000841558
GO:0051170	nuclear import	biological_process	0.61605	1	1	434	0		1	MDP0000841558
GO:1902593	single-organism nuclear import	biological_process	0.61605	1	1	434	0		1	MDP0000841558
GO:0019362	pyridine nucleotide metabolic process	biological_process	0.61625	1	2	434	0		2	MDP0000271244,MDP0000257303
GO:0046496	nicotinamide nucleotide metabolic process	biological_process	0.61625	1	2	434	0		2	MDP0000257303,MDP0000271244
GO:0046872	metal ion binding	molecular_function	0.61786	1	59	434	25	Novel02824,MDP0000215405,MDP0000220601,Novel04892,MDP0000821787,MDP0000630979,Novel05991,MDP0000640144,Novel03262,MDP0000321380,MDP0000231718,MDP0000299975,MDP0000163588,MDP0000246967,MDP0000551876,Novel02248,MDP0000565292,MDP0000123488,MDP0000448457,MDP0000782323,MDP0000427970,MDP0000083546,MDP0000245483,MDP0000285549,MDP0000164538	34	MDP0000585979,MDP0000257303,MDP0000461119,MDP0000479094,MDP0000686610,MDP0000713113,MDP0000259837,MDP0000758112,MDP0000177640,MDP0000194889,MDP0000179085,MDP0000570413,Novel00047,MDP0000636860,MDP0000653931,MDP0000142642,MDP0000879985,MDP0000692178,MDP0000230664,MDP0000769354,MDP0000147872,MDP0000136792,MDP0000219234,MDP0000643281,MDP0000807190,MDP0000218522,MDP0000301254,MDP0000881950,MDP0000130…
GO:0016311	dephosphorylation	biological_process	0.62225	1	1	434	1	MDP0000216173	0
GO:0031514	motile cilium	cellular_component	0.62323	1	1	434	1	MDP0000736852	0
GO:0008168	methyltransferase activity	molecular_function	0.62348	1	9	434	5	MDP0000188052,MDP0000755280,MDP0000299010,Novel02248,MDP0000902602	4	MDP0000127882,MDP0000147872,MDP0000265006,MDP0000190452
GO:0016773	phosphotransferase activity, alcohol group as acceptor	molecular_function	0.62533	1	44	434	25	MDP0000144996,MDP0000747140,Novel02077,MDP0000865313,MDP0000760802,MDP0000435842,MDP0000142904,MDP0000438931,MDP0000167597,MDP0000695032,MDP0000228680,MDP0000135877,MDP0000752881,MDP0000932944,Novel05991,MDP0000235029,Novel00145,MDP0000216212,MDP0000182693,MDP0000313102,MDP0000151537,MDP0000221576,MDP0000523939,MDP0000223726,MDP0000783444	19	MDP0000218522,MDP0000200920,MDP0000255224,MDP0000198757,MDP0000314872,MDP0000231519,MDP0000426154,MDP0000301254,MDP0000323246,MDP0000216765,MDP0000251096,MDP0000766240,MDP0000257303,MDP0000158037,MDP0000294940,MDP0000151578,MDP0000513732,MDP0000627768,MDP0000226074
GO:0043207	response to external biotic stimulus	biological_process	0.62608	1	2	434	2	MDP0000319574,MDP0000641838	0
GO:0051707	response to other organism	biological_process	0.62608	1	2	434	2	MDP0000641838,MDP0000319574	0
GO:0030258	lipid modification	biological_process	0.62638	1	1	434	1	MDP0000216173	0
GO:0006778	porphyrin-containing compound metabolic process	biological_process	0.62687	1	2	434	1	Novel02824	1	MDP0000442206
GO:0031683	G-protein beta/gamma-subunit complex binding	molecular_function	0.62989	1	1	434	0		1	MDP0000229070
GO:0010605	negative regulation of macromolecule metabolic process	biological_process	0.63191	1	2	434	0		2	MDP0000122554,MDP0000314792
GO:0005929	cilium	cellular_component	0.63263	1	1	434	1	MDP0000736852	0
GO:0010941	regulation of cell death	biological_process	0.63342	1	1	434	0		1	Novel04691
GO:0042981	regulation of apoptotic process	biological_process	0.63342	1	1	434	0		1	Novel04691
GO:0043067	regulation of programmed cell death	biological_process	0.63342	1	1	434	0		1	Novel04691
GO:0004970	ionotropic glutamate receptor activity	molecular_function	0.63504	1	1	434	1	MDP0000788186	0
GO:0008066	glutamate receptor activity	molecular_function	0.63504	1	1	434	1	MDP0000788186	0
GO:0031090	organelle membrane	cellular_component	0.63523	1	9	434	2	MDP0000239645,MDP0000917573	7	MDP0000643281,MDP0000127882,MDP0000190452,MDP0000557551,MDP0000302754,MDP0000320004,MDP0000219689
GO:0003916	DNA topoisomerase activity	molecular_function	0.6353	1	1	434	0		1	MDP0000653037
GO:0016818	hydrolase activity, acting on acid anhydrides, in phosphorus-containing anhydrides	molecular_function	0.63561	1	25	434	7	MDP0000650225,MDP0000942052,MDP0000755970,MDP0000735861,MDP0000251942,MDP0000207919,MDP0000168167	18	MDP0000255224,MDP0000281231,MDP0000136792,MDP0000219234,MDP0000127882,MDP0000643281,MDP0000229070,MDP0000807190,MDP0000187872,MDP0000841558,MDP0000298031,MDP0000320004,MDP0000544509,MDP0000221993,MDP0000866956,MDP0000573521,MDP0000629440,MDP0000832105
GO:0006310	DNA recombination	biological_process	0.63574	1	6	434	3	Novel03262,MDP0000755970,MDP0000168167	3	MDP0000573521,MDP0000314872,MDP0000783676
GO:1901575	organic substance catabolic process	biological_process	0.63595	1	10	434	6	MDP0000222749,MDP0000902717,MDP0000647467,MDP0000878790,MDP0000153463,MDP0000198613	4	MDP0000311522,MDP0000257303,MDP0000262805,Novel03499
GO:0009055	electron carrier activity	molecular_function	0.63677	1	4	434	1	MDP0000160720	3	MDP0000557551,MDP0000122446,MDP0000320004
GO:0005681	spliceosomal complex	cellular_component	0.63821	1	1	434	1	MDP0000401899	0
GO:0035251	UDP-glucosyltransferase activity	molecular_function	0.63952	1	2	434	0		2	MDP0000331376,MDP0000783676
GO:0006265	DNA topological change	biological_process	0.63961	1	1	434	0		1	MDP0000653037
GO:0022607	cellular component assembly	biological_process	0.63995	1	9	434	3	MDP0000282789,MDP0000083546,MDP0000320827	6	MDP0000841558,MDP0000122446,MDP0000179751,MDP0000136792,MDP0000643281,MDP0000316497
GO:0033178	proton-transporting two-sector ATPase complex, catalytic domain	cellular_component	0.64051	1	1	434	0		1	MDP0000643281
GO:0051302	regulation of cell division	biological_process	0.64106	1	1	434	0		1	MDP0000572242
GO:0044424	intracellular part	cellular_component	0.64228	1	76	434	27	Novel02824,Novel04981,MDP0000234552,MDP0000320827,MDP0000650225,MDP0000307943,MDP0000854535,MDP0000783444,MDP0000251942,MDP0000401899,MDP0000917573,MDP0000232417,MDP0000239645,MDP0000321952,MDP0000133367,MDP0000245483,MDP0000083546,MDP0000198613,MDP0000523939,MDP0000293045,MDP0000176124,MDP0000817734,MDP0000564897,MDP0000222749,MDP0000194508,Novel00134,MDP0000902717	49	MDP0000187872,MDP0000590116,MDP0000461119,MDP0000127882,MDP0000257349,MDP0000177640,MDP0000219689,MDP0000260671,MDP0000179085,MDP0000194889,MDP0000190452,MDP0000122446,MDP0000302754,MDP0000758112,MDP0000653931,MDP0000545420,MDP0000557551,MDP0000841558,MDP0000262805,MDP0000323490,MDP0000264824,Novel05742,MDP0000643281,MDP0000187830,MDP0000215990,MDP0000315706,MDP0000897736,MDP0000320004,MDP0000783…
GO:0009405	pathogenesis	biological_process	0.64244	1	4	434	4	MDP0000120877,MDP0000854535,MDP0000753418,Novel06159	0
GO:0003857	3-hydroxyacyl-CoA dehydrogenase activity	molecular_function	0.64407	1	1	434	0		1	MDP0000233110
GO:0016301	kinase activity	molecular_function	0.64433	1	45	434	25	MDP0000168167,MDP0000135877,MDP0000752881,MDP0000167597,MDP0000695032,MDP0000228680,MDP0000865313,MDP0000760802,MDP0000435842,MDP0000142904,MDP0000438931,MDP0000144996,MDP0000747140,MDP0000523939,MDP0000221576,MDP0000223726,MDP0000783444,MDP0000313102,MDP0000151537,MDP0000755970,MDP0000216212,MDP0000182693,MDP0000932944,Novel05991,MDP0000235029	20	MDP0000231519,MDP0000426154,MDP0000301254,MDP0000198757,MDP0000314872,MDP0000218522,MDP0000200920,MDP0000255224,MDP0000226074,MDP0000294940,MDP0000151578,MDP0000513732,MDP0000627768,MDP0000766240,MDP0000320004,MDP0000158037,MDP0000323246,MDP0000216765,MDP0000127882,MDP0000251096
GO:0043161	proteasome-mediated ubiquitin-dependent protein catabolic process	biological_process	0.64848	1	1	434	1	MDP0000198613	0
GO:0005102	receptor binding	molecular_function	0.64883	1	5	434	2	Novel02824,MDP0000121646	3	MDP0000316497,MDP0000841558,MDP0000643281
GO:0043933	macromolecular complex subunit organization	biological_process	0.64925	1	9	434	1	MDP0000650225	8	MDP0000629440,MDP0000187872,MDP0000122446,MDP0000841558,MDP0000179751,MDP0000316497,MDP0000643281,MDP0000221993
GO:0048519	negative regulation of biological process	biological_process	0.64935	1	3	434	1	MDP0000641838	2	MDP0000314792,MDP0000122554
GO:0004601	peroxidase activity	molecular_function	0.64955	1	2	434	2	MDP0000209189,Novel05460	0
GO:0008170	N-methyltransferase activity	molecular_function	0.6498	1	1	434	1	Novel02248	0
GO:1901136	carbohydrate derivative catabolic process	biological_process	0.65	1	1	434	0		1	MDP0000262805
GO:0016679	oxidoreductase activity, acting on diphenols and related substances as donors	molecular_function	0.65038	1	1	434	0		1	MDP0000203818
GO:0006357	regulation of transcription from RNA polymerase II promoter	biological_process	0.65088	1	2	434	0		2	Novel05742,MDP0000315706
GO:0019012	virion	cellular_component	0.65091	1	7	434	5	Novel06159,Novel02090,MDP0000245483,MDP0000321380,MDP0000641838	2	MDP0000440685,MDP0000286786
GO:0005230	extracellular ligand-gated ion channel activity	molecular_function	0.65163	1	1	434	1	MDP0000788186	0
GO:0019028	viral capsid	cellular_component	0.65437	1	4	434	3	Novel06159,Novel02090,MDP0000245483	1	MDP0000440685
GO:0016597	amino acid binding	molecular_function	0.65596	1	1	434	1	MDP0000302340	0
GO:0006818	hydrogen transport	biological_process	0.65847	1	3	434	1	MDP0000083546	2	MDP0000643281,MDP0000302754
GO:0015992	proton transport	biological_process	0.65847	1	3	434	1	MDP0000083546	2	MDP0000302754,MDP0000643281
GO:0016772	transferase activity, transferring phosphorus-containing groups	molecular_function	0.66119	1	56	434	30	Novel00145,MDP0000755970,MDP0000216212,Novel04981,MDP0000182693,MDP0000932944,Novel05991,MDP0000235029,MDP0000580411,MDP0000221576,MDP0000523939,MDP0000223726,MDP0000783444,MDP0000313102,MDP0000151537,MDP0000760802,MDP0000865313,MDP0000435842,MDP0000142904,MDP0000438931,MDP0000144996,MDP0000747140,Novel02077,MDP0000168167,MDP0000135877,MDP0000752881,MDP0000167597,MDP0000695032,MDP0000228680,MDP00…	26	MDP0000766240,MDP0000320004,MDP0000257303,MDP0000158037,MDP0000323246,MDP0000216765,MDP0000127882,MDP0000251096,MDP0000179085,MDP0000226074,MDP0000294940,MDP0000151578,MDP0000513732,MDP0000627768,MDP0000941173,MDP0000198757,MDP0000314872,MDP0000218522,MDP0000200920,MDP0000286786,MDP0000255224,MDP0000193097,MDP0000231519,MDP0000426154,MDP0000216549,MDP0000301254
GO:0009856	pollination	biological_process	0.66346	1	3	434	2	MDP0000817733,MDP0000817734	1	MDP0000294940
GO:0009875	pollen-pistil interaction	biological_process	0.66346	1	3	434	2	MDP0000817734,MDP0000817733	1	MDP0000294940
GO:0048544	recognition of pollen	biological_process	0.66346	1	3	434	2	MDP0000817734,MDP0000817733	1	MDP0000294940
GO:0016247	channel regulator activity	molecular_function	0.66439	1	1	434	1	MDP0000854535	0
GO:0043170	macromolecule metabolic process	biological_process	0.66494	1	143	434	76	Novel03262,MDP0000254260,MDP0000207761,MDP0000900994,MDP0000243375,MDP0000231217,MDP0000821787,MDP0000232058,MDP0000307943,MDP0000320827,MDP0000752881,MDP0000135877,MDP0000285549,MDP0000245483,MDP0000133367,MDP0000289880,MDP0000291654,MDP0000232417,MDP0000175388,MDP0000176124,Novel02829,MDP0000221576,MDP0000523939,MDP0000229839,MDP0000196358,MDP0000699181,MDP0000226817,MDP0000216212,MDP0000932944…	67	MDP0000179085,MDP0000194889,MDP0000260671,MDP0000257349,MDP0000127542,MDP0000815065,MDP0000513732,MDP0000294940,MDP0000298031,MDP0000127882,MDP0000291838,MDP0000216765,MDP0000215990,MDP0000233110,MDP0000262805,MDP0000314792,Novel05742,MDP0000200920,MDP0000442206,MDP0000127499,MDP0000135063,MDP0000265885,MDP0000155719,MDP0000653037,MDP0000783676,MDP0000766240,MDP0000251096,MDP0000479094,MDP0000316…
GO:0044257	cellular protein catabolic process	biological_process	0.66544	1	3	434	2	MDP0000222749,MDP0000198613	1	MDP0000311522
GO:0051603	proteolysis involved in cellular protein catabolic process	biological_process	0.66544	1	3	434	2	MDP0000198613,MDP0000222749	1	MDP0000311522
GO:0006575	cellular modified amino acid metabolic process	biological_process	0.66598	1	1	434	0		1	MDP0000691413
GO:0015629	actin cytoskeleton	cellular_component	0.66775	1	1	434	1	MDP0000251942	0
GO:0048037	cofactor binding	molecular_function	0.66794	1	14	434	5	Novel02824,MDP0000216173,MDP0000271354,MDP0000250039,MDP0000188052	9	Novel05229,MDP0000442206,MDP0000257303,MDP0000265006,MDP0000233110,MDP0000282696,MDP0000217005,MDP0000252563,MDP0000305094
GO:0032403	protein complex binding	molecular_function	0.6683	1	4	434	3	MDP0000150492,MDP0000133367,MDP0000303061	1	MDP0000229070
GO:0046148	pigment biosynthetic process	biological_process	0.66924	1	2	434	1	Novel02824	1	MDP0000442206
GO:0006733	oxidoreduction coenzyme metabolic process	biological_process	0.67076	1	2	434	0		2	MDP0000271244,MDP0000257303
GO:0016796	exonuclease activity, active with either ribo- or deoxyribonucleic acids and producing 5'-phosphomonoesters	molecular_function	0.67178	1	1	434	1	MDP0000083546	0
GO:0016741	transferase activity, transferring one-carbon groups	molecular_function	0.6719	1	9	434	5	Novel02248,MDP0000902602,MDP0000299010,MDP0000755280,MDP0000188052	4	MDP0000190452,MDP0000265006,MDP0000147872,MDP0000127882
GO:0016684	oxidoreductase activity, acting on peroxide as acceptor	molecular_function	0.67247	1	2	434	2	Novel05460,MDP0000209189	0
GO:0007166	cell surface receptor signaling pathway	biological_process	0.6728	1	1	434	0		1	MDP0000119811
GO:0000145	exocyst	cellular_component	0.67462	1	1	434	0		1	MDP0000217112
GO:0019205	nucleobase-containing compound kinase activity	molecular_function	0.67502	1	1	434	0		1	MDP0000127882
GO:0016829	lyase activity	molecular_function	0.67586	1	8	434	2	MDP0000232058,MDP0000291654	6	MDP0000127560,MDP0000264824,MDP0000523205,MDP0000264351,MDP0000297851,MDP0000282696
GO:0009892	negative regulation of metabolic process	biological_process	0.67629	1	2	434	0		2	MDP0000122554,MDP0000314792
GO:0010498	proteasomal protein catabolic process	biological_process	0.67637	1	1	434	1	MDP0000198613	0
GO:0031406	carboxylic acid binding	molecular_function	0.67722	1	1	434	1	MDP0000302340	0
GO:0043177	organic acid binding	molecular_function	0.67722	1	1	434	1	MDP0000302340	0
GO:0051287	NAD binding	molecular_function	0.67824	1	3	434	1	MDP0000188052	2	MDP0000252563,MDP0000442206
GO:0072524	pyridine-containing compound metabolic process	biological_process	0.68149	1	2	434	0		2	MDP0000271244,MDP0000257303
GO:0006913	nucleocytoplasmic transport	biological_process	0.68231	1	1	434	0		1	MDP0000841558
GO:0051169	nuclear transport	biological_process	0.68231	1	1	434	0		1	MDP0000841558
GO:0045259	proton-transporting ATP synthase complex	cellular_component	0.68235	1	1	434	0		1	MDP0000302754
GO:0008236	serine-type peptidase activity	molecular_function	0.68272	1	6	434	6	MDP0000121646,MDP0000229839,MDP0000231217,MDP0000196358,MDP0000289880,MDP0000239617	0
GO:0017171	serine hydrolase activity	molecular_function	0.68272	1	6	434	6	MDP0000239617,MDP0000196358,MDP0000289880,MDP0000229839,MDP0000231217,MDP0000121646	0
GO:0008037	cell recognition	biological_process	0.68287	1	3	434	2	MDP0000817733,MDP0000817734	1	MDP0000294940
GO:0044423	virion part	cellular_component	0.6855	1	6	434	4	MDP0000321380,MDP0000245483,Novel06159,Novel02090	2	MDP0000286786,MDP0000440685
GO:0004650	polygalacturonase activity	molecular_function	0.68647	1	1	434	1	MDP0000130769	0
GO:0009312	oligosaccharide biosynthetic process	biological_process	0.68767	1	1	434	1	MDP0000267875	0
GO:0009888	tissue development	biological_process	0.68907	1	1	434	0		1	MDP0000426154
GO:0006164	purine nucleotide biosynthetic process	biological_process	0.69134	1	2	434	0		2	MDP0000252318,MDP0000302754
GO:0072509	divalent inorganic cation transmembrane transporter activity	molecular_function	0.69301	1	2	434	0		2	MDP0000281231,MDP0000544509
GO:0034062	RNA polymerase activity	molecular_function	0.69334	1	4	434	3	MDP0000580411,MDP0000285549,MDP0000223726	1	MDP0000179085
GO:0016702	oxidoreductase activity, acting on single donors with incorporation of molecular oxygen, incorporation of two atoms of oxygen	molecular_function	0.69472	1	1	434	1	MDP0000215405	0
GO:0044706	multi-multicellular organism process	biological_process	0.69598	1	3	434	2	MDP0000817734,MDP0000817733	1	MDP0000294940
GO:0008652	cellular amino acid biosynthetic process	biological_process	0.69633	1	3	434	0		3	MDP0000252563,MDP0000257303,MDP0000442206
GO:0000723	telomere maintenance	biological_process	0.69655	1	1	434	1	MDP0000207919	0
GO:0032200	telomere organization	biological_process	0.69655	1	1	434	1	MDP0000207919	0
GO:0060249	anatomical structure homeostasis	biological_process	0.69655	1	1	434	1	MDP0000207919	0
GO:0009451	RNA modification	biological_process	0.69748	1	4	434	2	MDP0000168167,MDP0000755970	2	MDP0000573521,MDP0000298031
GO:0051701	interaction with host	biological_process	0.69865	1	2	434	1	MDP0000641838	1	MDP0000302754
GO:0008094	DNA-dependent ATPase activity	molecular_function	0.7004	1	1	434	0		1	MDP0000573521
GO:0044249	cellular biosynthetic process	biological_process	0.70058	1	76	434	32	MDP0000523939,MDP0000221576,MDP0000176124,Novel00628,MDP0000755970,MDP0000267875,MDP0000144996,MDP0000827821,MDP0000492501,MDP0000564897,MDP0000817734,MDP0000865313,MDP0000942052,MDP0000736852,MDP0000120805,MDP0000151537,MDP0000207761,MDP0000783444,MDP0000223726,MDP0000320827,MDP0000307943,MDP0000580411,Novel02824,MDP0000243375,MDP0000120881,MDP0000133367,MDP0000083546,MDP0000245483,MDP0000285549…	44	MDP0000265885,MDP0000252318,MDP0000135063,MDP0000573521,MDP0000127499,MDP0000442206,MDP0000204889,MDP0000316497,MDP0000479094,MDP0000130123,MDP0000298555,MDP0000521934,MDP0000252563,MDP0000599427,MDP0000122554,MDP0000162938,MDP0000803527,MDP0000250127,MDP0000286786,MDP0000138052,MDP0000513732,MDP0000545420,MDP0000127542,MDP0000815065,MDP0000257349,MDP0000179085,MDP0000302754,MDP0000691413,MDP0000…
GO:0015985	energy coupled proton transport, down electrochemical gradient	biological_process	0.70119	1	1	434	0		1	MDP0000302754
GO:0015986	ATP synthesis coupled proton transport	biological_process	0.70119	1	1	434	0		1	MDP0000302754
GO:0015631	tubulin binding	molecular_function	0.70144	1	3	434	3	MDP0000303061,MDP0000150492,MDP0000753418	0
GO:0003333	amino acid transmembrane transport	biological_process	0.70158	1	1	434	0		1	MDP0000134278
GO:1903825	organic acid transmembrane transport	biological_process	0.70158	1	1	434	0		1	MDP0000134278
GO:0046527	glucosyltransferase activity	molecular_function	0.70184	1	2	434	0		2	MDP0000331376,MDP0000783676
GO:1901363	heterocyclic compound binding	molecular_function	0.70339	1	161	434	73	MDP0000164538,MDP0000228680,MDP0000695032,MDP0000271354,MDP0000564897,Novel02248,MDP0000120805,MDP0000144996,MDP0000217617,MDP0000641838,MDP0000198613,MDP0000313102,MDP0000755970,MDP0000220601,MDP0000182693,Novel05991,Novel00628,MDP0000235029,MDP0000151924,MDP0000168167,MDP0000120881,MDP0000167597,MDP0000083546,MDP0000760802,MDP0000917573,MDP0000142904,MDP0000435842,Novel05460,MDP0000207919,MDP00…	88	MDP0000231519,MDP0000122554,MDP0000764227,MDP0000252563,MDP0000544509,MDP0000266454,MDP0000173934,MDP0000255224,MDP0000138052,MDP0000573521,MDP0000204889,MDP0000627768,MDP0000151578,MDP0000252318,MDP0000282696,MDP0000158037,MDP0000521934,MDP0000130123,MDP0000281231,Novel00431,MDP0000426154,MDP0000239684,MDP0000173498,Novel05229,MDP0000322229,MDP0000315706,MDP0000897736,MDP0000311522,MDP0000264351…
GO:0097159	organic cyclic compound binding	molecular_function	0.70424	1	161	434	73	MDP0000135877,MDP0000752881,MDP0000285549,MDP0000133367,MDP0000321952,MDP0000232417,MDP0000284610,MDP0000640144,MDP0000818967,Novel03262,MDP0000254260,MDP0000900994,MDP0000307943,MDP0000320827,MDP0000650225,MDP0000427970,Novel00134,MDP0000153463,MDP0000736852,MDP0000565846,MDP0000942052,MDP0000438931,MDP0000865313,MDP0000492501,MDP0000303430,MDP0000188052,Novel02829,MDP0000221576,MDP0000523939,MD…	88	MDP0000215990,MDP0000233110,MDP0000146255,MDP0000305094,MDP0000136792,MDP0000807190,MDP0000692178,Novel05742,MDP0000200920,MDP0000302754,MDP0000179085,MDP0000257349,MDP0000294940,MDP0000513732,MDP0000187872,MDP0000298031,MDP0000127882,MDP0000291838,MDP0000216765,Novel05087,MDP0000301254,MDP0000629440,Novel03006,MDP0000217005,MDP0000776779,MDP0000198757,MDP0000314872,MDP0000879985,MDP0000276328,MD…
GO:0006576	cellular biogenic amine metabolic process	biological_process	0.70574	1	1	434	1	MDP0000168167	0
GO:0044106	cellular amine metabolic process	biological_process	0.70574	1	1	434	1	MDP0000168167	0
GO:0098656	anion transmembrane transport	biological_process	0.70974	1	1	434	0		1	MDP0000134278
GO:0006807	nitrogen compound metabolic process	biological_process	0.71011	1	97	434	41	Novel00134,MDP0000302340,MDP0000271354,MDP0000827821,MDP0000647467,MDP0000144996,MDP0000153463,MDP0000736852,MDP0000120805,MDP0000942052,MDP0000817734,MDP0000564897,MDP0000865313,MDP0000492501,MDP0000878790,Novel02829,MDP0000176124,MDP0000523939,MDP0000221576,MDP0000198613,Novel00628,MDP0000755970,MDP0000285549,MDP0000083546,MDP0000245483,MDP0000133367,MDP0000120881,MDP0000168167,MDP0000232417,MD…	56	MDP0000252563,MDP0000764227,MDP0000122554,MDP0000138052,MDP0000286786,MDP0000803527,MDP0000162938,MDP0000314872,MDP0000135063,MDP0000271244,MDP0000252318,MDP0000265885,MDP0000155719,MDP0000653037,MDP0000204889,MDP0000442206,MDP0000127499,MDP0000573521,Novel00431,MDP0000130123,MDP0000127560,MDP0000316497,MDP0000479094,MDP0000521934,MDP0000298555,MDP0000282696,MDP0000783676,MDP0000311522,MDP0000897…
GO:0019538	protein metabolic process	biological_process	0.71071	1	78	434	51	MDP0000182693,MDP0000216212,MDP0000755970,MDP0000235029,MDP0000299209,Novel05991,MDP0000932944,MDP0000176124,MDP0000175388,MDP0000299975,MDP0000198613,MDP0000229839,MDP0000523939,MDP0000221576,MDP0000196358,MDP0000313102,MDP0000226817,MDP0000699181,MDP0000438931,MDP0000865313,MDP0000303430,MDP0000222749,MDP0000144996,MDP0000194397,MDP0000141863,Novel00134,MDP0000228680,MDP0000695032,MDP0000239617…	27	MDP0000158037,MDP0000766240,MDP0000298555,MDP0000251096,MDP0000627768,MDP0000151578,MDP0000314872,MDP0000198757,MDP0000152817,MDP0000162938,MDP0000218522,MDP0000301254,MDP0000231519,MDP0000323246,MDP0000216765,MDP0000190452,MDP0000122446,MDP0000257349,MDP0000260671,MDP0000226074,MDP0000294940,MDP0000513732,MDP0000262805,MDP0000200920,MDP0000215990,MDP0000426154,MDP0000311522
GO:0003674	molecular_function	molecular_function	0.71191	1	389	434	191	MDP0000435842,MDP0000194876,MDP0000760802,MDP0000150492,MDP0000782323,Novel02090,MDP0000753418,MDP0000151924,MDP0000319220,MDP0000168167,Novel04660,Novel04981,MDP0000460051,Novel02824,MDP0000630979,MDP0000310711,MDP0000580411,MDP0000854535,MDP0000422862,MDP0000244971,MDP0000151537,MDP0000120805,MDP0000167291,MDP0000157695,MDP0000647467,MDP0000400108,MDP0000217617,MDP0000138489,Novel02636,MDP00002…	198	MDP0000557551,MDP0000233761,MDP0000219234,MDP0000643281,MDP0000154155,MDP0000322229,MDP0000426154,MDP0000897736,MDP0000563233,MDP0000311522,MDP0000315706,MDP0000388604,MDP0000257303,MDP0000252427,MDP0000179769,MDP0000229070,MDP0000691413,MDP0000575170,MDP0000866956,MDP0000122446,MDP0000636860,MDP0000142642,MDP0000138052,MDP0000203818,MDP0000173934,MDP0000253903,MDP0000252563,MDP0000294274,MDP0000…
GO:0009058	biosynthetic process	biological_process	0.71275	1	83	434	35	MDP0000207761,MDP0000151537,MDP0000783444,MDP0000223726,MDP0000580411,MDP0000320827,MDP0000307943,Novel02824,MDP0000216173,MDP0000243375,MDP0000245483,MDP0000083546,MDP0000285549,MDP0000120881,MDP0000133367,MDP0000151924,MDP0000168167,MDP0000217855,MDP0000232417,MDP0000176124,MDP0000523939,MDP0000221576,MDP0000674122,Novel00628,MDP0000755970,MDP0000267875,MDP0000827821,MDP0000144996,MDP0000942052…	48	MDP0000545420,MDP0000815065,MDP0000127542,MDP0000513732,MDP0000302754,MDP0000257349,MDP0000179085,MDP0000691413,MDP0000291838,MDP0000179769,MDP0000257303,MDP0000897736,MDP0000311522,MDP0000315706,Novel05229,MDP0000215990,MDP0000187830,MDP0000239684,MDP0000193097,MDP0000136792,MDP0000643281,MDP0000807190,Novel00658,Novel05742,MDP0000262805,MDP0000314792,MDP0000252318,MDP0000135063,MDP0000237124,MD…
GO:0016757	transferase activity, transferring glycosyl groups	molecular_function	0.7135	1	12	434	3	MDP0000132973,MDP0000580411,MDP0000290004	9	MDP0000120125,MDP0000572242,MDP0000697620,MDP0000950422,MDP0000230664,MDP0000331376,MDP0000185643,MDP0000307237,MDP0000783676
GO:0000155	phosphorelay sensor kinase activity	molecular_function	0.71473	1	1	434	1	MDP0000747140	0
GO:0044085	cellular component biogenesis	biological_process	0.71534	1	11	434	3	MDP0000282789,MDP0000320827,MDP0000083546	8	MDP0000764227,MDP0000841558,MDP0000179751,MDP0000122446,MDP0000316497,MDP0000136792,MDP0000127882,MDP0000643281
GO:0009066	aspartate family amino acid metabolic process	biological_process	0.71736	1	1	434	0		1	MDP0000252563
GO:0015291	secondary active transmembrane transporter activity	molecular_function	0.71855	1	3	434	3	MDP0000319220,Novel03502,MDP0000163588	0
GO:0016817	hydrolase activity, acting on acid anhydrides	molecular_function	0.72002	1	25	434	7	MDP0000650225,MDP0000942052,MDP0000755970,MDP0000735861,MDP0000251942,MDP0000207919,MDP0000168167	18	MDP0000255224,MDP0000281231,MDP0000127882,MDP0000219234,MDP0000136792,MDP0000807190,MDP0000643281,MDP0000229070,MDP0000187872,MDP0000841558,MDP0000298031,MDP0000320004,MDP0000544509,MDP0000221993,MDP0000866956,MDP0000573521,MDP0000629440,MDP0000832105
GO:0048523	negative regulation of cellular process	biological_process	0.72133	1	2	434	0		2	MDP0000314792,MDP0000122554
GO:0015035	protein disulfide oxidoreductase activity	molecular_function	0.72374	1	1	434	1	MDP0000160720	0
GO:0015036	disulfide oxidoreductase activity	molecular_function	0.72374	1	1	434	1	MDP0000160720	0
GO:0050662	coenzyme binding	molecular_function	0.72821	1	11	434	4	MDP0000216173,Novel02824,MDP0000188052,MDP0000271354	7	MDP0000257303,MDP0000265006,MDP0000233110,MDP0000442206,MDP0000252563,MDP0000305094,MDP0000217005
GO:0009617	response to bacterium	biological_process	0.73017	1	1	434	1	MDP0000319574	0
GO:0042742	defense response to bacterium	biological_process	0.73017	1	1	434	1	MDP0000319574	0
GO:0009378	four-way junction helicase activity	molecular_function	0.73162	1	3	434	2	MDP0000168167,MDP0000755970	1	MDP0000573521
GO:0004812	aminoacyl-tRNA ligase activity	molecular_function	0.73356	1	2	434	1	MDP0000133367	1	MDP0000215990
GO:0016835	carbon-oxygen lyase activity	molecular_function	0.73581	1	3	434	0		3	MDP0000264351,MDP0000297851,MDP0000523205
GO:0072522	purine-containing compound biosynthetic process	biological_process	0.73583	1	2	434	0		2	MDP0000252318,MDP0000302754
GO:0017111	nucleoside-triphosphatase activity	molecular_function	0.7396	1	21	434	6	MDP0000168167,MDP0000207919,MDP0000251942,MDP0000735861,MDP0000755970,MDP0000942052	15	MDP0000832105,MDP0000573521,MDP0000866956,MDP0000320004,MDP0000544509,MDP0000298031,MDP0000841558,MDP0000219234,MDP0000136792,MDP0000127882,MDP0000643281,MDP0000807190,MDP0000229070,MDP0000255224,MDP0000281231
GO:0035639	purine ribonucleoside triphosphate binding	molecular_function	0.74076	1	76	434	37	MDP0000523939,MDP0000221576,Novel02829,MDP0000313102,MDP0000755970,MDP0000216212,MDP0000182693,MDP0000932944,Novel05991,MDP0000235029,MDP0000695032,MDP0000228680,Novel00134,MDP0000865313,MDP0000942052,MDP0000438931,MDP0000144996,MDP0000303430,MDP0000641838,MDP0000207919,MDP0000223726,MDP0000783444,MDP0000151537,MDP0000900994,MDP0000254260,MDP0000735861,Novel04981,MDP0000650225,MDP0000168167,MDP00…	39	MDP0000573521,MDP0000151578,MDP0000653037,MDP0000627768,MDP0000221993,MDP0000252318,MDP0000766240,MDP0000320004,MDP0000521934,MDP0000158037,Novel00431,MDP0000251096,MDP0000281231,MDP0000231519,MDP0000629440,MDP0000301254,Novel03006,MDP0000198757,MDP0000314872,MDP0000544509,MDP0000218522,MDP0000286786,MDP0000255224,MDP0000226074,MDP0000866956,MDP0000294940,MDP0000513732,MDP0000187872,MDP0000298031…
GO:0006754	ATP biosynthetic process	biological_process	0.74263	1	1	434	0		1	MDP0000302754
GO:0006461	protein complex assembly	biological_process	0.74376	1	5	434	0		5	MDP0000841558,MDP0000122446,MDP0000179751,MDP0000643281,MDP0000316497
GO:0051726	regulation of cell cycle	biological_process	0.74377	1	1	434	0		1	MDP0000572242
GO:0046983	protein dimerization activity	molecular_function	0.74388	1	7	434	4	MDP0000163588,MDP0000699181,MDP0000223726,MDP0000565292	3	MDP0000776779,MDP0000298555,Novel03480
GO:0044260	cellular macromolecule metabolic process	biological_process	0.74443	1	128	434	65	MDP0000198613,MDP0000299975,MDP0000313102,MDP0000755970,MDP0000182693,Novel00628,Novel05991,MDP0000235029,MDP0000695032,MDP0000228680,MDP0000564897,MDP0000817734,MDP0000120805,MDP0000144996,MDP0000827821,MDP0000647467,MDP0000207919,MDP0000223726,MDP0000783444,MDP0000151537,Novel02824,MDP0000319574,MDP0000580411,MDP0000168167,MDP0000167597,MDP0000120881,MDP0000083546,MDP0000401899,MDP0000760802,MD…	63	MDP0000573521,MDP0000204889,MDP0000151578,MDP0000627768,MDP0000298555,MDP0000521934,MDP0000158037,MDP0000130123,MDP0000231519,MDP0000764227,MDP0000122554,MDP0000162938,MDP0000138052,MDP0000226074,MDP0000190452,MDP0000545420,MDP0000257303,MDP0000523205,MDP0000323246,MDP0000179769,MDP0000239684,MDP0000426154,MDP0000187830,MDP0000315706,MDP0000311522,MDP0000897736,MDP0000264351,MDP0000643281,MDP0000…
GO:0070271	protein complex biogenesis	biological_process	0.74495	1	5	434	0		5	MDP0000316497,MDP0000122446,MDP0000841558,MDP0000179751,MDP0000643281
GO:0009059	macromolecule biosynthetic process	biological_process	0.74579	1	59	434	28	MDP0000755970,MDP0000243375,MDP0000580411,MDP0000320827,Novel00628,MDP0000307943,MDP0000176124,MDP0000783444,MDP0000223726,MDP0000523939,MDP0000221576,MDP0000207761,MDP0000942052,MDP0000120805,MDP0000736852,MDP0000492501,MDP0000865313,MDP0000817734,MDP0000564897,MDP0000827821,MDP0000232417,MDP0000144996,MDP0000168167,MDP0000083546,MDP0000245483,MDP0000285549,MDP0000120881,MDP0000133367	31	MDP0000521934,MDP0000298555,MDP0000130123,MDP0000179769,MDP0000291838,MDP0000479094,MDP0000316497,MDP0000204889,MDP0000257349,MDP0000573521,MDP0000179085,MDP0000127499,MDP0000545420,MDP0000815065,MDP0000127542,MDP0000135063,MDP0000265885,MDP0000314792,MDP0000803527,MDP0000193097,MDP0000138052,MDP0000643281,MDP0000162938,Novel05742,MDP0000122554,MDP0000215990,MDP0000187830,MDP0000239684,MDP0000897…
GO:0005057	receptor signaling protein activity	molecular_function	0.74611	1	1	434	1	MDP0000747140	0
GO:0071944	cell periphery	cellular_component	0.74642	1	8	434	4	MDP0000244971,Novel03966,Novel06159,MDP0000229839	4	MDP0000160384,Novel02663,MDP0000217112,MDP0000376664
GO:0000988	transcription factor activity, protein binding	molecular_function	0.74787	1	3	434	1	MDP0000083546	2	MDP0000643281,MDP0000265885
GO:0000377	RNA splicing, via transesterification reactions with bulged adenosine as nucleophile	biological_process	0.74949	1	1	434	1	MDP0000401899	0
GO:0000398	mRNA splicing, via spliceosome	biological_process	0.74949	1	1	434	1	MDP0000401899	0
GO:0006418	tRNA aminoacylation for protein translation	biological_process	0.75034	1	2	434	1	MDP0000133367	1	MDP0000215990
GO:0098588	bounding membrane of organelle	cellular_component	0.75136	1	6	434	2	MDP0000239645,MDP0000917573	4	MDP0000320004,MDP0000190452,MDP0000127882,MDP0000643281
GO:0034641	cellular nitrogen compound metabolic process	biological_process	0.75162	1	90	434	39	MDP0000755970,Novel00628,MDP0000198613,MDP0000221576,MDP0000523939,Novel02829,MDP0000176124,MDP0000492501,MDP0000817734,MDP0000564897,MDP0000865313,MDP0000942052,MDP0000153463,MDP0000736852,MDP0000120805,MDP0000144996,MDP0000647467,MDP0000827821,MDP0000302340,Novel00134,Novel02824,MDP0000243375,MDP0000320827,MDP0000307943,MDP0000580411,MDP0000207919,Novel03262,MDP0000783444,MDP0000223726,MDP00001…	51	MDP0000783676,MDP0000298555,MDP0000521934,MDP0000316497,MDP0000479094,MDP0000130123,MDP0000573521,MDP0000127499,MDP0000442206,MDP0000204889,MDP0000653037,MDP0000155719,MDP0000265885,MDP0000252318,MDP0000271244,MDP0000135063,MDP0000314872,MDP0000162938,MDP0000803527,MDP0000138052,MDP0000286786,MDP0000122554,MDP0000764227,MDP0000298031,MDP0000257303,MDP0000523205,MDP0000691413,MDP0000291838,MDP0000…
GO:0051536	iron-sulfur cluster binding	molecular_function	0.75204	1	2	434	0		2	MDP0000136792,MDP0000230664
GO:0051540	metal cluster binding	molecular_function	0.75204	1	2	434	0		2	MDP0000230664,MDP0000136792
GO:0019048	modulation by virus of host morphology or physiology	biological_process	0.75304	1	1	434	1	MDP0000641838	0
GO:0004803	transposase activity	molecular_function	0.75537	1	1	434	1	Novel03262	0
GO:0005515	protein binding	molecular_function	0.75651	1	126	434	73	MDP0000564897,MDP0000865313,MDP0000167291,MDP0000565292,MDP0000195437,Novel02248,MDP0000438931,MDP0000144996,MDP0000138489,MDP0000303430,MDP0000713403,MDP0000194397,MDP0000695032,MDP0000164538,Novel00134,MDP0000813397,MDP0000141863,MDP0000755970,MDP0000220601,MDP0000235029,MDP0000221576,MDP0000523939,MDP0000314244,MDP0000163588,MDP0000198613,MDP0000175388,MDP0000299975,Novel02829,MDP0000321380,MD…	53	MDP0000278750,MDP0000142642,MDP0000266454,MDP0000879985,MDP0000217406,MDP0000218522,MDP0000301254,MDP0000321643,MDP0000776779,Novel05297,MDP0000290737,MDP0000319359,MDP0000298555,MDP0000213948,Novel03480,MDP0000316497,MDP0000127019,MDP0000195837,MDP0000281231,MDP0000244589,MDP0000713113,MDP0000252965,MDP0000149339,MDP0000501387,MDP0000259546,MDP0000146255,MDP0000841558,MDP0000233761,MDP0000643281…
GO:0042254	ribosome biogenesis	biological_process	0.75738	1	2	434	0		2	MDP0000127882,MDP0000764227
GO:0016875	ligase activity, forming carbon-oxygen bonds	molecular_function	0.75822	1	2	434	1	MDP0000133367	1	MDP0000215990
GO:0016876	ligase activity, forming aminoacyl-tRNA and related compounds	molecular_function	0.75822	1	2	434	1	MDP0000133367	1	MDP0000215990
GO:0004673	protein histidine kinase activity	molecular_function	0.75971	1	1	434	1	MDP0000747140	0
GO:0016775	phosphotransferase activity, nitrogenous group as acceptor	molecular_function	0.75971	1	1	434	1	MDP0000747140	0
GO:0033014	tetrapyrrole biosynthetic process	biological_process	0.75975	1	2	434	1	Novel02824	1	MDP0000442206
GO:0050790	regulation of catalytic activity	biological_process	0.76026	1	1	434	1	MDP0000647467	0
GO:0034645	cellular macromolecule biosynthetic process	biological_process	0.76055	1	58	434	27	MDP0000221576,MDP0000523939,MDP0000783444,MDP0000176124,MDP0000223726,MDP0000207761,MDP0000755970,MDP0000243375,MDP0000320827,Novel00628,MDP0000307943,MDP0000580411,MDP0000168167,MDP0000120881,MDP0000133367,MDP0000083546,MDP0000245483,MDP0000285549,MDP0000492501,MDP0000564897,MDP0000817734,MDP0000865313,MDP0000736852,MDP0000120805,MDP0000144996,MDP0000232417,MDP0000827821	31	MDP0000573521,MDP0000257349,MDP0000127499,MDP0000179085,MDP0000204889,MDP0000265885,MDP0000545420,MDP0000135063,MDP0000815065,MDP0000127542,MDP0000298555,MDP0000521934,MDP0000316497,MDP0000479094,MDP0000130123,MDP0000291838,MDP0000179769,MDP0000187830,MDP0000239684,MDP0000122554,MDP0000215990,MDP0000315706,MDP0000311522,MDP0000897736,MDP0000314792,MDP0000162938,Novel05742,MDP0000193097,MDP0000803…
GO:0055086	nucleobase-containing small molecule metabolic process	biological_process	0.76224	1	6	434	1	MDP0000302340	5	MDP0000302754,MDP0000271244,MDP0000257303,MDP0000230664,MDP0000252318
GO:0003682	chromatin binding	molecular_function	0.76235	1	1	434	1	MDP0000231217	0
GO:0009142	nucleoside triphosphate biosynthetic process	biological_process	0.76283	1	1	434	0		1	MDP0000302754
GO:0009145	purine nucleoside triphosphate biosynthetic process	biological_process	0.76283	1	1	434	0		1	MDP0000302754
GO:0009201	ribonucleoside triphosphate biosynthetic process	biological_process	0.76283	1	1	434	0		1	MDP0000302754
GO:0009206	purine ribonucleoside triphosphate biosynthetic process	biological_process	0.76283	1	1	434	0		1	MDP0000302754
GO:0006464	cellular protein modification process	biological_process	0.76345	1	46	434	28	MDP0000865313,MDP0000760802,MDP0000448457,MDP0000142904,MDP0000435842,MDP0000438931,MDP0000144996,MDP0000194397,MDP0000135877,MDP0000752881,MDP0000167597,MDP0000695032,MDP0000228680,MDP0000216212,MDP0000182693,MDP0000932944,MDP0000319574,Novel05991,MDP0000235029,MDP0000821787,MDP0000232058,MDP0000221576,MDP0000523939,MDP0000223726,MDP0000299975,MDP0000783444,MDP0000313102,MDP0000151537	18	MDP0000198757,MDP0000314872,MDP0000218522,MDP0000200920,MDP0000231519,MDP0000426154,MDP0000301254,MDP0000766240,MDP0000158037,MDP0000323246,MDP0000216765,MDP0000251096,MDP0000226074,MDP0000190452,MDP0000294940,MDP0000151578,MDP0000513732,MDP0000627768
GO:0036211	protein modification process	biological_process	0.76345	1	46	434	28	MDP0000151537,MDP0000313102,MDP0000783444,MDP0000299975,MDP0000223726,MDP0000221576,MDP0000523939,MDP0000232058,MDP0000821787,MDP0000235029,Novel05991,MDP0000319574,MDP0000932944,MDP0000182693,MDP0000216212,MDP0000228680,MDP0000695032,MDP0000167597,MDP0000752881,MDP0000135877,MDP0000194397,MDP0000144996,MDP0000438931,MDP0000435842,MDP0000142904,MDP0000448457,MDP0000865313,MDP0000760802	18	MDP0000627768,MDP0000151578,MDP0000513732,MDP0000294940,MDP0000190452,MDP0000226074,MDP0000251096,MDP0000216765,MDP0000323246,MDP0000158037,MDP0000766240,MDP0000301254,MDP0000426154,MDP0000231519,MDP0000200920,MDP0000218522,MDP0000314872,MDP0000198757
GO:0019867	outer membrane	cellular_component	0.76508	1	2	434	0		2	MDP0000643281,MDP0000190452
GO:0042440	pigment metabolic process	biological_process	0.76961	1	2	434	1	Novel02824	1	MDP0000442206
GO:0070647	protein modification by small protein conjugation or removal	biological_process	0.77127	1	3	434	3	MDP0000448457,MDP0000319574,MDP0000821787	0
GO:0009605	response to external stimulus	biological_process	0.77166	1	3	434	2	MDP0000319574,MDP0000641838	1	MDP0000841558
GO:0009117	nucleotide metabolic process	biological_process	0.77248	1	5	434	1	MDP0000302340	4	MDP0000302754,MDP0000271244,MDP0000257303,MDP0000252318
GO:0006091	generation of precursor metabolites and energy	biological_process	0.77296	1	4	434	2	MDP0000167291,MDP0000291654	2	MDP0000262805,MDP0000257303
GO:0043038	amino acid activation	biological_process	0.77364	1	2	434	1	MDP0000133367	1	MDP0000215990
GO:0043039	tRNA aminoacylation	biological_process	0.77364	1	2	434	1	MDP0000133367	1	MDP0000215990
GO:0016462	pyrophosphatase activity	molecular_function	0.77368	1	21	434	6	MDP0000251942,MDP0000207919,MDP0000168167,MDP0000942052,MDP0000755970,MDP0000735861	15	MDP0000866956,MDP0000573521,MDP0000832105,MDP0000298031,MDP0000841558,MDP0000320004,MDP0000544509,MDP0000255224,MDP0000281231,MDP0000127882,MDP0000219234,MDP0000136792,MDP0000229070,MDP0000643281,MDP0000807190
GO:0010629	negative regulation of gene expression	biological_process	0.77492	1	1	434	0		1	MDP0000314792
GO:0005667	transcription factor complex	cellular_component	0.77565	1	1	434	0		1	MDP0000187830
GO:0006163	purine nucleotide metabolic process	biological_process	0.77681	1	4	434	1	MDP0000302340	3	MDP0000257303,MDP0000302754,MDP0000252318
GO:0015276	ligand-gated ion channel activity	molecular_function	0.77862	1	1	434	1	MDP0000788186	0
GO:0022834	ligand-gated channel activity	molecular_function	0.77862	1	1	434	1	MDP0000788186	0
GO:0044262	cellular carbohydrate metabolic process	biological_process	0.77981	1	3	434	1	MDP0000267875	2	MDP0000331376,MDP0000783676
GO:0019693	ribose phosphate metabolic process	biological_process	0.78238	1	4	434	1	MDP0000302340	3	MDP0000271244,MDP0000302754,MDP0000257303
GO:0070008	serine-type exopeptidase activity	molecular_function	0.78265	1	1	434	1	MDP0000289880	0
GO:1901576	organic substance biosynthetic process	biological_process	0.78339	1	77	434	33	MDP0000151537,MDP0000207761,MDP0000783444,MDP0000223726,MDP0000320827,MDP0000307943,MDP0000580411,Novel02824,MDP0000243375,MDP0000216173,MDP0000120881,MDP0000133367,MDP0000245483,MDP0000083546,MDP0000285549,MDP0000168167,MDP0000232417,MDP0000217855,MDP0000523939,MDP0000221576,MDP0000176124,Novel00628,MDP0000755970,MDP0000267875,MDP0000144996,MDP0000827821,MDP0000492501,MDP0000865313,MDP0000564897…	44	MDP0000513732,MDP0000545420,MDP0000815065,MDP0000127542,MDP0000257349,MDP0000179085,MDP0000302754,MDP0000691413,MDP0000179769,MDP0000291838,MDP0000257303,MDP0000315706,MDP0000311522,MDP0000897736,MDP0000187830,MDP0000239684,MDP0000215990,Novel00658,Novel05742,MDP0000193097,MDP0000643281,MDP0000807190,MDP0000314792,MDP0000262805,MDP0000265885,MDP0000252318,MDP0000135063,MDP0000573521,MDP0000127499…
GO:0044003	modification by symbiont of host morphology or physiology	biological_process	0.78387	1	1	434	1	MDP0000641838	0
GO:0007005	mitochondrion organization	biological_process	0.78412	1	1	434	0		1	MDP0000643281
GO:0006753	nucleoside phosphate metabolic process	biological_process	0.78464	1	5	434	1	MDP0000302340	4	MDP0000257303,MDP0000302754,MDP0000271244,MDP0000252318
GO:0065003	macromolecular complex assembly	biological_process	0.78726	1	5	434	0		5	MDP0000316497,MDP0000179751,MDP0000841558,MDP0000122446,MDP0000643281
GO:0010646	regulation of cell communication	biological_process	0.78899	1	1	434	1	MDP0000151537	0
GO:0044237	cellular metabolic process	biological_process	0.78903	1	158	434	77	MDP0000175388,MDP0000878790,MDP0000176124,Novel02829,MDP0000523939,MDP0000221576,MDP0000699181,MDP0000420611,MDP0000216212,MDP0000932944,MDP0000194397,Novel00134,MDP0000302340,MDP0000141863,MDP0000153463,MDP0000736852,MDP0000438931,MDP0000942052,MDP0000865313,MDP0000492501,MDP0000222749,MDP0000303430,Novel03262,MDP0000254260,MDP0000207761,MDP0000243375,MDP0000216173,MDP0000821787,MDP0000232058,MD…	81	MDP0000442206,MDP0000127499,MDP0000271244,MDP0000135063,MDP0000155719,MDP0000265885,MDP0000653037,MDP0000783676,MDP0000766240,MDP0000251096,MDP0000479094,MDP0000316497,MDP0000301254,MDP0000599427,MDP0000198757,MDP0000314872,MDP0000286786,MDP0000250127,MDP0000803527,MDP0000218522,MDP0000302754,MDP0000179085,MDP0000194889,MDP0000257349,MDP0000127542,MDP0000815065,MDP0000513732,MDP0000294940,MDP0000…
GO:0048193	Golgi vesicle transport	biological_process	0.78953	1	2	434	1	Novel06159	1	MDP0000691413
GO:0005739	mitochondrion	cellular_component	0.79025	1	5	434	0		5	MDP0000219689,MDP0000643281,MDP0000302754,MDP0000190452,MDP0000557551
GO:0051817	modification of morphology or physiology of other organism involved in symbiotic interaction	biological_process	0.79028	1	1	434	1	MDP0000641838	0
GO:0023051	regulation of signaling	biological_process	0.79107	1	1	434	1	MDP0000151537	0
GO:0009579	thylakoid	cellular_component	0.79126	1	2	434	0		2	MDP0000264824,MDP0000122446
GO:0044436	thylakoid part	cellular_component	0.79126	1	2	434	0		2	MDP0000264824,MDP0000122446
GO:0006511	ubiquitin-dependent protein catabolic process	biological_process	0.79216	1	2	434	1	MDP0000198613	1	MDP0000311522
GO:0032040	small-subunit processome	cellular_component	0.79299	1	1	434	0		1	MDP0000194889
GO:0022613	ribonucleoprotein complex biogenesis	biological_process	0.79408	1	2	434	0		2	MDP0000127882,MDP0000764227
GO:0043412	macromolecule modification	biological_process	0.79486	1	50	434	30	MDP0000755970,MDP0000216212,MDP0000182693,MDP0000932944,Novel05991,MDP0000319574,MDP0000821787,MDP0000235029,MDP0000232058,MDP0000221576,MDP0000523939,MDP0000223726,MDP0000299975,MDP0000783444,MDP0000151537,MDP0000313102,MDP0000865313,MDP0000760802,MDP0000448457,MDP0000142904,MDP0000435842,MDP0000438931,MDP0000144996,MDP0000168167,MDP0000194397,MDP0000752881,MDP0000135877,MDP0000695032,MDP0000167…	20	MDP0000766240,MDP0000298031,MDP0000158037,MDP0000216765,MDP0000323246,MDP0000251096,MDP0000226074,MDP0000573521,MDP0000190452,MDP0000151578,MDP0000513732,MDP0000294940,MDP0000627768,MDP0000198757,MDP0000314872,MDP0000218522,MDP0000200920,MDP0000231519,MDP0000426154,MDP0000301254
GO:0019941	modification-dependent protein catabolic process	biological_process	0.79733	1	2	434	1	MDP0000198613	1	MDP0000311522
GO:0043632	modification-dependent macromolecule catabolic process	biological_process	0.79733	1	2	434	1	MDP0000198613	1	MDP0000311522
GO:0006887	exocytosis	biological_process	0.79884	1	1	434	0		1	MDP0000217112
GO:0001871	pattern binding	molecular_function	0.80068	1	1	434	0		1	Novel02663
GO:0030247	polysaccharide binding	molecular_function	0.80068	1	1	434	0		1	Novel02663
GO:0005179	hormone activity	molecular_function	0.8019	1	1	434	1	Novel02824	0
GO:0044448	cell cortex part	cellular_component	0.80212	1	1	434	0		1	MDP0000217112
GO:0072521	purine-containing compound metabolic process	biological_process	0.80244	1	4	434	1	MDP0000302340	3	MDP0000252318,MDP0000257303,MDP0000302754
GO:0032991	macromolecular complex	cellular_component	0.80276	1	40	434	13	MDP0000244971,MDP0000198613,MDP0000523939,MDP0000176124,MDP0000251942,MDP0000299010,Novel02824,MDP0000321952,MDP0000133367,MDP0000083546,MDP0000222749,MDP0000401899,MDP0000917573	27	MDP0000653931,MDP0000127542,MDP0000219689,MDP0000177640,MDP0000257349,MDP0000260671,MDP0000194889,MDP0000122446,MDP0000302754,MDP0000758112,MDP0000316497,MDP0000461119,MDP0000127882,MDP0000320004,MDP0000298555,MDP0000321643,MDP0000184935,MDP0000290737,MDP0000187830,MDP0000764227,MDP0000264824,MDP0000323490,MDP0000217112,MDP0000643281,MDP0000142642,MDP0000544509,MDP0000841558
GO:0035821	modification of morphology or physiology of other organism	biological_process	0.80311	1	1	434	1	MDP0000641838	0
GO:0018193	peptidyl-amino acid modification	biological_process	0.8058	1	1	434	1	MDP0000232058	0
GO:0006721	terpenoid metabolic process	biological_process	0.80694	1	1	434	1	MDP0000217855	0
GO:0016114	terpenoid biosynthetic process	biological_process	0.80694	1	1	434	1	MDP0000217855	0
GO:0098797	plasma membrane protein complex	cellular_component	0.80909	1	1	434	1	MDP0000244971	0
GO:0071822	protein complex subunit organization	biological_process	0.80929	1	5	434	0		5	MDP0000841558,MDP0000122446,MDP0000179751,MDP0000643281,MDP0000316497
GO:0003824	catalytic activity	molecular_function	0.80967	1	216	434	106	MDP0000427970,MDP0000841170,MDP0000290004,MDP0000902717,MDP0000283032,MDP0000438931,MDP0000942052,MDP0000153463,MDP0000865313,MDP0000222749,MDP0000188052,Novel02829,MDP0000878790,MDP0000229839,MDP0000515505,MDP0000221576,MDP0000523939,MDP0000132973,MDP0000196358,MDP0000250039,Novel03966,MDP0000226817,MDP0000420611,MDP0000216212,MDP0000242071,MDP0000209189,MDP0000932944,MDP0000752881,MDP0000135877…	110	MDP0000216549,MDP0000301254,MDP0000130108,MDP0000307237,MDP0000629440,MDP0000217005,MDP0000599427,MDP0000290737,MDP0000776779,MDP0000314872,Novel03499,MDP0000198757,MDP0000147872,MDP0000250127,MDP0000376664,MDP0000286786,MDP0000124013,MDP0000218522,MDP0000442206,MDP0000656720,MDP0000832105,MDP0000297851,MDP0000941173,MDP0000221993,MDP0000271244,MDP0000653037,MDP0000155719,MDP0000697620,MDP0000320…
GO:0009523	photosystem II	cellular_component	0.8101	1	1	434	0		1	MDP0000264824
GO:0005524	ATP binding	molecular_function	0.81046	1	70	434	37	MDP0000142904,MDP0000435842,MDP0000760802,MDP0000135877,MDP0000752881,MDP0000168167,MDP0000133367,MDP0000167597,MDP0000321952,Novel04981,MDP0000735861,MDP0000650225,MDP0000223726,MDP0000783444,MDP0000207919,MDP0000254260,MDP0000900994,MDP0000151537,MDP0000942052,MDP0000438931,MDP0000865313,MDP0000303430,MDP0000641838,MDP0000144996,Novel00134,MDP0000695032,MDP0000228680,MDP0000216212,MDP0000182693…	33	MDP0000136792,MDP0000219234,MDP0000807190,MDP0000200920,MDP0000215990,MDP0000426154,MDP0000187872,MDP0000298031,MDP0000127882,MDP0000323246,MDP0000216765,MDP0000226074,MDP0000294940,MDP0000513732,MDP0000198757,MDP0000314872,MDP0000286786,MDP0000255224,MDP0000218522,MDP0000301254,MDP0000629440,MDP0000231519,MDP0000521934,MDP0000158037,MDP0000766240,MDP0000320004,Novel00431,MDP0000251096,MDP0000573…
GO:1901135	carbohydrate derivative metabolic process	biological_process	0.81094	1	10	434	4	MDP0000674122,MDP0000244971,MDP0000302340,MDP0000420611	6	MDP0000230664,MDP0000271244,MDP0000136792,MDP0000302754,MDP0000257303,MDP0000262805
GO:1901565	organonitrogen compound catabolic process	biological_process	0.81153	1	1	434	1	MDP0000878790	0
GO:0000375	RNA splicing, via transesterification reactions	biological_process	0.81291	1	1	434	1	MDP0000401899	0
GO:0009127	purine nucleoside monophosphate biosynthetic process	biological_process	0.81414	1	1	434	0		1	MDP0000302754
GO:0009168	purine ribonucleoside monophosphate biosynthetic process	biological_process	0.81414	1	1	434	0		1	MDP0000302754
GO:0009116	nucleoside metabolic process	biological_process	0.81455	1	4	434	1	MDP0000302340	3	MDP0000257303,MDP0000302754,MDP0000230664
GO:1901657	glycosyl compound metabolic process	biological_process	0.81455	1	4	434	1	MDP0000302340	3	MDP0000302754,MDP0000257303,MDP0000230664
GO:0098796	membrane protein complex	cellular_component	0.81553	1	10	434	4	MDP0000244971,MDP0000083546,MDP0000198613,MDP0000917573	6	MDP0000264824,MDP0000643281,MDP0000127882,MDP0000219689,MDP0000320004,MDP0000302754
GO:0017038	protein import	biological_process	0.81593	1	1	434	0		1	MDP0000841558
GO:0016616	oxidoreductase activity, acting on the CH-OH group of donors, NAD or NADP as acceptor	molecular_function	0.81744	1	5	434	4	MDP0000167291,MDP0000151537,MDP0000188052,MDP0000216173	1	MDP0000233110
GO:0008047	enzyme activator activity	molecular_function	0.81839	1	1	434	1	MDP0000647467	0
GO:0005938	cell cortex	cellular_component	0.81885	1	1	434	0		1	MDP0000217112
GO:0008171	O-methyltransferase activity	molecular_function	0.81895	1	1	434	0		1	MDP0000190452
GO:0006096	glycolytic process	biological_process	0.8194	1	1	434	0		1	MDP0000257303
GO:0006757	ATP generation from ADP	biological_process	0.8194	1	1	434	0		1	MDP0000257303
GO:0009135	purine nucleoside diphosphate metabolic process	biological_process	0.8194	1	1	434	0		1	MDP0000257303
GO:0009179	purine ribonucleoside diphosphate metabolic process	biological_process	0.8194	1	1	434	0		1	MDP0000257303
GO:0009185	ribonucleoside diphosphate metabolic process	biological_process	0.8194	1	1	434	0		1	MDP0000257303
GO:0046031	ADP metabolic process	biological_process	0.8194	1	1	434	0		1	MDP0000257303
GO:0006313	transposition, DNA-mediated	biological_process	0.82004	1	1	434	1	Novel03262	0
GO:0032196	transposition	biological_process	0.82004	1	1	434	1	Novel03262	0
GO:0008152	metabolic process	biological_process	0.82046	1	223	434	113	MDP0000188052,MDP0000303430,MDP0000222749,MDP0000865313,MDP0000492501,MDP0000736852,MDP0000153463,MDP0000942052,MDP0000438931,MDP0000283032,MDP0000902717,Novel00134,MDP0000141863,MDP0000302340,MDP0000194397,MDP0000427970,MDP0000841170,MDP0000932944,MDP0000209189,MDP0000216212,MDP0000420611,MDP0000226817,MDP0000699181,MDP0000196358,MDP0000523939,MDP0000221576,MDP0000229839,MDP0000878790,MDP0000175…	110	MDP0000218522,MDP0000124013,MDP0000286786,MDP0000250127,MDP0000803527,MDP0000198757,Novel03499,MDP0000314872,MDP0000776779,MDP0000599427,MDP0000307237,MDP0000301254,MDP0000316497,MDP0000479094,MDP0000292676,MDP0000847523,MDP0000140483,MDP0000251096,MDP0000766240,MDP0000320004,MDP0000783676,MDP0000265885,MDP0000155719,MDP0000653037,MDP0000135063,MDP0000271244,MDP0000127499,MDP0000442206,Novel05742…
GO:0009156	ribonucleoside monophosphate biosynthetic process	biological_process	0.82312	1	1	434	0		1	MDP0000302754
GO:0000287	magnesium ion binding	molecular_function	0.82356	1	2	434	0		2	MDP0000217005,MDP0000257303
GO:0003774	motor activity	molecular_function	0.82475	1	2	434	1	MDP0000251942	1	MDP0000841558
GO:0006090	pyruvate metabolic process	biological_process	0.8249	1	1	434	0		1	MDP0000257303
GO:0003712	transcription cofactor activity	molecular_function	0.82523	1	2	434	0		2	MDP0000643281,MDP0000265885
GO:0003678	DNA helicase activity	molecular_function	0.82845	1	4	434	3	MDP0000168167,MDP0000755970,MDP0000207919	1	MDP0000573521
GO:0000989	transcription factor activity, transcription factor binding	molecular_function	0.82944	1	2	434	0		2	MDP0000643281,MDP0000265885
GO:0030684	preribosome	cellular_component	0.82975	1	1	434	0		1	MDP0000194889
GO:0008017	microtubule binding	molecular_function	0.82978	1	2	434	2	MDP0000303061,MDP0000150492	0
GO:0006165	nucleoside diphosphate phosphorylation	biological_process	0.83358	1	1	434	0		1	MDP0000257303
GO:0046939	nucleotide phosphorylation	biological_process	0.83358	1	1	434	0		1	MDP0000257303
GO:0044267	cellular protein metabolic process	biological_process	0.83879	1	62	434	39	MDP0000198613,MDP0000221576,MDP0000523939,MDP0000783444,MDP0000176124,MDP0000223726,MDP0000299975,MDP0000175388,MDP0000151537,MDP0000313102,MDP0000699181,MDP0000254260,MDP0000182693,MDP0000216212,Novel05991,MDP0000319574,MDP0000932944,MDP0000232058,MDP0000821787,MDP0000235029,MDP0000194397,MDP0000752881,MDP0000135877,MDP0000228680,MDP0000695032,MDP0000133367,MDP0000167597,MDP0000141863,MDP0000245…	23	MDP0000257349,MDP0000226074,MDP0000190452,MDP0000627768,MDP0000513732,MDP0000151578,MDP0000294940,MDP0000766240,MDP0000298555,MDP0000158037,MDP0000216765,MDP0000323246,MDP0000251096,MDP0000426154,MDP0000231519,MDP0000301254,MDP0000215990,MDP0000311522,MDP0000314872,MDP0000198757,MDP0000162938,MDP0000200920,MDP0000218522
GO:0046914	transition metal ion binding	molecular_function	0.84291	1	34	434	14	MDP0000821787,Novel05991,MDP0000551876,MDP0000299975,Novel03262,MDP0000321380,MDP0000231718,MDP0000782323,MDP0000565292,Novel02248,MDP0000448457,MDP0000285549,MDP0000083546,MDP0000427970	20	MDP0000461119,MDP0000585979,Novel00047,MDP0000653931,MDP0000758112,MDP0000713113,MDP0000179085,MDP0000194889,MDP0000177640,MDP0000136792,MDP0000643281,MDP0000807190,MDP0000692178,MDP0000230664,MDP0000147872,MDP0000142642,MDP0000879985,MDP0000290737,MDP0000599427,MDP0000321643
GO:0009165	nucleotide biosynthetic process	biological_process	0.8439	1	2	434	0		2	MDP0000252318,MDP0000302754
GO:1901293	nucleoside phosphate biosynthetic process	biological_process	0.8439	1	2	434	0		2	MDP0000302754,MDP0000252318
GO:0016820	hydrolase activity, acting on acid anhydrides, catalyzing transmembrane movement of substances	molecular_function	0.84712	1	2	434	0		2	MDP0000643281,MDP0000807190
GO:0033013	tetrapyrrole metabolic process	biological_process	0.84836	1	2	434	1	Novel02824	1	MDP0000442206
GO:0000278	mitotic cell cycle	biological_process	0.84967	1	2	434	2	MDP0000083546,MDP0000320827	0
GO:1903047	mitotic cell cycle process	biological_process	0.84967	1	2	434	2	MDP0000083546,MDP0000320827	0
GO:0004527	exonuclease activity	molecular_function	0.84968	1	1	434	1	MDP0000083546	0
GO:0009132	nucleoside diphosphate metabolic process	biological_process	0.84986	1	1	434	0		1	MDP0000257303
GO:0005976	polysaccharide metabolic process	biological_process	0.8507	1	2	434	1	MDP0000902717	1	Novel03499
GO:0009124	nucleoside monophosphate biosynthetic process	biological_process	0.85312	1	1	434	0		1	MDP0000302754
GO:0009100	glycoprotein metabolic process	biological_process	0.8536	1	1	434	0		1	MDP0000262805
GO:0048583	regulation of response to stimulus	biological_process	0.8586	1	1	434	1	MDP0000641838	0
GO:0043168	anion binding	molecular_function	0.85899	1	90	434	43	MDP0000695032,MDP0000228680,Novel00134,MDP0000271354,MDP0000302340,MDP0000188052,MDP0000144996,MDP0000641838,MDP0000303430,MDP0000865313,MDP0000306576,MDP0000438931,MDP0000942052,MDP0000313102,MDP0000250039,MDP0000523939,MDP0000221576,Novel02829,MDP0000932944,Novel05991,MDP0000235029,MDP0000755970,MDP0000216212,MDP0000182693,MDP0000167597,MDP0000133367,MDP0000321952,MDP0000168167,MDP0000752881,MD…	47	Novel03006,MDP0000217005,MDP0000629440,MDP0000231519,MDP0000301254,MDP0000218522,MDP0000286786,MDP0000255224,MDP0000198757,MDP0000544509,MDP0000314872,MDP0000151578,MDP0000627768,MDP0000653037,MDP0000221993,MDP0000252318,MDP0000573521,MDP0000442206,Novel00431,MDP0000281231,MDP0000251096,MDP0000282696,MDP0000320004,MDP0000766240,MDP0000521934,MDP0000158037,MDP0000426154,MDP0000215990,MDP0000233110…
GO:0005506	iron ion binding	molecular_function	0.86057	1	6	434	1	MDP0000427970	5	MDP0000807190,MDP0000599427,MDP0000136792,MDP0000692178,MDP0000230664
GO:0044430	cytoskeletal part	cellular_component	0.86331	1	3	434	2	MDP0000251942,Novel02824	1	MDP0000841558
GO:0055114	oxidation-reduction process	biological_process	0.86407	1	36	434	15	MDP0000216173,Novel02824,MDP0000215405,MDP0000209189,MDP0000160720,MDP0000151537,MDP0000167291,MDP0000123488,Novel05460,MDP0000217855,MDP0000291654,MDP0000188052,MDP0000427970,MDP0000285549,MDP0000271354	21	MDP0000257303,MDP0000302389,MDP0000292676,MDP0000523205,MDP0000442206,MDP0000293269,MDP0000262805,MDP0000264351,MDP0000253143,MDP0000152817,MDP0000185333,MDP0000807190,MDP0000305094,MDP0000692178,MDP0000230664,MDP0000203818,MDP0000233110,MDP0000599427,Novel04614,MDP0000252563,MDP0000388604
GO:0002376	immune system process	biological_process	0.86577	1	1	434	1	MDP0000641838	0
GO:0008380	RNA splicing	biological_process	0.86726	1	1	434	1	MDP0000401899	0
GO:0032940	secretion by cell	biological_process	0.86934	1	1	434	0		1	MDP0000217112
GO:0042278	purine nucleoside metabolic process	biological_process	0.87011	1	3	434	1	MDP0000302340	2	MDP0000302754,MDP0000257303
GO:0046128	purine ribonucleoside metabolic process	biological_process	0.87011	1	3	434	1	MDP0000302340	2	MDP0000302754,MDP0000257303
GO:0046903	secretion	biological_process	0.87102	1	1	434	0		1	MDP0000217112
GO:0090407	organophosphate biosynthetic process	biological_process	0.87138	1	4	434	0		4	MDP0000252318,MDP0000286786,MDP0000302754,MDP0000513732
GO:0042451	purine nucleoside biosynthetic process	biological_process	0.87245	1	1	434	0		1	MDP0000302754
GO:0046129	purine ribonucleoside biosynthetic process	biological_process	0.87245	1	1	434	0		1	MDP0000302754
GO:0006720	isoprenoid metabolic process	biological_process	0.87276	1	1	434	1	MDP0000217855	0
GO:0008299	isoprenoid biosynthetic process	biological_process	0.87276	1	1	434	1	MDP0000217855	0
GO:0006397	mRNA processing	biological_process	0.87376	1	2	434	2	MDP0000401899,Novel00134	0
GO:0044724	single-organism carbohydrate catabolic process	biological_process	0.87668	1	1	434	0		1	MDP0000257303
GO:0005509	calcium ion binding	molecular_function	0.87675	1	4	434	2	MDP0000163588,MDP0000245483	2	MDP0000218522,MDP0000301254
GO:0016614	oxidoreductase activity, acting on CH-OH group of donors	molecular_function	0.87693	1	5	434	4	MDP0000167291,MDP0000216173,MDP0000188052,MDP0000151537	1	MDP0000233110
GO:0061695	transferase complex, transferring phosphorus-containing groups	cellular_component	0.87899	1	1	434	1	MDP0000523939	0
GO:0008194	UDP-glycosyltransferase activity	molecular_function	0.8806	1	2	434	0		2	MDP0000783676,MDP0000331376
GO:0003690	double-stranded DNA binding	molecular_function	0.88071	1	1	434	0		1	MDP0000286786
GO:0004222	metalloendopeptidase activity	molecular_function	0.88117	1	1	434	1	MDP0000226817	0
GO:0009119	ribonucleoside metabolic process	biological_process	0.88419	1	3	434	1	MDP0000302340	2	MDP0000302754,MDP0000257303
GO:0008610	lipid biosynthetic process	biological_process	0.88573	1	6	434	2	MDP0000217855,MDP0000216173	4	MDP0000250127,MDP0000599427,MDP0000807190,Novel00658
GO:0006366	transcription from RNA polymerase II promoter	biological_process	0.88623	1	2	434	0		2	MDP0000315706,Novel05742
GO:0060589	nucleoside-triphosphatase regulator activity	molecular_function	0.8867	1	1	434	1	MDP0000699181	0
GO:0009163	nucleoside biosynthetic process	biological_process	0.89001	1	1	434	0		1	MDP0000302754
GO:0042455	ribonucleoside biosynthetic process	biological_process	0.89001	1	1	434	0		1	MDP0000302754
GO:1901659	glycosyl compound biosynthetic process	biological_process	0.89001	1	1	434	0		1	MDP0000302754
GO:0005856	cytoskeleton	cellular_component	0.89022	1	3	434	2	MDP0000251942,Novel02824	1	MDP0000841558
GO:0009150	purine ribonucleotide metabolic process	biological_process	0.89051	1	3	434	1	MDP0000302340	2	MDP0000302754,MDP0000257303
GO:0044703	multi-organism reproductive process	biological_process	0.89065	1	3	434	2	MDP0000817734,MDP0000817733	1	MDP0000294940
GO:0008134	transcription factor binding	molecular_function	0.89106	1	2	434	2	MDP0000168167,MDP0000755970	0
GO:0006417	regulation of translation	biological_process	0.89202	1	1	434	0		1	MDP0000162938
GO:0034248	regulation of cellular amide metabolic process	biological_process	0.89202	1	1	434	0		1	MDP0000162938
GO:0043167	ion binding	molecular_function	0.8922	1	140	434	67	MDP0000168167,MDP0000167597,MDP0000083546,MDP0000448457,MDP0000760802,MDP0000435842,MDP0000142904,MDP0000782323,MDP0000207919,MDP0000246967,MDP0000783444,MDP0000223726,MDP0000151537,Novel02824,MDP0000735861,Novel04981,MDP0000630979,MDP0000228680,MDP0000164538,MDP0000695032,MDP0000271354,Novel02248,MDP0000144996,MDP0000641838,MDP0000163588,MDP0000299975,MDP0000313102,MDP0000755970,MDP0000220601,MD…	73	MDP0000426154,Novel05229,MDP0000230664,MDP0000769354,MDP0000219234,MDP0000643281,MDP0000226074,MDP0000866956,MDP0000259837,MDP0000636860,Novel00047,MDP0000257303,MDP0000585979,MDP0000323246,MDP0000229070,MDP0000231519,MDP0000881950,MDP0000321643,MDP0000142642,MDP0000544509,MDP0000255224,MDP0000573521,MDP0000686610,MDP0000627768,MDP0000151578,MDP0000252318,MDP0000570413,MDP0000282696,MDP0000158037…
GO:0009521	photosystem	cellular_component	0.89386	1	1	434	0		1	MDP0000264824
GO:0009259	ribonucleotide metabolic process	biological_process	0.89418	1	3	434	1	MDP0000302340	2	MDP0000302754,MDP0000257303
GO:0000226	microtubule cytoskeleton organization	biological_process	0.89483	1	1	434	1	MDP0000303061	0
GO:0046034	ATP metabolic process	biological_process	0.89513	1	2	434	0		2	MDP0000257303,MDP0000302754
GO:0009152	purine ribonucleotide biosynthetic process	biological_process	0.89654	1	1	434	0		1	MDP0000302754
GO:0010608	posttranscriptional regulation of gene expression	biological_process	0.89844	1	1	434	0		1	MDP0000162938
GO:0016853	isomerase activity	molecular_function	0.89968	1	3	434	0		3	MDP0000653037,MDP0000257303,MDP0000271244
GO:0016887	ATPase activity	molecular_function	0.90084	1	10	434	4	MDP0000942052,MDP0000735861,MDP0000168167,MDP0000755970	6	MDP0000298031,MDP0000573521,MDP0000219234,MDP0000136792,MDP0000807190,MDP0000255224
GO:0009260	ribonucleotide biosynthetic process	biological_process	0.90154	1	1	434	0		1	MDP0000302754
GO:0046390	ribose phosphate biosynthetic process	biological_process	0.90154	1	1	434	0		1	MDP0000302754
GO:0009144	purine nucleoside triphosphate metabolic process	biological_process	0.90176	1	2	434	0		2	MDP0000302754,MDP0000257303
GO:0009199	ribonucleoside triphosphate metabolic process	biological_process	0.90176	1	2	434	0		2	MDP0000302754,MDP0000257303
GO:0009205	purine ribonucleoside triphosphate metabolic process	biological_process	0.90176	1	2	434	0		2	MDP0000257303,MDP0000302754
GO:0022414	reproductive process	biological_process	0.9039	1	3	434	2	MDP0000817733,MDP0000817734	1	MDP0000294940
GO:0044428	nuclear part	cellular_component	0.90416	1	9	434	2	MDP0000401899,MDP0000321952	7	MDP0000142642,MDP0000177640,MDP0000758112,MDP0000321643,MDP0000653931,MDP0000461119,MDP0000290737
GO:0008238	exopeptidase activity	molecular_function	0.90418	1	1	434	1	MDP0000289880	0
GO:0009141	nucleoside triphosphate metabolic process	biological_process	0.90579	1	2	434	0		2	MDP0000257303,MDP0000302754
GO:0004175	endopeptidase activity	molecular_function	0.90737	1	8	434	8	MDP0000229839,MDP0000231217,MDP0000121646,MDP0000226817,MDP0000196358,MDP0000299209,MDP0000222749,MDP0000289880	0
GO:0036094	small molecule binding	molecular_function	0.90912	1	90	434	42	Novel04981,Novel02824,MDP0000735861,MDP0000650225,MDP0000783444,MDP0000223726,MDP0000207919,MDP0000254260,MDP0000151537,MDP0000900994,MDP0000435842,MDP0000142904,MDP0000760802,MDP0000135877,MDP0000752881,MDP0000168167,MDP0000321952,MDP0000167597,MDP0000133367,MDP0000182693,MDP0000216212,MDP0000755970,MDP0000235029,Novel05991,MDP0000932944,Novel02829,MDP0000221576,MDP0000523939,MDP0000313102,MDP00…	48	MDP0000187872,MDP0000298031,MDP0000257303,MDP0000127882,MDP0000229070,MDP0000323246,MDP0000216765,MDP0000866956,MDP0000259837,MDP0000226074,MDP0000294940,MDP0000513732,MDP0000146255,MDP0000230664,MDP0000219234,MDP0000136792,MDP0000305094,MDP0000807190,MDP0000200920,MDP0000215990,MDP0000233110,MDP0000426154,MDP0000158037,MDP0000521934,MDP0000766240,MDP0000320004,MDP0000251096,MDP0000281231,Novel00…
GO:0000003	reproduction	biological_process	0.91095	1	2	434	2	MDP0000320827,MDP0000083546	0
GO:0016836	hydro-lyase activity	molecular_function	0.91221	1	1	434	0		1	MDP0000297851
GO:0098805	whole membrane	cellular_component	0.91242	1	2	434	0		2	MDP0000643281,MDP0000190452
GO:0022804	active transmembrane transporter activity	molecular_function	0.91447	1	4	434	3	Novel03502,MDP0000163588,MDP0000319220	1	MDP0000807190
GO:0000166	nucleotide binding	molecular_function	0.91563	1	88	434	41	MDP0000755970,MDP0000182693,MDP0000216212,Novel05991,MDP0000932944,MDP0000235029,MDP0000221576,MDP0000523939,Novel02829,MDP0000313102,MDP0000699181,MDP0000865313,MDP0000438931,MDP0000942052,MDP0000188052,MDP0000144996,MDP0000641838,MDP0000303430,MDP0000228680,MDP0000695032,MDP0000271354,Novel00134,Novel02824,MDP0000735861,Novel04981,MDP0000650225,MDP0000207919,MDP0000783444,MDP0000223726,MDP00001…	47	MDP0000320004,MDP0000766240,MDP0000158037,MDP0000521934,MDP0000281231,MDP0000251096,Novel00431,MDP0000573521,MDP0000442206,MDP0000653037,MDP0000627768,MDP0000151578,MDP0000252318,MDP0000221993,MDP0000544509,MDP0000314872,MDP0000198757,MDP0000218522,MDP0000255224,MDP0000286786,MDP0000231519,MDP0000629440,MDP0000301254,MDP0000252563,Novel03006,MDP0000298031,MDP0000187872,MDP0000257303,MDP0000216765…
GO:1901265	nucleoside phosphate binding	molecular_function	0.91563	1	88	434	41	MDP0000695032,MDP0000228680,Novel00134,MDP0000271354,MDP0000144996,MDP0000188052,MDP0000303430,MDP0000641838,MDP0000865313,MDP0000942052,MDP0000438931,MDP0000699181,MDP0000313102,MDP0000221576,MDP0000523939,Novel02829,MDP0000932944,Novel05991,MDP0000235029,MDP0000755970,MDP0000216212,MDP0000182693,MDP0000167597,MDP0000133367,MDP0000321952,MDP0000168167,MDP0000135877,MDP0000752881,MDP0000760802,MD…	47	Novel03006,MDP0000252563,MDP0000629440,MDP0000231519,MDP0000301254,MDP0000218522,MDP0000286786,MDP0000255224,MDP0000198757,MDP0000314872,MDP0000544509,MDP0000151578,MDP0000653037,MDP0000627768,MDP0000221993,MDP0000252318,MDP0000573521,MDP0000442206,Novel00431,MDP0000251096,MDP0000281231,MDP0000766240,MDP0000320004,MDP0000521934,MDP0000158037,MDP0000426154,MDP0000215990,MDP0000233110,MDP0000200920…
GO:0017076	purine nucleotide binding	molecular_function	0.91637	1	78	434	38	MDP0000932944,Novel05991,MDP0000235029,MDP0000755970,MDP0000216212,MDP0000182693,MDP0000699181,MDP0000313102,MDP0000221576,MDP0000523939,Novel02829,MDP0000144996,MDP0000303430,MDP0000641838,MDP0000865313,MDP0000942052,MDP0000438931,MDP0000695032,MDP0000228680,Novel00134,MDP0000650225,MDP0000735861,Novel04981,MDP0000900994,MDP0000151537,MDP0000254260,MDP0000207919,MDP0000223726,MDP0000783444,MDP00…	40	Novel00431,MDP0000251096,MDP0000281231,MDP0000766240,MDP0000320004,MDP0000521934,MDP0000158037,MDP0000151578,MDP0000627768,MDP0000653037,MDP0000221993,MDP0000252318,MDP0000573521,MDP0000218522,MDP0000286786,MDP0000255224,MDP0000198757,MDP0000314872,MDP0000544509,Novel03006,MDP0000629440,MDP0000231519,MDP0000301254,MDP0000323246,MDP0000216765,MDP0000127882,MDP0000229070,MDP0000187872,MDP0000298031…
GO:0009126	purine nucleoside monophosphate metabolic process	biological_process	0.91926	1	2	434	0		2	MDP0000302754,MDP0000257303
GO:0009167	purine ribonucleoside monophosphate metabolic process	biological_process	0.91926	1	2	434	0		2	MDP0000257303,MDP0000302754
GO:0003854	3-beta-hydroxy-delta5-steroid dehydrogenase activity	molecular_function	0.91967	1	1	434	1	MDP0000216173	0
GO:0016229	steroid dehydrogenase activity	molecular_function	0.91967	1	1	434	1	MDP0000216173	0
GO:0033764	steroid dehydrogenase activity, acting on the CH-OH group of donors, NAD or NADP as acceptor	molecular_function	0.91967	1	1	434	1	MDP0000216173	0
GO:0034357	photosynthetic membrane	cellular_component	0.92171	1	1	434	0		1	MDP0000264824
GO:0009161	ribonucleoside monophosphate metabolic process	biological_process	0.92244	1	2	434	0		2	MDP0000302754,MDP0000257303
GO:0008237	metallopeptidase activity	molecular_function	0.92289	1	1	434	1	MDP0000226817	0
GO:0001883	purine nucleoside binding	molecular_function	0.92343	1	77	434	37	MDP0000254260,MDP0000151537,MDP0000900994,MDP0000783444,MDP0000223726,MDP0000207919,MDP0000650225,Novel04981,MDP0000735861,MDP0000321952,MDP0000167597,MDP0000133367,MDP0000135877,MDP0000752881,MDP0000168167,MDP0000435842,MDP0000142904,MDP0000760802,MDP0000313102,Novel02829,MDP0000523939,MDP0000221576,MDP0000235029,Novel05991,MDP0000932944,MDP0000182693,MDP0000216212,MDP0000755970,Novel00134,MDP00…	40	MDP0000294940,MDP0000513732,MDP0000866956,MDP0000226074,MDP0000127882,MDP0000229070,MDP0000323246,MDP0000216765,MDP0000187872,MDP0000298031,MDP0000215990,MDP0000426154,MDP0000136792,MDP0000219234,MDP0000807190,MDP0000200920,MDP0000146255,MDP0000252318,MDP0000221993,MDP0000627768,MDP0000653037,MDP0000151578,MDP0000573521,MDP0000251096,MDP0000281231,Novel00431,MDP0000158037,MDP0000521934,MDP0000766…
GO:0032549	ribonucleoside binding	molecular_function	0.92343	1	77	434	37	MDP0000321952,MDP0000167597,MDP0000133367,MDP0000752881,MDP0000135877,MDP0000168167,MDP0000435842,MDP0000142904,MDP0000760802,MDP0000254260,MDP0000151537,MDP0000900994,MDP0000783444,MDP0000223726,MDP0000207919,MDP0000650225,Novel04981,MDP0000735861,Novel00134,MDP0000228680,MDP0000695032,MDP0000641838,MDP0000303430,MDP0000144996,MDP0000438931,MDP0000942052,MDP0000865313,MDP0000313102,Novel02829,MD…	40	MDP0000215990,MDP0000426154,MDP0000807190,MDP0000219234,MDP0000136792,MDP0000200920,MDP0000146255,MDP0000513732,MDP0000294940,MDP0000866956,MDP0000226074,MDP0000229070,MDP0000127882,MDP0000216765,MDP0000323246,MDP0000298031,MDP0000187872,Novel03006,MDP0000301254,MDP0000629440,MDP0000231519,MDP0000255224,MDP0000286786,MDP0000218522,MDP0000544509,MDP0000314872,MDP0000198757,MDP0000252318,MDP0000221…
GO:0032550	purine ribonucleoside binding	molecular_function	0.92343	1	77	434	37	MDP0000182693,MDP0000216212,MDP0000755970,MDP0000235029,Novel05991,MDP0000932944,Novel02829,MDP0000221576,MDP0000523939,MDP0000313102,MDP0000942052,MDP0000438931,MDP0000865313,MDP0000303430,MDP0000641838,MDP0000144996,Novel00134,MDP0000228680,MDP0000695032,Novel04981,MDP0000735861,MDP0000650225,MDP0000783444,MDP0000223726,MDP0000207919,MDP0000254260,MDP0000900994,MDP0000151537,MDP0000435842,MDP00…	40	MDP0000158037,MDP0000521934,MDP0000766240,MDP0000320004,MDP0000251096,MDP0000281231,Novel00431,MDP0000573521,MDP0000252318,MDP0000221993,MDP0000653037,MDP0000627768,MDP0000151578,MDP0000314872,MDP0000544509,MDP0000198757,MDP0000255224,MDP0000286786,MDP0000218522,MDP0000301254,MDP0000629440,MDP0000231519,Novel03006,MDP0000187872,MDP0000298031,MDP0000127882,MDP0000229070,MDP0000323246,MDP0000216765…
GO:0005737	cytoplasm	cellular_component	0.92394	1	29	434	12	MDP0000198613,MDP0000293045,MDP0000176124,MDP0000133367,MDP0000902717,Novel00134,MDP0000083546,MDP0000245483,MDP0000917573,MDP0000234552,MDP0000320827,MDP0000239645	17	MDP0000260671,MDP0000257349,MDP0000219689,MDP0000215990,MDP0000302754,MDP0000190452,MDP0000179751,MDP0000184935,MDP0000320004,MDP0000544509,MDP0000262805,MDP0000841558,MDP0000557551,MDP0000323490,MDP0000127882,MDP0000643281,MDP0000217112
GO:0001882	nucleoside binding	molecular_function	0.92428	1	77	434	37	MDP0000182693,MDP0000216212,MDP0000755970,MDP0000235029,Novel05991,MDP0000932944,Novel02829,MDP0000221576,MDP0000523939,MDP0000313102,MDP0000942052,MDP0000438931,MDP0000865313,MDP0000303430,MDP0000641838,MDP0000144996,Novel00134,MDP0000228680,MDP0000695032,Novel04981,MDP0000735861,MDP0000650225,MDP0000783444,MDP0000223726,MDP0000207919,MDP0000254260,MDP0000900994,MDP0000151537,MDP0000142904,MDP00…	40	MDP0000158037,MDP0000521934,MDP0000766240,MDP0000320004,MDP0000251096,MDP0000281231,Novel00431,MDP0000573521,MDP0000252318,MDP0000221993,MDP0000653037,MDP0000627768,MDP0000151578,MDP0000314872,MDP0000544509,MDP0000198757,MDP0000255224,MDP0000286786,MDP0000218522,MDP0000301254,MDP0000231519,MDP0000629440,Novel03006,MDP0000187872,MDP0000298031,MDP0000127882,MDP0000229070,MDP0000323246,MDP0000216765…
GO:0032555	purine ribonucleotide binding	molecular_function	0.92433	1	77	434	37	MDP0000760802,MDP0000435842,MDP0000142904,MDP0000321952,MDP0000133367,MDP0000167597,MDP0000168167,MDP0000135877,MDP0000752881,MDP0000650225,MDP0000735861,Novel04981,MDP0000151537,MDP0000900994,MDP0000254260,MDP0000207919,MDP0000783444,MDP0000223726,MDP0000144996,MDP0000303430,MDP0000641838,MDP0000865313,MDP0000942052,MDP0000438931,MDP0000228680,MDP0000695032,Novel00134,Novel05991,MDP0000932944,MD…	40	MDP0000200920,MDP0000219234,MDP0000136792,MDP0000807190,MDP0000146255,MDP0000426154,MDP0000215990,MDP0000323246,MDP0000216765,MDP0000127882,MDP0000229070,MDP0000187872,MDP0000298031,MDP0000294940,MDP0000513732,MDP0000226074,MDP0000866956,MDP0000218522,MDP0000255224,MDP0000286786,MDP0000314872,MDP0000544509,MDP0000198757,Novel03006,MDP0000629440,MDP0000231519,MDP0000301254,MDP0000251096,MDP0000281…
GO:0042626	ATPase activity, coupled to transmembrane movement of substances	molecular_function	0.92485	1	1	434	0		1	MDP0000807190
GO:0043492	ATPase activity, coupled to movement of substances	molecular_function	0.92485	1	1	434	0		1	MDP0000807190
GO:0006694	steroid biosynthetic process	biological_process	0.92664	1	1	434	1	MDP0000216173	0
GO:0006928	movement of cell or subcellular component	biological_process	0.93008	1	2	434	1	MDP0000736852	1	MDP0000841558
GO:0008202	steroid metabolic process	biological_process	0.93261	1	1	434	1	MDP0000216173	0
GO:0044711	single-organism biosynthetic process	biological_process	0.93337	1	17	434	5	MDP0000217855,MDP0000216173,Novel02824,MDP0000151537,MDP0000267875	12	Novel00658,MDP0000807190,MDP0000250127,MDP0000691413,MDP0000257303,MDP0000521934,MDP0000262805,MDP0000599427,MDP0000252563,MDP0000252318,MDP0000302754,MDP0000442206
GO:0009123	nucleoside monophosphate metabolic process	biological_process	0.93365	1	2	434	0		2	MDP0000302754,MDP0000257303
GO:0097367	carbohydrate derivative binding	molecular_function	0.93521	1	78	434	38	MDP0000641838,MDP0000303430,MDP0000144996,MDP0000438931,MDP0000942052,MDP0000865313,Novel00134,MDP0000228680,MDP0000695032,MDP0000235029,Novel05991,MDP0000932944,MDP0000182693,MDP0000216212,MDP0000755970,MDP0000313102,MDP0000293045,Novel02829,MDP0000221576,MDP0000523939,MDP0000142904,MDP0000435842,MDP0000760802,MDP0000321952,MDP0000133367,MDP0000167597,MDP0000752881,MDP0000135877,MDP0000168167,MD…	40	MDP0000255224,MDP0000286786,MDP0000218522,MDP0000544509,MDP0000314872,MDP0000198757,Novel03006,MDP0000301254,MDP0000231519,MDP0000629440,MDP0000281231,MDP0000251096,Novel00431,MDP0000158037,MDP0000521934,MDP0000320004,MDP0000766240,MDP0000252318,MDP0000221993,MDP0000627768,MDP0000653037,MDP0000151578,MDP0000573521,MDP0000807190,MDP0000219234,MDP0000136792,MDP0000200920,MDP0000146255,MDP0000215990…
GO:0016491	oxidoreductase activity	molecular_function	0.93841	1	34	434	14	MDP0000427970,MDP0000285549,MDP0000271354,MDP0000123488,MDP0000167291,MDP0000188052,Novel05460,MDP0000217855,MDP0000160720,MDP0000151537,MDP0000216173,MDP0000215405,Novel02824,MDP0000209189	20	MDP0000233110,MDP0000388604,MDP0000599427,Novel04614,MDP0000252563,MDP0000152817,MDP0000253143,MDP0000264351,MDP0000557551,MDP0000124013,MDP0000203818,MDP0000185333,MDP0000807190,MDP0000305094,MDP0000230664,MDP0000692178,MDP0000265006,MDP0000442206,MDP0000257303,MDP0000523205
GO:0034637	cellular carbohydrate biosynthetic process	biological_process	0.93853	1	1	434	1	MDP0000267875	0
GO:0032553	ribonucleotide binding	molecular_function	0.93853	1	77	434	37	Novel02829,MDP0000221576,MDP0000523939,MDP0000313102,MDP0000216212,MDP0000182693,MDP0000755970,MDP0000235029,MDP0000932944,Novel05991,Novel00134,MDP0000695032,MDP0000228680,MDP0000438931,MDP0000942052,MDP0000865313,MDP0000641838,MDP0000303430,MDP0000144996,MDP0000223726,MDP0000783444,MDP0000207919,MDP0000254260,MDP0000900994,MDP0000151537,Novel04981,MDP0000735861,MDP0000650225,MDP0000752881,MDP00…	40	MDP0000573521,MDP0000221993,MDP0000252318,MDP0000151578,MDP0000653037,MDP0000627768,MDP0000521934,MDP0000158037,MDP0000320004,MDP0000766240,Novel00431,MDP0000281231,MDP0000251096,MDP0000301254,MDP0000231519,MDP0000629440,Novel03006,MDP0000198757,MDP0000544509,MDP0000314872,MDP0000286786,MDP0000255224,MDP0000218522,MDP0000866956,MDP0000226074,MDP0000513732,MDP0000294940,MDP0000298031,MDP0000187872…
GO:0042623	ATPase activity, coupled	molecular_function	0.93923	1	2	434	0		2	MDP0000807190,MDP0000573521
GO:0004190	aspartic-type endopeptidase activity	molecular_function	0.94115	1	1	434	1	MDP0000299209	0
GO:0070001	aspartic-type peptidase activity	molecular_function	0.94115	1	1	434	1	MDP0000299209	0
GO:0044459	plasma membrane part	cellular_component	0.94209	1	1	434	1	MDP0000244971	0
GO:0030554	adenyl nucleotide binding	molecular_function	0.94794	1	72	434	38	MDP0000133367,MDP0000167597,MDP0000321952,MDP0000135877,MDP0000752881,MDP0000168167,MDP0000142904,MDP0000435842,MDP0000760802,MDP0000254260,MDP0000900994,MDP0000151537,MDP0000223726,MDP0000783444,MDP0000207919,MDP0000650225,Novel04981,MDP0000735861,Novel00134,MDP0000695032,MDP0000228680,MDP0000303430,MDP0000641838,MDP0000144996,MDP0000942052,MDP0000438931,MDP0000865313,MDP0000699181,MDP0000313102…	34	MDP0000215990,MDP0000426154,MDP0000219234,MDP0000136792,MDP0000807190,MDP0000200920,MDP0000146255,MDP0000294940,MDP0000513732,MDP0000226074,MDP0000127882,MDP0000323246,MDP0000216765,MDP0000187872,MDP0000298031,MDP0000301254,MDP0000231519,MDP0000629440,MDP0000286786,MDP0000255224,MDP0000218522,MDP0000198757,MDP0000314872,MDP0000221993,MDP0000151578,MDP0000627768,MDP0000653037,MDP0000573521,Novel00…
GO:0015399	primary active transmembrane transporter activity	molecular_function	0.94836	1	1	434	0		1	MDP0000807190
GO:0015405	P-P-bond-hydrolysis-driven transmembrane transporter activity	molecular_function	0.94836	1	1	434	0		1	MDP0000807190
GO:0015979	photosynthesis	biological_process	0.95022	1	1	434	0		1	MDP0000264824
GO:0044444	cytoplasmic part	cellular_component	0.95085	1	21	434	6	MDP0000245483,MDP0000176124,MDP0000198613,MDP0000239645,MDP0000234552,MDP0000917573	15	MDP0000184935,MDP0000302754,MDP0000179751,MDP0000190452,MDP0000260671,MDP0000219689,MDP0000257349,MDP0000643281,MDP0000127882,MDP0000217112,MDP0000323490,MDP0000841558,MDP0000557551,MDP0000320004,MDP0000544509
GO:0032559	adenyl ribonucleotide binding	molecular_function	0.95467	1	71	434	37	MDP0000755970,MDP0000182693,MDP0000216212,Novel05991,MDP0000932944,MDP0000235029,MDP0000221576,MDP0000523939,Novel02829,MDP0000313102,MDP0000865313,MDP0000942052,MDP0000438931,MDP0000144996,MDP0000303430,MDP0000641838,MDP0000228680,MDP0000695032,Novel00134,MDP0000735861,Novel04981,MDP0000650225,MDP0000207919,MDP0000783444,MDP0000223726,MDP0000900994,MDP0000151537,MDP0000254260,MDP0000760802,MDP00…	34	MDP0000766240,MDP0000320004,MDP0000158037,MDP0000521934,MDP0000251096,Novel00431,MDP0000573521,MDP0000653037,MDP0000627768,MDP0000151578,MDP0000221993,MDP0000314872,MDP0000198757,MDP0000218522,MDP0000255224,MDP0000286786,MDP0000231519,MDP0000629440,MDP0000301254,MDP0000187872,MDP0000298031,MDP0000323246,MDP0000216765,MDP0000127882,MDP0000226074,MDP0000294940,MDP0000513732,MDP0000146255,MDP0000200…
GO:0004386	helicase activity	molecular_function	0.95575	1	4	434	3	MDP0000168167,MDP0000207919,MDP0000755970	1	MDP0000573521
GO:1901564	organonitrogen compound metabolic process	biological_process	0.95893	1	26	434	8	Novel02824,MDP0000168167,MDP0000878790,MDP0000176124,MDP0000133367,MDP0000151537,MDP0000302340,MDP0000271354	18	MDP0000282696,MDP0000257303,MDP0000521934,MDP0000264824,MDP0000162938,Novel00431,MDP0000286786,MDP0000691413,MDP0000230664,MDP0000127560,MDP0000257349,MDP0000302754,MDP0000215990,MDP0000442206,MDP0000513732,MDP0000271244,MDP0000252563,MDP0000252318
GO:0044446	intracellular organelle part	cellular_component	0.95957	1	21	434	6	MDP0000401899,Novel02824,MDP0000917573,MDP0000239645,MDP0000251942,MDP0000321952	15	MDP0000320004,MDP0000142642,MDP0000841558,MDP0000557551,MDP0000643281,MDP0000127882,MDP0000461119,MDP0000219689,MDP0000177640,MDP0000758112,MDP0000302754,MDP0000190452,MDP0000653931,MDP0000321643,MDP0000290737
GO:0044712	single-organism catabolic process	biological_process	0.96234	1	2	434	1	MDP0000878790	1	MDP0000257303
GO:0006508	proteolysis	biological_process	0.96235	1	11	434	10	MDP0000226817,MDP0000196358,MDP0000289880,MDP0000222749,MDP0000299209,MDP0000291654,MDP0000231217,MDP0000198613,MDP0000229839,MDP0000239617	1	MDP0000311522
GO:0005886	plasma membrane	cellular_component	0.96311	1	2	434	1	MDP0000244971	1	MDP0000160384
GO:0044422	organelle part	cellular_component	0.9637	1	21	434	6	Novel02824,MDP0000401899,MDP0000917573,MDP0000239645,MDP0000251942,MDP0000321952	15	MDP0000142642,MDP0000320004,MDP0000841558,MDP0000557551,MDP0000461119,MDP0000127882,MDP0000643281,MDP0000177640,MDP0000219689,MDP0000190452,MDP0000302754,MDP0000758112,MDP0000321643,MDP0000653931,MDP0000290737
GO:0043566	structure-specific DNA binding	molecular_function	0.96443	1	1	434	0		1	MDP0000286786
GO:0016705	oxidoreductase activity, acting on paired donors, with incorporation or reduction of molecular oxygen	molecular_function	0.96451	1	5	434	2	MDP0000427970,Novel02824	3	MDP0000230664,MDP0000692178,MDP0000442206
GO:0032268	regulation of cellular protein metabolic process	biological_process	0.96825	1	1	434	0		1	MDP0000162938
GO:0016758	transferase activity, transferring hexosyl groups	molecular_function	0.96951	1	5	434	1	MDP0000580411	4	MDP0000331376,MDP0000950422,MDP0000307237,MDP0000783676
GO:0051246	regulation of protein metabolic process	biological_process	0.9711	1	1	434	0		1	MDP0000162938
GO:0016192	vesicle-mediated transport	biological_process	0.9711	1	5	434	2	Novel06159,MDP0000198613	3	MDP0000653931,MDP0000217112,MDP0000691413
GO:0005488	binding	molecular_function	0.97253	1	262	434	123	MDP0000167597,MDP0000120881,MDP0000832931,MDP0000083546,Novel05460,MDP0000374252,MDP0000448457,MDP0000917573,MDP0000142904,MDP0000246967,MDP0000207919,MDP0000223726,MDP0000783444,MDP0000735861,MDP0000304911,MDP0000294213,MDP0000695032,MDP0000228680,MDP0000144996,MDP0000641838,MDP0000713403,MDP0000564897,MDP0000195437,Novel02248,MDP0000121646,MDP0000198613,MDP0000163588,MDP0000293045,MDP0000220601…	139	MDP0000780534,MDP0000239684,MDP0000173498,Novel05229,MDP0000769354,MDP0000193097,MDP0000230664,MDP0000264351,Novel00047,MDP0000545420,MDP0000226074,MDP0000126983,MDP0000259837,MDP0000523205,MDP0000323246,MDP0000585979,MDP0000321643,MDP0000231519,MDP0000764227,MDP0000122554,MDP0000881950,Novel02663,MDP0000255224,MDP0000278750,MDP0000544509,MDP0000266454,MDP0000252318,MDP0000570413,MDP0000244589,MD…
GO:0030117	membrane coat	cellular_component	0.97472	1	1	434	1	MDP0000198613	0
GO:0048475	coated membrane	cellular_component	0.97472	1	1	434	1	MDP0000198613	0
GO:0016051	carbohydrate biosynthetic process	biological_process	0.97813	1	1	434	1	MDP0000267875	0
GO:0044710	single-organism metabolic process	biological_process	0.98069	1	71	434	30	MDP0000878790,MDP0000198613,MDP0000420611,MDP0000755970,MDP0000209189,MDP0000674122,MDP0000427970,MDP0000271354,MDP0000302340,MDP0000267875,MDP0000167291,MDP0000188052,Novel03262,MDP0000160720,MDP0000207919,MDP0000244971,MDP0000151537,MDP0000216173,Novel02824,MDP0000215405,MDP0000299010,MDP0000168167,MDP0000319220,MDP0000285549,MDP0000133367,MDP0000374252,MDP0000123488,Novel05460,MDP0000217855,MD…	41	MDP0000442206,MDP0000293269,MDP0000573521,MDP0000271244,MDP0000252318,MDP0000521934,MDP0000282696,MDP0000783676,Novel00431,MDP0000292676,MDP0000127560,MDP0000252563,MDP0000599427,MDP0000331376,MDP0000152817,MDP0000286786,MDP0000250127,MDP0000203818,MDP0000302754,MDP0000194889,MDP0000257303,MDP0000302389,MDP0000691413,MDP0000523205,MDP0000215990,MDP0000233110,Novel04614,MDP0000388604,MDP0000264351…
GO:0020037	heme binding	molecular_function	0.98571	1	4	434	3	MDP0000209189,Novel05460,MDP0000427970	1	MDP0000692178
GO:0070011	peptidase activity, acting on L-amino acid peptides	molecular_function	0.98684	1	9	434	9	MDP0000222749,MDP0000196358,MDP0000289880,MDP0000299209,MDP0000121646,MDP0000226817,MDP0000239617,MDP0000229839,MDP0000231217	0
GO:0008233	peptidase activity	molecular_function	0.98705	1	10	434	10	MDP0000229839,MDP0000231217,MDP0000239617,MDP0000121646,MDP0000226817,MDP0000299209,MDP0000196358,MDP0000222749,MDP0000289880,MDP0000291654	0
GO:0044723	single-organism carbohydrate metabolic process	biological_process	0.98832	1	4	434	1	MDP0000267875	3	MDP0000331376,MDP0000257303,MDP0000783676
GO:1902589	single-organism organelle organization	biological_process	0.98848	1	3	434	2	MDP0000303061,MDP0000207919	1	MDP0000643281
GO:0046906	tetrapyrrole binding	molecular_function	0.98876	1	4	434	3	MDP0000209189,MDP0000427970,Novel05460	1	MDP0000692178
GO:1901566	organonitrogen compound biosynthetic process	biological_process	0.98911	1	16	434	4	Novel02824,MDP0000176124,MDP0000133367,MDP0000151537	12	MDP0000257303,MDP0000521934,MDP0000286786,MDP0000691413,MDP0000162938,MDP0000302754,MDP0000215990,MDP0000442206,MDP0000257349,MDP0000252563,MDP0000252318,MDP0000513732
GO:0030529	ribonucleoprotein complex	cellular_component	0.98959	1	5	434	2	MDP0000401899,MDP0000176124	3	MDP0000194889,MDP0000257349,MDP0000764227
GO:0007017	microtubule-based process	biological_process	0.99125	1	1	434	1	MDP0000303061	0
GO:0043604	amide biosynthetic process	biological_process	0.9933	1	7	434	2	MDP0000176124,MDP0000133367	5	MDP0000691413,MDP0000215990,MDP0000521934,MDP0000257349,MDP0000162938
GO:0005694	chromosome	cellular_component	0.99556	1	1	434	0		1	MDP0000653037
GO:0043603	cellular amide metabolic process	biological_process	0.99634	1	7	434	2	MDP0000176124,MDP0000133367	5	MDP0000691413,MDP0000215990,MDP0000521934,MDP0000162938,MDP0000257349
GO:0005840	ribosome	cellular_component	0.9969	1	2	434	1	MDP0000176124	1	MDP0000257349
GO:0003735	structural constituent of ribosome	molecular_function	0.99691	1	2	434	1	MDP0000176124	1	MDP0000257349
GO:0006412	translation	biological_process	0.99843	1	5	434	2	MDP0000176124,MDP0000133367	3	MDP0000215990,MDP0000257349,MDP0000162938
GO:0005198	structural molecule activity	molecular_function	0.99854	1	5	434	3	MDP0000176124,Novel06159,Novel02824	2	MDP0000841558,MDP0000257349
GO:0043043	peptide biosynthetic process	biological_process	0.99883	1	5	434	2	MDP0000176124,MDP0000133367	3	MDP0000215990,MDP0000162938,MDP0000257349
GO:1901137	carbohydrate derivative biosynthetic process	biological_process	0.99894	1	1	434	0		1	MDP0000302754
GO:0006518	peptide metabolic process	biological_process	0.9992	1	5	434	2	MDP0000133367,MDP0000176124	3	MDP0000257349,MDP0000162938,MDP0000215990
GO:0043232	intracellular non-membrane-bounded organelle	cellular_component	0.99971	1	6	434	3	MDP0000251942,MDP0000176124,Novel02824	3	MDP0000841558,MDP0000257349,MDP0000653037
GO:0043228	non-membrane-bounded organelle	cellular_component	0.9998	1	6	434	3	Novel02824,MDP0000176124,MDP0000251942	3	MDP0000257349,MDP0000653037,MDP0000841558
GO:0043531	ADP binding	molecular_function	0.99998	1	4	434	3	MDP0000321952,MDP0000207919,MDP0000735861	1	MDP0000146255

## Sheet: HY_20_14 vs HY_4_14
GO_accession	Description	Term_type	Over_represented_pValue	Corrected_pValue	DEG_item	DEG_list	Up	Up_Gene_names	Down	Down_Gene_names
GO:1901576	organic substance biosynthetic process	biological_process	9.9514e-12	3.1482e-08	1925	8885	958	Novel04791,MDP0000154424,MDP0000229034,Novel02497,MDP0000643331,MDP0000120390,MDP0000262555,MDP0000697771,MDP0000247171,MDP0000275397,MDP0000260695,MDP0000129009,MDP0000256621,MDP0000707539,MDP0000258161,MDP0000839921,MDP0000310271,MDP0000316095,MDP0000303041,MDP0000139073,MDP0000230769,MDP0000272708,MDP0000674305,MDP0000310875,MDP0000287262,MDP0000276765,MDP0000215569,MDP0000164531,MDP0000299779…	967	MDP0000897736,MDP0000819112,MDP0000173449,MDP0000857446,MDP0000170311,MDP0000174740,MDP0000131346,MDP0000278022,MDP0000120977,MDP0000265452,Novel02913,MDP0000208601,MDP0000305994,Novel02718,MDP0000152386,MDP0000244469,MDP0000249161,MDP0000231668,MDP0000146673,MDP0000208448,MDP0000149676,MDP0000374183,Novel06265,MDP0000218232,MDP0000937986,MDP0000158812,MDP0000127515,MDP0000200579,MDP0000180593,MD…
GO:0009058	biosynthetic process	biological_process	1.3222e-11	3.1482e-08	2013	8885	1000	MDP0000742239,MDP0000248364,MDP0000890680,MDP0000177778,MDP0000312225,MDP0000246915,MDP0000221215,MDP0000346576,MDP0000192364,MDP0000196450,MDP0000736167,MDP0000127145,MDP0000560127,MDP0000222300,MDP0000234735,MDP0000882983,MDP0000653877,MDP0000527802,MDP0000207346,MDP0000165453,MDP0000135680,MDP0000212327,MDP0000163645,MDP0000193139,MDP0000164320,MDP0000740024,MDP0000487255,Novel00658,MDP0000215…	1013	MDP0000179119,MDP0000268306,MDP0000151537,MDP0000251454,MDP0000598064,MDP0000129860,MDP0000303078,MDP0000317857,MDP0000455180,MDP0000459249,MDP0000121258,MDP0000312056,MDP0000274994,MDP0000255598,MDP0000291439,MDP0000318858,MDP0000245931,Novel02551,MDP0000209776,MDP0000575440,MDP0000263921,MDP0000227061,MDP0000320156,MDP0000470441,Novel01514,MDP0000148178,MDP0000842644,MDP0000292449,MDP0000437894…
GO:0044249	cellular biosynthetic process	biological_process	7.6182e-11	1.2093e-07	1845	8885	928	MDP0000236092,MDP0000376704,MDP0000256496,MDP0000456476,MDP0000170428,MDP0000248682,MDP0000138855,MDP0000319456,MDP0000557282,MDP0000230511,Novel05249,MDP0000156783,MDP0000691413,MDP0000127499,MDP0000213491,MDP0000240375,MDP0000305716,MDP0000313603,MDP0000630768,Novel06379,MDP0000224540,MDP0000795631,MDP0000611602,MDP0000448786,MDP0000452083,MDP0000942281,MDP0000554054,MDP0000265388,MDP0000254511…	917	MDP0000186491,Novel05296,MDP0000128560,MDP0000727570,MDP0000230456,MDP0000177114,MDP0000279453,MDP0000227654,MDP0000178334,MDP0000268364,MDP0000209488,MDP0000308148,MDP0000160227,MDP0000228070,MDP0000564897,MDP0000247149,MDP0000293066,MDP0000509768,MDP0000917325,MDP0000288462,MDP0000948037,MDP0000388232,MDP0000146933,Novel02162,MDP0000704996,Novel00357,MDP0000204900,MDP0000564492,MDP0000314572,MD…
GO:0005575	cellular_component	cellular_component	5.5312e-09	6.1729e-06	3541	8885	1554	MDP0000695512,MDP0000664781,MDP0000924844,MDP0000362244,MDP0000297156,Novel02192,MDP0000827624,MDP0000132950,MDP0000165715,MDP0000931380,MDP0000184228,MDP0000179176,MDP0000830621,MDP0000242185,MDP0000298512,MDP0000128931,MDP0000164539,MDP0000320805,MDP0000335044,MDP0000163291,Novel01398,MDP0000131368,MDP0000864240,MDP0000150929,MDP0000199853,MDP0000217508,MDP0000185086,MDP0000262005,MDP0000464636…	1987	MDP0000275608,Novel04599,MDP0000148532,MDP0000147795,MDP0000252095,MDP0000291322,MDP0000321125,MDP0000794476,MDP0000274921,MDP0000141102,MDP0000573460,MDP0000136755,MDP0000268194,MDP0000203505,MDP0000288943,MDP0000199621,MDP0000199052,MDP0000252423,MDP0000532243,MDP0000250639,Novel01830,MDP0000321007,MDP0000259253,MDP0000326906,MDP0000294382,MDP0000933945,MDP0000157816,MDP0000304854,MDP0000238285…
GO:1901564	organonitrogen compound metabolic process	biological_process	7.0674e-09	6.1729e-06	860	8885	507	Novel04929,MDP0000049035,MDP0000196555,MDP0000633931,MDP0000743397,MDP0000906779,MDP0000194622,MDP0000287275,MDP0000271354,MDP0000302737,MDP0000519967,MDP0000799741,MDP0000279710,MDP0000413760,MDP0000173365,MDP0000203102,MDP0000885704,MDP0000156683,MDP0000272545,MDP0000325411,MDP0000265765,MDP0000426285,MDP0000534271,MDP0000119952,MDP0000194288,MDP0000136709,MDP0000620733,MDP0000321484,MDP0000536…	353	MDP0000231312,MDP0000172208,MDP0000701077,MDP0000233934,Novel03064,MDP0000157382,MDP0000185362,MDP0000228839,Novel00602,MDP0000524885,MDP0000148535,MDP0000171041,MDP0000404324,MDP0000709006,Novel02393,MDP0000254398,Novel00739,MDP0000251795,MDP0000303078,MDP0000442206,Novel03200,MDP0000211550,MDP0000151537,MDP0000316281,MDP0000573178,MDP0000318858,MDP0000274994,MDP0000312056,MDP0000188669,MDP00002…
GO:0006807	nitrogen compound metabolic process	biological_process	7.7777e-09	6.1729e-06	2262	8885	1151	MDP0000770775,MDP0000147398,MDP0000286784,MDP0000130679,MDP0000178768,MDP0000205210,MDP0000617187,MDP0000450991,MDP0000396774,MDP0000208171,MDP0000361591,Novel00974,MDP0000866499,MDP0000776953,MDP0000736915,MDP0000313025,MDP0000123573,MDP0000623542,MDP0000422690,MDP0000205129,MDP0000361838,MDP0000248108,MDP0000301951,MDP0000321783,MDP0000475073,MDP0000845717,MDP0000436207,MDP0000168167,MDP0000287…	1111	MDP0000124500,MDP0000120158,MDP0000302753,MDP0000157962,MDP0000124883,MDP0000898700,MDP0000169601,MDP0000155840,MDP0000232533,Novel05760,MDP0000432128,MDP0000617037,MDP0000228546,MDP0000171907,MDP0000279191,MDP0000573982,MDP0000191710,MDP0000237903,MDP0000123958,MDP0000187830,MDP0000321577,MDP0000232050,MDP0000136760,Novel05010,MDP0000123667,MDP0000754022,MDP0000231512,MDP0000193097,MDP0000309314…
GO:0044271	cellular nitrogen compound biosynthetic process	biological_process	1.6878e-08	1.1482e-05	1425	8885	765	Novel04945,MDP0000626096,Novel01882,MDP0000237498,MDP0000136652,MDP0000320321,MDP0000823582,MDP0000505487,Novel03746,MDP0000149868,MDP0000225222,MDP0000151647,MDP0000288192,MDP0000147667,MDP0000933051,Novel04292,Novel00137,MDP0000203685,MDP0000274402,MDP0000328568,MDP0000770881,MDP0000327325,MDP0000188480,MDP0000314518,MDP0000134250,MDP0000295408,MDP0000303386,Novel04868,MDP0000313509,MDP00005554…	660	MDP0000323779,MDP0000689946,MDP0000304113,Novel00607,MDP0000361589,MDP0000200184,MDP0000188520,MDP0000634006,MDP0000151417,MDP0000161955,MDP0000360515,MDP0000599845,MDP0000294785,MDP0000176769,MDP0000822021,MDP0000657441,Novel02892,MDP0000307797,MDP0000171011,MDP0000130686,MDP0000388545,MDP0000935652,MDP0000268730,MDP0000145903,MDP0000399163,MDP0000249804,MDP0000233569,MDP0000297702,Novel01545,MD…
GO:0034641	cellular nitrogen compound metabolic process	biological_process	6.939e-08	4.1304e-05	2120	8885	1076	MDP0000541368,MDP0000301871,MDP0000306147,MDP0000320189,Novel00617,MDP0000258630,MDP0000815270,Novel05993,MDP0000281359,MDP0000543224,MDP0000944409,MDP0000169621,MDP0000242476,MDP0000680417,MDP0000318115,MDP0000313014,MDP0000448715,MDP0000175344,MDP0000190552,MDP0000156617,MDP0000757192,MDP0000167862,MDP0000189047,MDP0000293164,MDP0000136726,MDP0000675059,MDP0000236328,MDP0000241035,MDP0000686885…	1044	MDP0000268093,MDP0000164473,MDP0000147906,MDP0000162365,MDP0000257727,Novel05952,MDP0000238119,MDP0000294450,MDP0000524742,MDP0000234984,Novel02993,MDP0000197706,MDP0000226301,MDP0000153306,MDP0000153395,MDP0000137561,MDP0000144846,MDP0000690689,MDP0000121461,MDP0000477774,MDP0000167866,MDP0000196740,MDP0000481448,MDP0000298141,MDP0000289028,MDP0000372490,MDP0000191398,Novel04962,MDP0000581822,MD…
GO:0048037	cofactor binding	molecular_function	1.6669e-07	8.8199e-05	390	8885	172	Novel00156,MDP0000452083,MDP0000227773,MDP0000170450,MDP0000214088,MDP0000265388,MDP0000942281,MDP0000148978,MDP0000167862,MDP0000167829,MDP0000325800,MDP0000831656,MDP0000175650,MDP0000306147,Novel05009,MDP0000242477,Novel01059,MDP0000236092,MDP0000201850,MDP0000133528,MDP0000201435,MDP0000181421,MDP0000374700,MDP0000543224,MDP0000130200,MDP0000274090,MDP0000745172,MDP0000751143,MDP0000274423,MD…	218	MDP0000249969,MDP0000183299,MDP0000315078,Novel00249,MDP0000167955,MDP0000160227,MDP0000171573,MDP0000181490,MDP0000300208,MDP0000872868,MDP0000588069,MDP0000282696,MDP0000323095,MDP0000146605,MDP0000250354,MDP0000235930,MDP0000301893,MDP0000137211,MDP0000265632,MDP0000212123,MDP0000188052,MDP0000310834,MDP0000167727,MDP0000211810,MDP0000259421,MDP0000666539,MDP0000288948,MDP0000191398,MDP0000077…
GO:0005578	proteinaceous extracellular matrix	cellular_component	1.2129e-06	0.00057758	60	8885	23	MDP0000392624,MDP0000380330,MDP0000232885,MDP0000457940,MDP0000494270,MDP0000218522,MDP0000859609,MDP0000294840,MDP0000303736,MDP0000146799,MDP0000311133,Novel02211,MDP0000896035,MDP0000920355,MDP0000306089,MDP0000606583,MDP0000294713,MDP0000828339,MDP0000583167,MDP0000208420,MDP0000245413,MDP0000328568,MDP0000216112	37	MDP0000143036,MDP0000249804,MDP0000250594,MDP0000256949,MDP0000784942,MDP0000137075,MDP0000841405,MDP0000177183,MDP0000649496,MDP0000230907,MDP0000629000,MDP0000759996,MDP0000277474,MDP0000164957,MDP0000225910,MDP0000260857,MDP0000164868,MDP0000136140,MDP0000275896,MDP0000937817,MDP0000144227,MDP0000168498,MDP0000286143,MDP0000140330,MDP0000306850,MDP0000330029,MDP0000785886,MDP0000805690,MDP0000…
GO:0050662	coenzyme binding	molecular_function	2.2672e-06	0.0009815	328	8885	153	MDP0000824458,MDP0000171535,MDP0000320534,Novel01977,MDP0000842286,MDP0000231799,MDP0000548790,MDP0000376988,Novel05353,MDP0000141199,MDP0000191302,MDP0000290457,MDP0000165172,MDP0000252563,MDP0000182973,MDP0000381859,MDP0000424218,MDP0000239909,MDP0000156866,MDP0000265006,MDP0000021376,MDP0000379466,MDP0000234983,MDP0000233483,MDP0000310686,MDP0000798878,Novel00481,MDP0000279300,MDP0000279299,No…	175	MDP0000286774,MDP0000171945,MDP0000321972,MDP0000231076,MDP0000304669,MDP0000194772,MDP0000283455,MDP0000193729,MDP0000193220,MDP0000260827,MDP0000164582,MDP0000793656,MDP0000750040,MDP0000313537,MDP0000240463,MDP0000822021,MDP0000146771,MDP0000155608,MDP0000322755,Novel03795,MDP0000769741,MDP0000161955,MDP0000176374,MDP0000014856,MDP0000223243,MDP0000269546,Novel03002,MDP0000238896,MDP0000250546…
GO:0005198	structural molecule activity	molecular_function	3.1317e-06	0.0012428	377	8885	242	MDP0000155396,MDP0000164529,MDP0000700350,MDP0000146990,MDP0000243374,MDP0000366188,MDP0000238035,MDP0000365305,MDP0000236557,MDP0000238515,MDP0000214536,MDP0000222259,MDP0000287321,MDP0000153255,Novel00635,MDP0000643268,MDP0000300541,MDP0000191839,MDP0000322240,MDP0000315497,MDP0000690140,MDP0000422870,Novel01518,MDP0000455474,MDP0000204881,MDP0000336545,MDP0000245640,MDP0000194017,MDP0000262602…	135	MDP0000319645,MDP0000208621,MDP0000311951,MDP0000252855,MDP0000156137,MDP0000315466,MDP0000237403,Novel03965,MDP0000118766,MDP0000897417,MDP0000951863,Novel04826,MDP0000237883,MDP0000297093,MDP0000230990,MDP0000902474,MDP0000271405,MDP0000298017,Novel02042,MDP0000465675,MDP0000320618,MDP0000293347,MDP0000186701,MDP0000148979,MDP0000262756,MDP0000363904,Novel02081,MDP0000187198,MDP0000240189,MDP00…
GO:0009059	macromolecule biosynthetic process	biological_process	5.408e-06	0.0018532	1442	8885	730	MDP0000584292,MDP0000753946,Novel02586,MDP0000738778,MDP0000185253,MDP0000251447,MDP0000675059,MDP0000136726,MDP0000259885,MDP0000291938,Novel02071,MDP0000132523,MDP0000401312,MDP0000144960,MDP0000252050,MDP0000404189,MDP0000174273,MDP0000126901,MDP0000321779,MDP0000344643,Novel01355,MDP0000297656,MDP0000680417,MDP0000169621,MDP0000543224,MDP0000281359,MDP0000146969,Novel03874,MDP0000188011,MDP00…	712	MDP0000347315,MDP0000285242,MDP0000289028,MDP0000196740,MDP0000481448,MDP0000690689,MDP0000434051,MDP0000190623,Novel04897,MDP0000254082,MDP0000258088,Novel02943,MDP0000478356,MDP0000293071,MDP0000139718,MDP0000257308,MDP0000581822,Novel04962,Novel05952,MDP0000183720,MDP0000305387,MDP0000235028,MDP0000257727,MDP0000147906,MDP0000266721,MDP0000268093,MDP0000227095,MDP0000163061,Novel00914,MDP00001…
GO:0008152	metabolic process	biological_process	5.4483e-06	0.0018532	4881	8885	2235	MDP0000275765,MDP0000890680,MDP0000415439,MDP0000222300,MDP0000740024,MDP0000487255,MDP0000290738,MDP0000186977,MDP0000195046,MDP0000908629,MDP0000274500,MDP0000223726,MDP0000007682,MDP0000283457,MDP0000943789,MDP0000305586,MDP0000297862,MDP0000233110,Novel00779,MDP0000312559,MDP0000230224,MDP0000709340,MDP0000203102,MDP0000514115,Novel06170,MDP0000494976,MDP0000416388,MDP0000290494,MDP0000194288…	2646	MDP0000525012,MDP0000320080,MDP0000822317,MDP0000129860,MDP0000151537,MDP0000388002,MDP0000216756,MDP0000267350,MDP0000573178,MDP0000318858,MDP0000291439,MDP0000842644,MDP0000148178,Novel03215,MDP0000227061,MDP0000320156,MDP0000624696,MDP0000215585,MDP0000128587,Novel01724,MDP0000320755,MDP0000940313,MDP0000206118,MDP0000234893,MDP0000700223,Novel06377,MDP0000174196,MDP0000186135,MDP0000439151,MD…
GO:0005622	intracellular	cellular_component	6.4191e-06	0.0020378	1828	8885	903	MDP0000463846,MDP0000601625,MDP0000373134,MDP0000149936,MDP0000865687,MDP0000123549,MDP0000120044,MDP0000936232,MDP0000363658,MDP0000247619,MDP0000229305,Novel00489,MDP0000221769,MDP0000119988,MDP0000290488,MDP0000797875,Novel01279,Novel05956,MDP0000916524,MDP0000807341,MDP0000756723,Novel04734,MDP0000225980,MDP0000221318,MDP0000277627,MDP0000260561,MDP0000364302,MDP0000286465,MDP0000291044,MDP00…	925	MDP0000176133,MDP0000222450,Novel00448,MDP0000301893,MDP0000178806,Novel06283,MDP0000271281,MDP0000173424,MDP0000131695,MDP0000308166,MDP0000184772,MDP0000845007,MDP0000174161,Novel02109,MDP0000128438,MDP0000281873,MDP0000394840,MDP0000135423,MDP0000132750,MDP0000732602,MDP0000231495,MDP0000290859,MDP0000313787,MDP0000204480,MDP0000306850,MDP0000323095,MDP0000187512,MDP0000229861,MDP0000187429,MD…
GO:0044424	intracellular part	cellular_component	7.5852e-06	0.0021008	1771	8885	878	Novel00635,MDP0000653037,MDP0000776042,MDP0000316574,MDP0000479094,MDP0000814024,Novel06067,MDP0000245985,MDP0000700350,MDP0000243374,MDP0000194114,Novel04286,MDP0000292844,MDP0000941390,MDP0000235070,MDP0000185086,MDP0000195166,MDP0000262005,MDP0000171423,MDP0000162193,MDP0000249658,MDP0000463235,MDP0000367345,MDP0000262602,MDP0000340069,MDP0000191839,MDP0000276427,MDP0000643268,MDP0000247336,MD…	893	MDP0000321643,MDP0000319865,MDP0000176602,MDP0000140225,MDP0000186560,MDP0000263654,MDP0000256847,Novel06138,MDP0000211459,MDP0000219041,MDP0000318832,MDP0000151311,MDP0000269687,Novel02909,MDP0000158008,MDP0000391241,MDP0000158373,MDP0000119458,MDP0000210970,MDP0000891422,MDP0000164823,MDP0000181657,MDP0000397302,MDP0000305427,MDP0000296454,MDP0000231555,MDP0000254701,MDP0000785660,MDP0000141605…
GO:0005623	cell	cellular_component	8.1363e-06	0.0021008	1988	8885	953	MDP0000170802,MDP0000208471,MDP0000341114,MDP0000245483,Novel05389,MDP0000179987,MDP0000299779,MDP0000912146,MDP0000312439,MDP0000268430,MDP0000934816,MDP0000215569,MDP0000570413,MDP0000170005,MDP0000287262,MDP0000288678,MDP0000310875,MDP0000634609,MDP0000281518,MDP0000181026,MDP0000137364,MDP0000558748,MDP0000655872,MDP0000302961,MDP0000148978,MDP0000795322,MDP0000772737,MDP0000300361,MDP0000232…	1035	MDP0000848732,MDP0000265093,MDP0000282534,MDP0000793287,MDP0000229527,MDP0000252637,Novel05274,MDP0000272619,MDP0000198613,MDP0000830588,MDP0000175918,MDP0000232265,MDP0000212287,Novel04551,MDP0000253085,Novel00262,MDP0000158876,MDP0000213746,MDP0000225544,MDP0000404874,MDP0000282431,MDP0000265213,Novel04590,MDP0000295660,Novel06587,MDP0000250591,MDP0000471558,MDP0000261499,MDP0000221212,MDP00003…
GO:0044464	cell part	cellular_component	8.1363e-06	0.0021008	1988	8885	953	MDP0000716576,Novel04454,MDP0000204881,MDP0000917573,MDP0000422870,MDP0000789571,Novel04405,MDP0000361047,MDP0000349557,MDP0000275477,MDP0000770156,MDP0000269554,MDP0000254676,MDP0000300671,MDP0000290737,MDP0000222259,Novel03767,MDP0000259511,MDP0000142676,MDP0000238035,MDP0000596986,Novel03579,MDP0000754021,MDP0000164529,MDP0000303048,Novel03640,MDP0000293627,MDP0000260087,MDP0000266765,MDP00001…	1035	MDP0000884442,MDP0000905296,MDP0000301166,MDP0000191614,MDP0000246857,MDP0000283546,MDP0000928940,MDP0000142642,MDP0000232417,MDP0000237883,MDP0000258789,MDP0000138052,MDP0000500658,MDP0000873427,Novel04826,MDP0000310202,MDP0000174368,MDP0000135761,MDP0000897417,Novel00438,MDP0000308427,MDP0000150589,MDP0000010610,MDP0000206092,MDP0000269921,MDP0000237403,MDP0000913105,MDP0000197219,MDP0000610980…
GO:0071704	organic substance metabolic process	biological_process	8.3822e-06	0.0021008	3939	8885	1786	Novel03652,MDP0000139992,MDP0000187617,MDP0000276609,MDP0000262639,MDP0000305285,MDP0000924843,MDP0000225037,MDP0000179027,MDP0000238589,MDP0000228529,MDP0000271554,MDP0000262736,MDP0000248776,MDP0000719271,MDP0000136650,MDP0000396787,MDP0000269352,MDP0000316497,MDP0000146613,Novel00292,MDP0000129463,MDP0000292247,Novel05563,MDP0000225222,MDP0000320321,Novel03746,MDP0000505487,Novel04155,MDP00002…	2153	MDP0000935652,MDP0000179036,MDP0000341745,MDP0000283225,MDP0000130686,MDP0000660436,MDP0000320315,MDP0000181884,MDP0000352053,MDP0000260857,MDP0000446865,MDP0000233569,MDP0000134273,MDP0000231787,MDP0000399163,MDP0000249804,MDP0000147784,MDP0000271770,MDP0000201326,MDP0000238896,MDP0000145903,MDP0000662421,MDP0000299444,MDP0000297850,MDP0000250404,Novel01545,MDP0000123354,MDP0000319708,MDP0000196…
GO:1901566	organonitrogen compound biosynthetic process	biological_process	9.8745e-06	0.0023511	639	8885	402	Novel00635,MDP0000238515,MDP0000287321,MDP0000149216,MDP0000700350,MDP0000243374,MDP0000139683,MDP0000245985,MDP0000365305,MDP0000153224,Novel04286,MDP0000270629,MDP0000107676,MDP0000195166,MDP0000131411,MDP0000235070,MDP0000194017,MDP0000171423,MDP0000776958,MDP0000281101,MDP0000146975,MDP0000213790,Novel01518,MDP0000632731,MDP0000643268,MDP0000322240,MDP0000315497,MDP0000191839,MDP0000316000,MD…	237	MDP0000303817,MDP0000298527,MDP0000256847,MDP0000258908,MDP0000153762,MDP0000199314,MDP0000271405,MDP0000902474,MDP0000141605,MDP0000124884,MDP0000120381,MDP0000186701,MDP0000361947,MDP0000199159,MDP0000193152,MDP0000330029,Novel04125,MDP0000312874,MDP0000267647,MDP0000275309,Novel02516,MDP0000232585,MDP0000300490,MDP0000120546,MDP0000291077,MDP0000197695,MDP0000237903,MDP0000146940,MDP0000145267…
GO:0034645	cellular macromolecule biosynthetic process	biological_process	1.3905e-05	0.00275	1422	8885	720	MDP0000137971,MDP0000525424,Novel00216,MDP0000751862,MDP0000249447,MDP0000254511,MDP0000366981,MDP0000138340,MDP0000154056,MDP0000237499,Novel03847,MDP0000322057,MDP0000240478,MDP0000319910,MDP0000200646,MDP0000249666,MDP0000296714,MDP0000728083,Novel01999,MDP0000283789,MDP0000376704,MDP0000256496,MDP0000230511,MDP0000557282,MDP0000319456,MDP0000248682,MDP0000138855,MDP0000170428,MDP0000456476,MD…	702	MDP0000836948,MDP0000241736,MDP0000252761,MDP0000211726,MDP0000146278,MDP0000277474,MDP0000177416,MDP0000279765,MDP0000268169,MDP0000322244,MDP0000396750,MDP0000172798,MDP0000232410,Novel06262,MDP0000209424,MDP0000236634,MDP0000466345,MDP0000236701,MDP0000279891,MDP0000131617,MDP0000154764,MDP0000734535,MDP0000207606,MDP0000246042,Novel04533,MDP0000321404,Novel04757,MDP0000209470,MDP0000847392,MD…
GO:0003735	structural constituent of ribosome	molecular_function	1.3946e-05	0.00275	235	8885	182	MDP0000299779,MDP0000149936,MDP0000179987,MDP0000865687,MDP0000541368,MDP0000617758,MDP0000234735,MDP0000560127,MDP0000127145,MDP0000208471,MDP0000440005,MDP0000144573,MDP0000398884,Novel03874,MDP0000142785,MDP0000595299,MDP0000221215,MDP0000680417,MDP0000890680,MDP0000205210,MDP0000248364,MDP0000178768,MDP0000742239,MDP0000188011,MDP0000301367,MDP0000313341,MDP0000169030,MDP0000757192,Novel05618…	53	MDP0000128560,MDP0000291439,MDP0000245608,MDP0000177114,MDP0000178806,MDP0000276096,MDP0000394840,Novel00262,MDP0000232533,MDP0000318244,MDP0000288462,MDP0000286961,MDP0000261499,MDP0000182061,MDP0000796348,MDP0000388232,Novel00914,MDP0000163061,Novel02162,MDP0000320156,MDP0000524885,MDP0000146940,MDP0000836948,MDP0000347315,MDP0000245346,MDP0000268169,Novel00874,MDP0000300490,MDP0000182487,MDP00…
GO:0004014	adenosylmethionine decarboxylase activity	molecular_function	1.4437e-05	0.00275	14	8885	3	MDP0000448786,MDP0000885704,MDP0000519305	11	MDP0000171041,MDP0000211726,MDP0000148289,MDP0000185362,MDP0000292444,MDP0000204278,MDP0000305630,MDP0000757066,MDP0000151417,MDP0000425918,MDP0000120546
GO:0008216	spermidine metabolic process	biological_process	1.4437e-05	0.00275	14	8885	3	MDP0000519305,MDP0000885704,MDP0000448786	11	MDP0000151417,MDP0000757066,MDP0000305630,MDP0000120546,MDP0000425918,MDP0000148289,MDP0000171041,MDP0000211726,MDP0000204278,MDP0000292444,MDP0000185362
GO:0008295	spermidine biosynthetic process	biological_process	1.4437e-05	0.00275	14	8885	3	MDP0000519305,MDP0000885704,MDP0000448786	11	MDP0000151417,MDP0000757066,MDP0000305630,MDP0000120546,MDP0000425918,MDP0000148289,MDP0000211726,MDP0000171041,MDP0000204278,MDP0000292444,MDP0000185362
GO:0009308	amine metabolic process	biological_process	1.7037e-05	0.0031205	58	8885	24	MDP0000617187,MDP0000130200,MDP0000166723,MDP0000283949,MDP0000217516,MDP0000468038,MDP0000321783,MDP0000303015,MDP0000222512,MDP0000304623,MDP0000197462,MDP0000312902,MDP0000315917,MDP0000256496,MDP0000440005,MDP0000519967,MDP0000271354,MDP0000300728,MDP0000448786,MDP0000885704,MDP0000519305,MDP0000234983,MDP0000168167,MDP0000163170	34	Novel06262,MDP0000213299,MDP0000283732,MDP0000574151,MDP0000230996,MDP0000425918,MDP0000148289,Novel03483,MDP0000164409,MDP0000257539,MDP0000275309,MDP0000185362,MDP0000159111,MDP0000211550,MDP0000320213,Novel03951,MDP0000196740,MDP0000757066,MDP0000492194,MDP0000121461,MDP0000171041,MDP0000211726,MDP0000272108,MDP0000305630,MDP0000812407,MDP0000120546,MDP0000404324,Novel04579,MDP0000863012,MDP00…
GO:0044421	extracellular region part	cellular_component	1.8094e-05	0.0031222	103	8885	42	MDP0000303736,Novel04901,MDP0000294840,Novel04167,MDP0000859609,MDP0000494270,MDP0000775970,MDP0000643281,MDP0000457940,MDP0000380330,MDP0000392624,Novel01053,Novel01874,MDP0000216112,MDP0000144551,MDP0000316574,MDP0000583167,MDP0000841558,MDP0000828339,MDP0000138215,MDP0000316497,MDP0000606583,MDP0000306089,MDP0000232453,Novel02211,MDP0000146799,MDP0000218522,Novel00895,MDP0000194990,MDP00007167…	61	MDP0000275896,MDP0000260857,MDP0000241736,MDP0000164957,MDP0000277474,MDP0000299010,MDP0000060869,MDP0000575967,MDP0000230907,MDP0000649496,MDP0000195956,MDP0000841405,MDP0000175692,MDP0000784942,MDP0000309172,MDP0000249804,MDP0000231376,MDP0000143036,MDP0000282003,MDP0000263167,MDP0000232001,MDP0000569551,MDP0000805690,MDP0000139052,MDP0000318293,MDP0000286143,MDP0000189221,MDP0000144227,MDP0000…
GO:0097164	ammonium ion metabolic process	biological_process	1.8358e-05	0.0031222	17	8885	3	MDP0000448786,MDP0000885704,MDP0000519305	14	MDP0000120546,MDP0000425918,MDP0000213299,MDP0000305630,MDP0000185362,MDP0000148289,MDP0000151417,MDP0000757066,MDP0000196740,MDP0000204278,MDP0000361947,MDP0000292444,MDP0000211726,MDP0000171041
GO:0005737	cytoplasm	cellular_component	2.1589e-05	0.0035451	860	8885	454	MDP0000149936,MDP0000865687,MDP0000373134,MDP0000601625,MDP0000843744,Novel00489,MDP0000164086,MDP0000319456,MDP0000230511,Novel05249,MDP0000706801,MDP0000797875,MDP0000203867,MDP0000119988,MDP0000305716,MDP0000190008,MDP0000630768,MDP0000286465,MDP0000364302,MDP0000842413,MDP0000249677,MDP0000554054,MDP0000277627,MDP0000448786,MDP0000684769,MDP0000366981,MDP0000165731,MDP0000254511,MDP0000321309…	406	MDP0000128560,MDP0000179412,MDP0000203534,Novel06283,MDP0000271281,MDP0000178806,MDP0000177114,MDP0000176133,Novel02109,MDP0000279453,MDP0000513191,MDP0000845007,MDP0000091547,MDP0000308166,MDP0000231495,MDP0000290859,MDP0000394840,MDP0000732602,Novel00788,MDP0000288462,MDP0000167494,MDP0000917325,Novel02162,MDP0000306850,MDP0000320695,MDP0000388232,MDP0000204480,MDP0000162963,MDP0000288066,MDP00…
GO:0051087	chaperone binding	molecular_function	2.2719e-05	0.0036062	36	8885	21	Novel00630,MDP0000915991,MDP0000858674,MDP0000213223,MDP0000215062,MDP0000197501,MDP0000288158,MDP0000256621,MDP0000571533,MDP0000240941,MDP0000149453,Novel05229,MDP0000389902,MDP0000603684,MDP0000284145,MDP0000593517,Novel01095,MDP0000273491,MDP0000153978,MDP0000932255,MDP0000687864	15	MDP0000208684,MDP0000699181,MDP0000677621,MDP0000144978,MDP0000153306,MDP0000193152,Novel06138,MDP0000129126,MDP0000170335,MDP0000294836,MDP0000185543,MDP0000215630,MDP0000323291,MDP0000315476,MDP0000275922
GO:0006597	spermine biosynthetic process	biological_process	2.4958e-05	0.0036261	12	8885	2	MDP0000519305,MDP0000885704	10	MDP0000757066,MDP0000305630,MDP0000151417,MDP0000425918,MDP0000120546,MDP0000148289,MDP0000211726,MDP0000171041,MDP0000292444,MDP0000185362
GO:0008215	spermine metabolic process	biological_process	2.4958e-05	0.0036261	12	8885	2	MDP0000519305,MDP0000885704	10	MDP0000292444,MDP0000185362,MDP0000148289,MDP0000171041,MDP0000211726,MDP0000120546,MDP0000425918,MDP0000151417,MDP0000757066,MDP0000305630
GO:0044711	single-organism biosynthetic process	biological_process	2.5129e-05	0.0036261	552	8885	255	MDP0000184653,MDP0000298759,MDP0000381859,MDP0000165172,MDP0000222043,MDP0000252563,Novel03307,MDP0000929993,MDP0000379466,MDP0000021376,MDP0000134250,MDP0000202292,MDP0000320534,Novel00137,MDP0000568913,MDP0000191302,MDP0000141199,MDP0000275961,MDP0000180354,MDP0000299896,MDP0000834854,Novel05353,MDP0000175247,Novel04680,MDP0000632173,MDP0000206034,MDP0000162817,Novel02219,MDP0000255398,Novel057…	297	Novel02910,MDP0000176769,MDP0000141807,MDP0000822021,MDP0000240930,MDP0000428049,MDP0000838058,MDP0000198736,MDP0000793656,MDP0000219975,MDP0000223243,MDP0000220467,MDP0000389270,MDP0000214617,MDP0000311735,MDP0000276711,MDP0000769741,MDP0000161955,MDP0000360515,MDP0000298815,MDP0000218020,Novel02126,MDP0000260827,MDP0000125850,MDP0000736992,MDP0000909546,MDP0000571465,MDP0000268730,MDP0000238896…
GO:0008150	biological_process	biological_process	2.7629e-05	0.0038377	6409	8885	2884	MDP0000766365,MDP0000133901,MDP0000191887,MDP0000151202,MDP0000142413,MDP0000212282,MDP0000180513,MDP0000129394,MDP0000677476,MDP0000238779,MDP0000241291,MDP0000149453,MDP0000262390,MDP0000303255,MDP0000543718,MDP0000225163,MDP0000549056,MDP0000211848,MDP0000146850,MDP0000551760,MDP0000202050,MDP0000084203,Novel00628,MDP0000178670,MDP0000279783,MDP0000182098,MDP0000141709,MDP0000409824,MDP0000670…
GO:0005840	ribosome	cellular_component	2.8206e-05	0.0038377	233	8885	185	MDP0000129561,MDP0000417447,MDP0000238515,MDP0000224484,MDP0000222259,MDP0000287321,MDP0000501172,MDP0000153255,MDP0000741562,MDP0000361173,Novel00635,MDP0000609820,MDP0000292247,MDP0000164529,MDP0000146613,MDP0000306494,MDP0000700350,MDP0000146990,MDP0000243374,MDP0000366188,MDP0000140406,MDP0000238035,MDP0000563776,MDP0000365305,MDP0000182439,MDP0000204881,MDP0000336545,MDP0000194017,MDP0000245…	48	MDP0000218986,MDP0000897417,MDP0000319645,MDP0000252855,MDP0000156137,MDP0000271405,MDP0000165356,MDP0000856185,Novel04826,MDP0000472519,MDP0000186701,MDP0000298017,Novel02042,MDP0000294785,MDP0000217043,MDP0000262756,MDP0000286774,MDP0000392201,MDP0000232585,MDP0000300490,Novel00874,MDP0000709006,MDP0000209470,MDP0000374183,MDP0000836948,MDP0000146940,MDP0000524885,MDP0000245346,MDP0000347315,MD…
GO:0044712	single-organism catabolic process	biological_process	3.0538e-05	0.0040198	138	8885	69	MDP0000141814,MDP0000324434,MDP0000134935,MDP0000793357,MDP0000280733,MDP0000121058,MDP0000247083,MDP0000321341,MDP0000743397,MDP0000931200,MDP0000154513,MDP0000753946,MDP0000191584,MDP0000731356,MDP0000267248,MDP0000325411,MDP0000173365,MDP0000205323,MDP0000029865,MDP0000253341,MDP0000440005,MDP0000929994,MDP0000174843,MDP0000798204,MDP0000269135,MDP0000275765,MDP0000166304,Novel01516,MDP0000203…	69	MDP0000193946,MDP0000736762,Novel00602,MDP0000323291,MDP0000763462,MDP0000775051,MDP0000122917,MDP0000195956,MDP0000244125,MDP0000123667,MDP0000240039,MDP0000297791,MDP0000257303,MDP0000265899,MDP0000213283,MDP0000568474,Novel01799,MDP0000120158,MDP0000124883,MDP0000308166,MDP0000264118,MDP0000669824,MDP0000305387,MDP0000479287,MDP0000279453,MDP0000878790,MDP0000123665,MDP0000163301,MDP0000288274…
GO:0043226	organelle	cellular_component	3.1233e-05	0.0040198	1419	8885	713	MDP0000664781,MDP0000924844,MDP0000141948,MDP0000245391,MDP0000827624,MDP0000495488,MDP0000662160,MDP0000902717,MDP0000267688,MDP0000132950,MDP0000165715,Novel02324,MDP0000931380,MDP0000716794,MDP0000164539,MDP0000216436,MDP0000131368,MDP0000274900,Novel01398,MDP0000864240,MDP0000335044,MDP0000150929,MDP0000199853,MDP0000197501,MDP0000913739,MDP0000185086,MDP0000195166,MDP0000262005,MDP0000171423…	706	MDP0000167786,MDP0000377782,MDP0000270654,MDP0000252095,MDP0000274921,MDP0000141102,MDP0000203505,MDP0000136755,MDP0000199052,MDP0000252423,Novel01830,MDP0000326906,MDP0000294382,MDP0000321398,MDP0000304298,MDP0000158373,MDP0000119458,MDP0000210970,MDP0000305427,MDP0000397302,MDP0000254701,MDP0000785660,MDP0000141605,MDP0000537451,MDP0000315009,MDP0000290422,MDP0000173577,MDP0000837884,MDP0000235…
GO:0031012	extracellular matrix	cellular_component	3.5514e-05	0.0044504	62	8885	23	MDP0000494270,MDP0000294840,MDP0000218522,MDP0000859609,MDP0000303736,MDP0000392624,MDP0000457940,MDP0000232885,MDP0000380330,MDP0000208420,MDP0000583167,MDP0000245413,MDP0000328568,MDP0000216112,MDP0000896035,MDP0000920355,MDP0000146799,MDP0000311133,Novel02211,MDP0000606583,MDP0000294713,MDP0000306089,MDP0000828339	39	MDP0000230907,MDP0000629000,MDP0000759996,MDP0000277474,MDP0000260857,MDP0000270649,MDP0000164868,MDP0000136140,MDP0000275896,MDP0000164957,MDP0000225910,MDP0000143036,MDP0000249804,MDP0000784942,MDP0000137075,MDP0000250594,MDP0000256949,MDP0000177183,MDP0000649496,MDP0000841405,MDP0000569551,MDP0000864163,MDP0000232001,MDP0000269423,MDP0000215758,MDP0000859930,MDP0000282003,MDP0000168498,MDP0000…
GO:0043229	intracellular organelle	cellular_component	5.0244e-05	0.0061349	1395	8885	706	Novel02586,MDP0000143682,MDP0000584292,MDP0000231709,Novel00732,MDP0000133188,MDP0000130226,MDP0000675059,MDP0000251447,MDP0000185253,Novel04847,MDP0000252050,MDP0000401312,MDP0000132523,Novel02071,MDP0000291938,MDP0000344643,MDP0000126901,MDP0000321779,Novel03960,MDP0000174273,MDP0000304623,MDP0000018128,MDP0000188011,MDP0000281359,Novel03874,MDP0000543224,MDP0000680417,MDP0000541368,MDP00003225…	689	MDP0000179477,MDP0000347315,MDP0000482092,MDP0000155752,MDP0000235721,MDP0000222440,MDP0000123673,MDP0000306580,Novel04897,MDP0000190623,Novel04962,MDP0000313704,Novel04260,MDP0000841703,MDP0000257727,MDP0000305387,MDP0000264380,MDP0000183720,MDP0000171164,MDP0000234325,MDP0000268093,MDP0000147906,MDP0000153759,MDP0000252590,MDP0000153306,MDP0000182061,MDP0000796348,Novel00914,MDP0000163061,MDP00…
GO:0006595	polyamine metabolic process	biological_process	5.9816e-05	0.0069475	16	8885	3	MDP0000885704,MDP0000519305,MDP0000448786	13	MDP0000148289,MDP0000185362,MDP0000305630,MDP0000213299,MDP0000425918,MDP0000120546,MDP0000211726,MDP0000171041,MDP0000292444,MDP0000361947,MDP0000204278,MDP0000757066,MDP0000151417
GO:0006596	polyamine biosynthetic process	biological_process	5.9816e-05	0.0069475	16	8885	3	MDP0000519305,MDP0000885704,MDP0000448786	13	MDP0000757066,MDP0000151417,MDP0000292444,MDP0000361947,MDP0000204278,MDP0000171041,MDP0000211726,MDP0000425918,MDP0000120546,MDP0000305630,MDP0000213299,MDP0000185362,MDP0000148289
GO:0061630	ubiquitin protein ligase activity	molecular_function	7.0033e-05	0.0077558	36	8885	16	MDP0000241199,MDP0000177640,MDP0000207829,MDP0000285352,MDP0000195882,MDP0000239642,MDP0000478659,MDP0000443290,MDP0000922141,MDP0000202875,MDP0000220519,MDP0000204132,MDP0000290737,MDP0000465593,MDP0000254676,MDP0000272287	20	MDP0000258789,MDP0000202889,MDP0000155204,MDP0000341004,MDP0000276889,Novel04011,MDP0000141044,MDP0000286463,MDP0000186491,MDP0000197296,MDP0000241681,MDP0000140233,MDP0000161594,Novel05208,MDP0000281873,MDP0000133765,MDP0000288576,MDP0000186701,MDP0000263282,MDP0000685160
GO:0061659	ubiquitin-like protein ligase activity	molecular_function	7.0033e-05	0.0077558	36	8885	16	MDP0000202875,MDP0000922141,MDP0000443290,MDP0000478659,MDP0000239642,MDP0000272287,MDP0000290737,MDP0000204132,MDP0000465593,MDP0000254676,MDP0000220519,MDP0000207829,MDP0000177640,MDP0000241199,MDP0000195882,MDP0000285352	20	MDP0000140233,MDP0000241681,MDP0000263282,MDP0000685160,MDP0000186701,MDP0000133765,MDP0000281873,MDP0000288576,MDP0000161594,Novel05208,MDP0000276889,Novel04011,MDP0000202889,MDP0000258789,MDP0000341004,MDP0000155204,MDP0000197296,MDP0000186491,MDP0000141044,MDP0000286463
GO:0044281	small molecule metabolic process	biological_process	7.2065e-05	0.0077994	553	8885	281	MDP0000242384,MDP0000291815,MDP0000055203,MDP0000302754,MDP0000182973,MDP0000230638,MDP0000320319,MDP0000750535,MDP0000173505,MDP0000631825,MDP0000693014,MDP0000492940,MDP0000548790,MDP0000156156,MDP0000388583,Novel01095,MDP0000222512,MDP0000263063,MDP0000135954,MDP0000171200,MDP0000182948,MDP0000842296,MDP0000259496,MDP0000294705,MDP0000297959,MDP0000286198,MDP0000711998,MDP0000296089,MDP0000268…	272	MDP0000951278,MDP0000014856,MDP0000268523,MDP0000285285,MDP0000303408,Novel03795,MDP0000073810,Novel05727,MDP0000750040,MDP0000199385,MDP0000295860,MDP0000131529,MDP0000253287,MDP0000198582,MDP0000020140,MDP0000554360,MDP0000138700,MDP0000205529,MDP0000174801,MDP0000228313,MDP0000096208,MDP0000300853,MDP0000309169,Novel04567,MDP0000143717,MDP0000808437,MDP0000280298,Novel04941,MDP0000240948,MDP00…
GO:0010467	gene expression	biological_process	7.7227e-05	0.0081723	1475	8885	795	MDP0000370413,MDP0000241355,MDP0000304650,MDP0000364164,MDP0000901699,MDP0000695764,Novel00134,MDP0000899816,MDP0000264123,MDP0000182439,MDP0000841379,MDP0000270125,MDP0000221773,MDP0000345238,MDP0000304159,MDP0000329942,MDP0000248806,MDP0000200682,MDP0000206034,MDP0000140406,MDP0000563776,MDP0000440829,MDP0000739900,MDP0000193659,MDP0000856184,MDP0000261713,MDP0000315843,MDP0000129561,Novel03798…	680	MDP0000856185,MDP0000145499,MDP0000135540,MDP0000309667,MDP0000313643,MDP0000143036,MDP0000263431,MDP0000259556,MDP0000899408,Novel00955,MDP0000244450,MDP0000233166,MDP0000599934,MDP0000573521,MDP0000296225,MDP0000239892,MDP0000122421,MDP0000408816,MDP0000221363,MDP0000909546,MDP0000578396,MDP0000218020,MDP0000257129,MDP0000286774,Novel04845,MDP0000156012,MDP0000260827,MDP0000338938,MDP0000791184…
GO:0019752	carboxylic acid metabolic process	biological_process	7.9786e-05	0.0082595	361	8885	193	MDP0000161533,MDP0000286450,MDP0000234363,MDP0000552989,MDP0000310686,MDP0000622972,MDP0000297622,MDP0000901699,MDP0000259496,MDP0000135954,MDP0000171200,MDP0000286198,MDP0000162186,MDP0000294705,MDP0000297959,Novel00292,MDP0000296089,MDP0000146850,MDP0000294265,MDP0000711998,MDP0000632173,MDP0000288237,Novel02219,MDP0000253829,MDP0000693014,MDP0000631825,MDP0000320321,MDP0000149868,MDP0000505487…	168	Novel04941,MDP0000240948,MDP0000130913,MDP0000568449,MDP0000212365,MDP0000472409,MDP0000171011,Novel04474,MDP0000179036,MDP0000280382,MDP0000263089,MDP0000291654,MDP0000134273,MDP0000096208,MDP0000250404,MDP0000300853,MDP0000404722,MDP0000571465,Novel04567,MDP0000309169,MDP0000280298,MDP0000236472,MDP0000143717,MDP0000254471,MDP0000131529,MDP0000125850,MDP0000295860,MDP0000198582,MDP0000138700,MD…
GO:0005576	extracellular region	cellular_component	8.174e-05	0.0082819	328	8885	142	MDP0000242477,Novel01059,MDP0000798833,MDP0000194990,MDP0000320555,Novel03874,MDP0000232885,MDP0000245413,MDP0000167160,MDP0000294713,MDP0000611602,MDP0000896035,MDP0000364302,MDP0000252393,MDP0000494270,MDP0000735252,MDP0000297928,MDP0000380330,MDP0000259414,MDP0000228494,Novel04827,Novel02380,Novel02996,MDP0000144551,Novel03252,MDP0000828339,MDP0000783444,MDP0000287451,MDP0000232453,Novel00678,…	186	MDP0000260135,MDP0000164868,MDP0000873667,MDP0000509438,MDP0000159735,MDP0000296350,MDP0000188950,MDP0000663723,MDP0000144016,MDP0000203574,MDP0000859930,MDP0000246295,MDP0000163464,MDP0000212925,MDP0000182587,MDP0000231495,Novel02993,MDP0000167955,Novel00262,Novel02207,Novel03419,MDP0000704996,MDP0000306850,MDP0000252761,MDP0000241736,MDP0000275896,MDP0000575967,MDP0000481448,MDP0000299010,MDP00…
GO:0006082	organic acid metabolic process	biological_process	8.6439e-05	0.0085475	367	8885	196	MDP0000279048,MDP0000254218,MDP0000130679,MDP0000220526,MDP0000230078,MDP0000440005,MDP0000165534,MDP0000653877,MDP0000270146,Novel01516,MDP0000168628,MDP0000255025,MDP0000203713,MDP0000275765,MDP0000177778,MDP0000245605,MDP0000253343,MDP0000255961,MDP0000208171,MDP0000141429,MDP0000180326,MDP0000487255,MDP0000123573,Novel02866,Novel00658,MDP0000260790,Novel03374,MDP0000321660,MDP0000212327,MDP00…	171	MDP0000169163,MDP0000318858,MDP0000069348,MDP0000442206,MDP0000276506,MDP0000124883,MDP0000492845,MDP0000898700,MDP0000316281,MDP0000129860,MDP0000699761,MDP0000279463,MDP0000262029,MDP0000292999,Novel05760,MDP0000171907,MDP0000288274,MDP0000288052,MDP0000261625,Novel00602,MDP0000295277,MDP0000191710,MDP0000157382,MDP0000254398,MDP0000123667,MDP0000920077,MDP0000625646,MDP0000287416,MDP0000322725…
GO:0043436	oxoacid metabolic process	biological_process	8.895e-05	0.0085475	366	8885	195	MDP0000234363,MDP0000552989,MDP0000286450,MDP0000161533,MDP0000901699,MDP0000297622,MDP0000310686,MDP0000622972,MDP0000297959,MDP0000294705,MDP0000286198,MDP0000162186,MDP0000135954,MDP0000171200,MDP0000259496,Novel02219,MDP0000253829,MDP0000632173,MDP0000288237,MDP0000711998,MDP0000296089,Novel00292,MDP0000294265,MDP0000146850,MDP0000492940,MDP0000320321,MDP0000834854,MDP0000505487,MDP0000149868…	171	MDP0000179036,Novel04474,MDP0000472409,MDP0000568449,MDP0000212365,MDP0000171011,Novel04941,MDP0000130913,MDP0000240948,MDP0000134273,MDP0000263089,MDP0000291654,MDP0000280382,MDP0000571465,MDP0000404722,MDP0000300853,MDP0000250404,MDP0000096208,MDP0000236472,MDP0000254471,MDP0000143717,MDP0000280298,MDP0000309169,Novel04567,MDP0000198582,MDP0000125850,MDP0000295860,MDP0000131529,MDP0000205529,MD…
GO:1901362	organic cyclic compound biosynthetic process	biological_process	8.9747e-05	0.0085475	1160	8885	559	MDP0000314584,MDP0000290236,MDP0000783444,MDP0000241747,MDP0000253341,MDP0000279943,MDP0000886637,MDP0000725651,MDP0000310871,MDP0000146231,MDP0000744693,MDP0000751143,MDP0000296116,MDP0000930760,MDP0000267248,MDP0000273608,MDP0000632093,MDP0000300945,MDP0000252393,MDP0000130479,MDP0000312519,MDP0000151539,MDP0000224315,MDP0000239596,MDP0000221318,MDP0000190470,MDP0000225980,MDP0000214088,Novel04…	601	MDP0000198740,MDP0000319595,MDP0000143173,MDP0000252977,MDP0000152953,MDP0000275713,MDP0000131646,MDP0000269701,MDP0000305971,MDP0000189366,MDP0000188391,MDP0000309677,MDP0000240094,Novel05445,MDP0000314690,MDP0000665685,MDP0000253549,MDP0000268112,MDP0000275110,MDP0000187429,MDP0000229726,MDP0000647571,MDP0000274925,MDP0000292272,MDP0000323095,MDP0000184131,MDP0000732602,MDP0000135423,MDP0000120…
GO:0051186	cofactor metabolic process	biological_process	0.00012942	0.012084	189	8885	97	MDP0000176861,MDP0000731356,MDP0000156354,MDP0000367954,MDP0000287580,MDP0000272708,MDP0000325411,MDP0000265765,MDP0000267248,MDP0000205323,MDP0000274423,MDP0000173365,MDP0000253341,MDP0000029865,MDP0000793357,MDP0000302737,MDP0000324434,MDP0000141814,MDP0000323076,MDP0000194622,MDP0000643331,MDP0000743397,MDP0000321341,MDP0000269414,MDP0000247083,MDP0000918616,MDP0000296599,MDP0000931200,MDP0000…	92	MDP0000257308,MDP0000191398,MDP0000123667,MDP0000234947,MDP0000257303,MDP0000615446,Novel02334,MDP0000145267,MDP0000121461,MDP0000193946,MDP0000249161,MDP0000148535,MDP0000237903,Novel00602,MDP0000197695,MDP0000857446,MDP0000189366,MDP0000372490,MDP0000172827,MDP0000314690,MDP0000247149,MDP0000123665,MDP0000274925,MDP0000288274,Novel03215,MDP0000192603,MDP0000171907,Novel00722,MDP0000250354,MDP00…
GO:0043603	cellular amide metabolic process	biological_process	0.00013718	0.012563	403	8885	282	MDP0000240478,MDP0000266220,MDP0000321779,MDP0000249666,MDP0000272708,MDP0000164974,MDP0000132523,Novel02700,MDP0000168376,MDP0000404189,MDP0000707539,MDP0000839921,Novel01999,MDP0000401312,MDP0000697771,MDP0000321309,MDP0000366981,MDP0000140628,MDP0000779170,MDP0000525424,MDP0000182613,MDP0000322057,MDP0000300945,MDP0000940028,MDP0000584292,MDP0000141009,MDP0000154056,MDP0000186276,Novel05360,MD…	121	MDP0000319636,MDP0000305971,Novel00874,MDP0000937986,MDP0000197624,MDP0000392201,MDP0000136554,MDP0000374183,MDP0000209470,MDP0000244469,MDP0000836948,MDP0000229861,MDP0000347315,MDP0000268169,MDP0000146709,MDP0000394840,Novel00262,MDP0000290859,MDP0000234984,MDP0000288462,MDP0000261499,MDP0000182061,MDP0000306850,MDP0000388232,Novel00914,MDP0000153395,Novel02162,MDP0000163061,Novel00357,MDP00002…
GO:1901681	sulfur compound binding	molecular_function	0.00014674	0.013184	39	8885	19	MDP0000149216,MDP0000245413,MDP0000150092,MDP0000409645,MDP0000305778,MDP0000277388,MDP0000192364,MDP0000138249,MDP0000861166,MDP0000715451,MDP0000798878,MDP0000251381,MDP0000280929,MDP0000362097,MDP0000217005,MDP0000321700,MDP0000233483,MDP0000193700,MDP0000229355	20	MDP0000621545,MDP0000223243,MDP0000287416,MDP0000427430,MDP0000167482,MDP0000266330,Novel04125,MDP0000139720,MDP0000286143,MDP0000793656,MDP0000750040,Novel00354,MDP0000211874,MDP0000230907,MDP0000750456,MDP0000267647,MDP0000310834,MDP0000492845,MDP0000136755,MDP0000486589
GO:0006733	oxidoreduction coenzyme metabolic process	biological_process	0.00015574	0.013734	69	8885	38	MDP0000300361,MDP0000325406,MDP0000195881,MDP0000222043,MDP0000293164,MDP0000313014,MDP0000155746,MDP0000306141,Novel04305,MDP0000273688,MDP0000174843,MDP0000171640,MDP0000203713,Novel01516,MDP0000246915,MDP0000267411,MDP0000631825,Novel00292,MDP0000173365,MDP0000288237,MDP0000139683,MDP0000253341,MDP0000029865,MDP0000267248,MDP0000325411,MDP0000643331,MDP0000178483,MDP0000743397,MDP0000269414,MD…	31	MDP0000656568,MDP0000288274,MDP0000274925,MDP0000268523,MDP0000192603,MDP0000247149,MDP0000123665,MDP0000276711,MDP0000254412,MDP0000264118,MDP0000124883,MDP0000250354,MDP0000265899,Novel06154,MDP0000122464,MDP0000181661,MDP0000308878,MDP0000826894,MDP0000257303,MDP0000191398,MDP0000123667,MDP0000300853,MDP0000198151,MDP0000404722,MDP0000124884,MDP0000265371,MDP0000193946,MDP0000472409,MDP0000237…
GO:0006732	coenzyme metabolic process	biological_process	0.00016934	0.014662	135	8885	70	MDP0000287580,MDP0000156354,MDP0000176861,MDP0000367954,MDP0000272708,MDP0000325411,MDP0000265765,MDP0000267248,MDP0000173365,MDP0000029865,MDP0000253341,MDP0000141814,MDP0000793357,MDP0000323076,MDP0000321341,MDP0000269414,MDP0000247083,MDP0000643331,MDP0000743397,MDP0000931200,MDP0000918616,MDP0000155746,MDP0000313014,MDP0000691413,MDP0000273688,MDP0000325406,MDP0000221318,MDP0000300361,MDP0000…	65	MDP0000123667,MDP0000257308,MDP0000191398,MDP0000615446,MDP0000257303,Novel02334,MDP0000193946,MDP0000121461,MDP0000145267,Novel00602,MDP0000237903,MDP0000314690,MDP0000372490,MDP0000247149,MDP0000123665,MDP0000274925,MDP0000288274,MDP0000192603,MDP0000171907,MDP0000274994,Novel00722,MDP0000250354,MDP0000265899,MDP0000308878,MDP0000181661,MDP0000210722,MDP0000124883,MDP0000233439,MDP0000264118,MD…
GO:0043604	amide biosynthetic process	biological_process	0.00017865	0.01482	381	8885	270	MDP0000680417,Novel00489,Novel03874,MDP0000188011,MDP0000248682,MDP0000149936,MDP0000179987,MDP0000182015,MDP0000865687,MDP0000299779,MDP0000170802,MDP0000208471,MDP0000541368,MDP0000617758,MDP0000286465,MDP0000679282,MDP0000297308,MDP0000364302,MDP0000234099,Novel05085,MDP0000189047,MDP0000795322,MDP0000277627,MDP0000554054,MDP0000448786,MDP0000772737,MDP0000757192,Novel05618,MDP0000213491,MDP00…	111	MDP0000022785,MDP0000276096,Novel05274,MDP0000128560,Novel06410,MDP0000322053,MDP0000178806,MDP0000177114,MDP0000163061,Novel02162,Novel00357,MDP0000261499,MDP0000306850,MDP0000182061,MDP0000388232,Novel00914,MDP0000153395,MDP0000292272,MDP0000290859,MDP0000234984,MDP0000394840,Novel00262,MDP0000288462,MDP0000347315,MDP0000268169,MDP0000229861,MDP0000244469,MDP0000836948,MDP0000209470,MDP00003741…
GO:0006576	cellular biogenic amine metabolic process	biological_process	0.0001805	0.01482	42	8885	15	MDP0000448786,MDP0000519305,MDP0000885704,MDP0000168167,MDP0000222512,MDP0000303015,MDP0000304623,MDP0000321783,MDP0000617187,MDP0000283949,MDP0000217516,MDP0000519967,MDP0000315917,MDP0000256496,MDP0000440005	27	MDP0000404324,Novel04579,MDP0000812407,MDP0000120546,MDP0000305630,MDP0000361947,MDP0000292444,MDP0000204278,MDP0000151417,Novel03483,MDP0000257539,MDP0000164409,MDP0000275309,MDP0000185362,MDP0000148289,MDP0000425918,Novel06262,MDP0000213299,MDP0000230996,MDP0000574151,MDP0000272108,MDP0000121461,MDP0000171041,MDP0000211726,MDP0000492194,Novel03951,MDP0000757066
GO:0044106	cellular amine metabolic process	biological_process	0.0001805	0.01482	42	8885	15	MDP0000222512,MDP0000303015,MDP0000304623,MDP0000321783,MDP0000617187,MDP0000283949,MDP0000217516,MDP0000519967,MDP0000315917,MDP0000256496,MDP0000440005,MDP0000448786,MDP0000885704,MDP0000519305,MDP0000168167	27	Novel03483,MDP0000257539,MDP0000275309,MDP0000164409,MDP0000185362,MDP0000148289,MDP0000425918,Novel06262,MDP0000213299,MDP0000230996,MDP0000574151,MDP0000272108,MDP0000121461,MDP0000171041,MDP0000211726,MDP0000492194,Novel03951,MDP0000757066,MDP0000404324,Novel04579,MDP0000812407,MDP0000120546,MDP0000305630,MDP0000361947,MDP0000292444,MDP0000204278,MDP0000151417
GO:0044710	single-organism metabolic process	biological_process	0.00019292	0.015571	1887	8885	869	MDP0000312439,Novel05389,MDP0000144150,MDP0000331623,MDP0000674305,MDP0000275594,Novel06328,MDP0000250070,Novel00842,MDP0000170005,MDP0000266680,MDP0000269135,MDP0000302961,MDP0000273688,MDP0000655872,MDP0000207352,MDP0000124807,MDP0000147628,MDP0000167829,MDP0000264824,MDP0000301814,MDP0000300361,MDP0000148978,MDP0000165547,MDP0000255696,MDP0000121058,MDP0000163419,MDP0000247171,MDP0000134935,MD…	1018	MDP0000229527,Novel04896,Novel02709,MDP0000568474,MDP0000282534,MDP0000235930,MDP0000278395,MDP0000137211,MDP0000272115,MDP0000249620,MDP0000198613,Novel01606,MDP0000663723,MDP0000303101,MDP0000264118,MDP0000231246,MDP0000171573,MDP0000144757,MDP0000181490,Novel04551,MDP0000789537,MDP0000249969,MDP0000315078,MDP0000311594,Novel00793,MDP0000146605,MDP0000608081,MDP0000817891,MDP0000872868,MDP00002…
GO:0009108	coenzyme biosynthetic process	biological_process	0.00022585	0.017884	81	8885	44	MDP0000795631,MDP0000222043,MDP0000303420,MDP0000212327,MDP0000170450,MDP0000221318,MDP0000195881,MDP0000691413,MDP0000178906,MDP0000543224,MDP0000171640,MDP0000617187,MDP0000246915,MDP0000256162,MDP0000259062,MDP0000693014,MDP0000270146,MDP0000256496,MDP0000320189,MDP0000736167,MDP0000253341,MDP0000139683,MDP0000288096,MDP0000275383,MDP0000107676,MDP0000271554,MDP0000272708,MDP0000770156,MDP0000…	37	MDP0000192603,MDP0000303408,Novel04125,MDP0000274925,MDP0000822021,MDP0000276711,MDP0000247149,Novel02126,MDP0000168469,MDP0000303078,MDP0000174801,MDP0000305699,MDP0000267647,MDP0000233439,MDP0000181661,MDP0000308878,MDP0000210722,Novel00722,Novel00354,MDP0000125850,MDP0000279433,MDP0000274994,Novel02334,MDP0000444205,MDP0000615446,MDP0000285599,MDP0000303817,MDP0000257308,MDP0000265371,MDP00003…
GO:1901360	organic cyclic compound metabolic process	biological_process	0.00023657	0.017884	1886	8885	898	MDP0000297656,MDP0000276307,MDP0000152733,MDP0000180566,MDP0000344643,Novel01355,MDP0000174273,MDP0000126901,MDP0000321779,Novel06161,MDP0000144960,MDP0000404189,MDP0000274423,Novel02071,MDP0000167152,MDP0000291938,MDP0000208936,MDP0000158257,MDP0000136726,MDP0000259885,MDP0000241035,MDP0000236328,MDP0000675059,MDP0000185253,MDP0000251447,MDP0000686885,MDP0000738778,MDP0000584292,MDP0000231709,MD…	988	MDP0000139718,MDP0000478356,MDP0000293071,MDP0000191398,MDP0000581822,Novel04962,MDP0000246198,MDP0000257308,Novel02943,MDP0000258088,MDP0000157918,MDP0000257303,MDP0000208337,MDP0000789873,MDP0000190623,Novel04897,MDP0000434051,MDP0000123673,MDP0000252421,MDP0000690689,MDP0000193946,MDP0000121461,MDP0000477774,MDP0000482092,MDP0000606021,MDP0000144846,MDP0000167866,MDP0000481448,MDP0000196740,MD…
GO:0003723	RNA binding	molecular_function	0.0002396	0.017884	384	8885	226	MDP0000299712,MDP0000127326,MDP0000866499,MDP0000273819,MDP0000262073,MDP0000327971,MDP0000174663,MDP0000146735,MDP0000259153,MDP0000296038,MDP0000207346,MDP0000303283,MDP0000130642,MDP0000251381,MDP0000286784,MDP0000147398,MDP0000230078,MDP0000127145,MDP0000560127,MDP0000168628,MDP0000196408,MDP0000253709,MDP0000240647,MDP0000183764,MDP0000315478,MDP0000201947,MDP0000205210,MDP0000255806,MDP0000…	158	MDP0000177248,MDP0000287176,MDP0000135143,MDP0000306726,MDP0000129333,Novel00017,MDP0000121657,MDP0000437894,MDP0000008280,MDP0000252488,MDP0000159669,MDP0000320156,MDP0000266454,MDP0000262987,MDP0000400831,MDP0000177505,Novel00722,MDP0000132293,MDP0000606008,MDP0000803935,MDP0000275654,MDP0000321776,MDP0000318586,MDP0000155840,MDP0000233952,MDP0000291205,Novel04069,MDP0000190738,MDP0000304900,MD…
GO:0009309	amine biosynthetic process	biological_process	0.00024036	0.017884	17	8885	4	MDP0000283949,MDP0000519305,MDP0000885704,MDP0000448786	13	MDP0000425918,MDP0000120546,MDP0000305630,MDP0000213299,MDP0000185362,MDP0000148289,MDP0000757066,MDP0000151417,MDP0000292444,MDP0000361947,MDP0000204278,MDP0000211726,MDP0000171041
GO:0042401	cellular biogenic amine biosynthetic process	biological_process	0.00024036	0.017884	17	8885	4	MDP0000283949,MDP0000448786,MDP0000519305,MDP0000885704	13	MDP0000213299,MDP0000305630,MDP0000120546,MDP0000425918,MDP0000148289,MDP0000185362,MDP0000151417,MDP0000757066,MDP0000211726,MDP0000171041,MDP0000204278,MDP0000361947,MDP0000292444
GO:0008270	zinc ion binding	molecular_function	0.00025753	0.018783	623	8885	271	MDP0000258269,MDP0000220519,MDP0000202292,MDP0000125609,MDP0000201988,MDP0000797453,Novel04183,MDP0000320696,MDP0000280947,MDP0000164498,MDP0000262811,MDP0000225222,MDP0000003574,MDP0000302212,MDP0000516205,MDP0000488101,MDP0000224484,MDP0000924843,MDP0000118826,MDP0000739900,Novel02219,MDP0000479856,MDP0000215386,Novel06122,MDP0000241310,MDP0000807738,MDP0000121628,MDP0000826293,MDP0000308222,MD…	352	MDP0000472519,MDP0000170531,MDP0000266449,MDP0000257529,MDP0000263282,Novel05788,MDP0000170583,MDP0000942238,MDP0000214139,Novel02910,MDP0000261311,MDP0000196004,MDP0000782323,MDP0000292793,Novel00607,MDP0000151848,MDP0000241070,Novel04011,Novel04845,MDP0000850892,MDP0000341004,MDP0000212627,MDP0000202290,MDP0000129665,MDP0000527023,MDP0000195508,MDP0000208072,MDP0000140233,MDP0000296225,MDP00002…
GO:0009056	catabolic process	biological_process	0.00026033	0.018783	334	8885	159	MDP0000182803,MDP0000807347,MDP0000789571,MDP0000468038,MDP0000503228,MDP0000273491,MDP0000178483,MDP0000776042,MDP0000185254,MDP0000213014,MDP0000316574,MDP0000286707,MDP0000263056,MDP0000161217,MDP0000202700,Novel03640,MDP0000267411,MDP0000664113,MDP0000662160,MDP0000902717,MDP0000303015,MDP0000222790,MDP0000247336,MDP0000150092,MDP0000294017,MDP0000306141,MDP0000637620,Novel00281,MDP0000121410…	175	MDP0000281160,MDP0000397302,MDP0000288452,MDP0000181657,MDP0000138052,Novel00207,MDP0000124884,MDP0000309593,MDP0000198151,MDP0000237403,MDP0000317113,MDP0000852030,Novel01682,MDP0000311951,MDP0000714548,MDP0000826894,MDP0000853127,MDP0000122464,MDP0000218942,MDP0000211549,Novel06154,MDP0000730308,MDP0000177380,MDP0000126178,MDP0000193399,Novel02589,MDP0000254412,MDP0000374466,MDP0000129092,MDP00…
GO:0004177	aminopeptidase activity	molecular_function	0.00029023	0.020628	27	8885	18	MDP0000149371,MDP0000759062,MDP0000654592,MDP0000126323,MDP0000279170,MDP0000601625,MDP0000258782,MDP0000278259,MDP0000285617,MDP0000151748,MDP0000598262,MDP0000893044,MDP0000293458,MDP0000595447,MDP0000723497,MDP0000187717,MDP0000792008,MDP0000285668	9	MDP0000217168,MDP0000248461,MDP0000190067,MDP0000232350,MDP0000207681,MDP0000170531,MDP0000318500,MDP0000286209,MDP0000453068
GO:0006575	cellular modified amino acid metabolic process	biological_process	0.00029516	0.02067	40	8885	23	MDP0000156354,MDP0000176861,MDP0000367954,MDP0000171200,MDP0000691413,MDP0000272708,MDP0000609131,Novel04313,MDP0000265765,MDP0000839921,MDP0000212327,MDP0000240073,MDP0000131039,MDP0000270146,MDP0000693014,MDP0000182613,MDP0000196450,MDP0000440005,MDP0000239530,MDP0000256162,MDP0000222512,MDP0000269135,MDP0000622972	17	MDP0000303817,MDP0000822021,MDP0000171907,MDP0000664405,MDP0000143717,MDP0000444205,MDP0000145267,MDP0000240948,MDP0000188669,MDP0000125850,MDP0000212365,MDP0000210722,MDP0000679173,MDP0000146709,MDP0000910651,MDP0000174801,MDP0000819113
GO:0044237	cellular metabolic process	biological_process	0.0003441	0.023748	3461	8885	1603	MDP0000192617,MDP0000296038,MDP0000285549,MDP0000298843,MDP0000920355,MDP0000226531,MDP0000263256,MDP0000197246,MDP0000245605,MDP0000169030,MDP0000313341,MDP0000290323,MDP0000264412,MDP0000255806,MDP0000183764,MDP0000201947,MDP0000320748,MDP0000321308,MDP0000307243,MDP0000322680,MDP0000198108,Novel02932,MDP0000899294,MDP0000329192,MDP0000812209,MDP0000182016,MDP0000294774,MDP0000277897,Novel02486…	1858	MDP0000143596,MDP0000288274,MDP0000309173,MDP0000171928,MDP0000726747,MDP0000121657,MDP0000146478,MDP0000317303,MDP0000167286,MDP0000272676,MDP0000815065,MDP0000370228,MDP0000322427,MDP0000215513,MDP0000119956,MDP0000292999,MDP0000306726,Novel03461,MDP0000301275,Novel06243,MDP0000145017,MDP0000846861,Novel02194,MDP0000219463,MDP0000244834,MDP0000239059,MDP0000475658,MDP0000138874,MDP0000069348,MD…
GO:0051287	NAD binding	molecular_function	0.00037708	0.025229	97	8885	44	MDP0000268037,MDP0000258977,MDP0000310686,MDP0000776958,MDP0000129576,MDP0000279299,MDP0000279300,MDP0000235230,MDP0000132833,MDP0000127501,MDP0000274423,MDP0000291902,MDP0000949486,MDP0000897124,MDP0000141348,MDP0000874667,MDP0000382436,MDP0000656178,MDP0000239946,MDP0000231799,MDP0000411929,MDP0000145663,Novel03648,Novel01977,MDP0000171535,MDP0000640923,MDP0000191302,MDP0000165534,MDP0000220526…	53	MDP0000857446,MDP0000310183,MDP0000250546,MDP0000172827,MDP0000258343,MDP0000314690,Novel05873,MDP0000568449,MDP0000212365,MDP0000278916,MDP0000679173,MDP0000295277,MDP0000139714,Novel04567,MDP0000231868,MDP0000045577,MDP0000256280,MDP0000135084,MDP0000387639,MDP0000234947,MDP0000265798,MDP0000276665,MDP0000188052,MDP0000231076,MDP0000442206,MDP0000453139,MDP0000260827,MDP0000193220,MDP0000853127…
GO:0030529	ribonucleoprotein complex	cellular_component	0.00038064	0.025229	305	8885	228	MDP0000619099,MDP0000241355,MDP0000166140,MDP0000212282,MDP0000232326,Novel04458,MDP0000129394,MDP0000221773,MDP0000345238,MDP0000773165,MDP0000329942,MDP0000139992,MDP0000264123,MDP0000464712,MDP0000501162,MDP0000182439,MDP0000563776,MDP0000140406,MDP0000146613,MDP0000306494,MDP0000609820,MDP0000551760,MDP0000292247,MDP0000132174,MDP0000396787,MDP0000361173,MDP0000501172,MDP0000741562,MDP0000670…	77	MDP0000856185,MDP0000244450,MDP0000165356,Novel06200,MDP0000163211,MDP0000230999,MDP0000170335,Novel05121,MDP0000599934,MDP0000218986,MDP0000286774,MDP0000194889,MDP0000607529,MDP0000217043,MDP0000294785,MDP0000486576,MDP0000472519,Novel03531,MDP0000347315,MDP0000253549,MDP0000836948,MDP0000207620,MDP0000374183,MDP0000209470,MDP0000198740,Novel00874,MDP0000392201,MDP0000128560,MDP0000177114,MDP00…
GO:0006457	protein folding	biological_process	0.00038145	0.025229	78	8885	49	MDP0000254260,MDP0000135720,MDP0000248005,MDP0000687864,Novel00134,MDP0000141863,MDP0000364484,MDP0000703640,MDP0000273491,MDP0000603684,MDP0000704217,MDP0000303430,MDP0000256621,MDP0000203499,MDP0000171767,MDP0000323066,MDP0000145669,MDP0000150162,MDP0000234340,MDP0000225037,MDP0000329192,MDP0000349966,MDP0000228271,MDP0000662160,MDP0000786311,MDP0000319456,MDP0000158010,MDP0000160495,MDP0000265…	29	MDP0000231787,MDP0000245569,MDP0000296958,MDP0000778477,MDP0000323291,MDP0000185543,MDP0000170335,Novel06138,MDP0000132866,MDP0000119443,MDP0000225796,MDP0000858936,MDP0000167819,MDP0000291805,MDP0000699181,MDP0000275922,MDP0000374466,MDP0000321833,MDP0000006177,MDP0000682962,MDP0000772001,MDP0000294836,MDP0000193152,MDP0000146478,MDP0000125269,MDP0000153306,Novel01039,MDP0000292632,MDP0000128052
GO:0044238	primary metabolic process	biological_process	0.00040898	0.026679	3745	8885	1699	Novel05094,MDP0000458584,MDP0000524965,MDP0000842286,MDP0000210067,MDP0000161842,MDP0000656428,Novel02077,MDP0000226115,MDP0000153445,MDP0000277775,MDP0000242384,MDP0000276369,MDP0000055203,MDP0000307178,MDP0000173636,MDP0000175388,MDP0000182973,MDP0000230638,MDP0000287424,MDP0000403195,MDP0000750535,MDP0000313388,MDP0000321326,MDP0000291250,MDP0000661533,MDP0000876858,MDP0000135954,MDP0000842296…	2046	MDP0000137551,MDP0000136517,MDP0000131529,MDP0000942775,MDP0000288684,MDP0000293312,MDP0000252740,MDP0000219547,MDP0000189514,MDP0000554360,MDP0000194889,MDP0000185491,MDP0000226099,MDP0000141116,MDP0000138700,MDP0000706043,MDP0000140483,MDP0000164991,MDP0000364750,MDP0000321688,MDP0000487114,MDP0000378041,MDP0000758868,MDP0000191424,MDP0000229036,MDP0000014856,MDP0000285285,MDP0000334473,MDP0000…
GO:0004143	diacylglycerol kinase activity	molecular_function	0.00043945	0.028279	11	8885	4	MDP0000171640,MDP0000139683,MDP0000934360,MDP0000269414	7	MDP0000900186,MDP0000320695,MDP0000260159,MDP0000286961,MDP0000276007,MDP0000246501,MDP0000248086
GO:0009893	positive regulation of metabolic process	biological_process	0.00045736	0.028667	67	8885	27	MDP0000623542,MDP0000232884,MDP0000916524,MDP0000306141,Novel06328,MDP0000143473,MDP0000249122,MDP0000251381,MDP0000295888,Novel04563,MDP0000192819,MDP0000201872,MDP0000841558,MDP0000302168,MDP0000319119,MDP0000269352,MDP0000240478,MDP0000149216,MDP0000436207,MDP0000753946,Novel01053,MDP0000789571,MDP0000721702,Novel03652,MDP0000304659,MDP0000197096,Novel04901	40	Novel05742,MDP0000614282,MDP0000599845,MDP0000231542,MDP0000647467,MDP0000256242,MDP0000308148,MDP0000441144,Novel02993,MDP0000265831,MDP0000251269,MDP0000390773,MDP0000305387,MDP0000250594,MDP0000200184,MDP0000120158,MDP0000244514,MDP0000942775,MDP0000315706,MDP0000190538,MDP0000178806,MDP0000130630,MDP0000189221,Novel00685,MDP0000183528,MDP0000311951,MDP0000130296,MDP0000297791,MDP0000153251,No…
GO:0044283	small molecule biosynthetic process	biological_process	0.00046056	0.028667	193	8885	103	MDP0000213790,MDP0000776958,MDP0000632731,MDP0000262639,MDP0000622972,MDP0000310686,MDP0000361047,MDP0000552989,MDP0000234363,MDP0000131372,MDP0000161533,MDP0000862305,MDP0000286450,MDP0000131039,MDP0000275383,MDP0000259511,Novel02219,MDP0000632173,MDP0000294265,MDP0000296089,MDP0000770156,MDP0000294705,MDP0000297959,MDP0000162186,MDP0000286198,MDP0000171200,MDP0000182948,MDP0000129698,MDP0000568…	90	MDP0000265371,MDP0000134273,MDP0000124884,MDP0000910651,MDP0000268730,MDP0000679173,MDP0000388545,MDP0000171011,MDP0000248777,MDP0000281701,MDP0000212365,MDP0000240948,MDP0000130913,MDP0000300536,MDP0000938736,MDP0000717680,MDP0000258908,MDP0000153762,MDP0000808437,Novel04567,MDP0000225539,MDP0000571465,MDP0000121144,MDP0000256847,MDP0000096208,MDP0000305699,MDP0000218020,MDP0000286920,MDP0000275…
GO:0051726	regulation of cell cycle	biological_process	0.00046353	0.028667	47	8885	19	MDP0000662160,MDP0000166304,MDP0000154513,MDP0000753946,MDP0000775970,MDP0000257591,MDP0000321521,MDP0000203358,MDP0000267592,MDP0000130467,MDP0000301814,MDP0000947990,MDP0000520489,MDP0000138215,MDP0000242945,MDP0000294017,MDP0000306141,MDP0000248776,MDP0000258816	28	MDP0000305387,MDP0000161739,MDP0000260705,MDP0000951863,MDP0000138028,MDP0000669824,MDP0000175067,MDP0000195956,MDP0000323291,MDP0000045232,MDP0000120158,MDP0000165836,MDP0000170335,MDP0000221462,MDP0000679722,MDP0000852030,MDP0000295660,MDP0000319792,MDP0000297791,MDP0000258414,MDP0000460658,MDP0000212253,MDP0000172418,MDP0000432128,MDP0000175204,MDP0000122201,MDP0000581822,MDP0000534408
GO:0031325	positive regulation of cellular metabolic process	biological_process	0.00047421	0.028951	63	8885	25	MDP0000753946,Novel06328,Novel01053,MDP0000789571,MDP0000721702,Novel03652,MDP0000251381,MDP0000295888,MDP0000304659,MDP0000197096,Novel04901,MDP0000623542,Novel04563,MDP0000192819,MDP0000201872,MDP0000232884,MDP0000841558,MDP0000302168,MDP0000319119,MDP0000269352,MDP0000240478,MDP0000916524,MDP0000149216,MDP0000306141,MDP0000436207	38	MDP0000390773,MDP0000138052,MDP0000305387,MDP0000297702,MDP0000309172,MDP0000250594,MDP0000200184,MDP0000545758,MDP0000244514,MDP0000645828,MDP0000120158,MDP0000281160,MDP0000323291,MDP0000942775,MDP0000315706,MDP0000190538,MDP0000178806,MDP0000170335,MDP0000508777,Novel05742,MDP0000130630,MDP0000189221,Novel00685,MDP0000183528,MDP0000614282,MDP0000311951,MDP0000599845,MDP0000130296,MDP0000231542…
GO:0010948	negative regulation of cell cycle process	biological_process	0.00048707	0.02936	22	8885	10	MDP0000138215,MDP0000775970,MDP0000154513,MDP0000753946,MDP0000166304,MDP0000267592,MDP0000306141,MDP0000248776,MDP0000203358,MDP0000294017	12	MDP0000669824,MDP0000195956,MDP0000297791,MDP0000951863,MDP0000305387,MDP0000852030,MDP0000679722,MDP0000534408,MDP0000221462,MDP0000170335,MDP0000120158,MDP0000323291
GO:0010639	negative regulation of organelle organization	biological_process	0.00051046	0.030385	29	8885	13	MDP0000166304,MDP0000154513,MDP0000753946,MDP0000706530,MDP0000138215,MDP0000775970,MDP0000173152,MDP0000216270,MDP0000203358,MDP0000294017,MDP0000267592,MDP0000248776,MDP0000306141	16	MDP0000852030,MDP0000679722,MDP0000305387,MDP0000127732,MDP0000951863,MDP0000297791,MDP0000304298,MDP0000669824,MDP0000837884,MDP0000195956,MDP0000323291,MDP0000629000,MDP0000120158,MDP0000170335,MDP0000146449,MDP0000534408
GO:0051302	regulation of cell division	biological_process	0.00053012	0.031166	35	8885	15	MDP0000321521,MDP0000234006,MDP0000166304,MDP0000753946,Novel03569,MDP0000154513,Novel03996,MDP0000775970,MDP0000294017,MDP0000306141,MDP0000248776,MDP0000301814,MDP0000947990,MDP0000520489,MDP0000138215	20	MDP0000323291,MDP0000120158,MDP0000045232,MDP0000170335,MDP0000143460,MDP0000305387,MDP0000260705,MDP0000138028,MDP0000951863,MDP0000195956,MDP0000669824,MDP0000534408,MDP0000122201,MDP0000852030,MDP0000679722,MDP0000295660,Novel03782,MDP0000297791,Novel05895,MDP0000212253
GO:0019438	aromatic compound biosynthetic process	biological_process	0.00053897	0.0313	1075	8885	522	MDP0000693014,MDP0000309313,MDP0000524965,MDP0000388583,MDP0000156156,MDP0000642465,MDP0000656428,Novel02827,MDP0000489011,MDP0000153445,MDP0000277775,MDP0000226115,MDP0000930948,MDP0000242384,MDP0000239688,MDP0000134824,MDP0000173636,MDP0000189406,MDP0000403195,MDP0000750535,MDP0000273251,MDP0000552989,MDP0000876858,MDP0000259922,MDP0000174664,MDP0000911724,MDP0000288096,Novel02113,MDP0000444049…	553	MDP0000219547,MDP0000226099,MDP0000141116,MDP0000364750,MDP0000507969,MDP0000230996,MDP0000321918,MDP0000313059,MDP0000174801,MDP0000378041,Novel00329,Novel05474,MDP0000013331,MDP0000014856,MDP0000229036,MDP0000197822,MDP0000191424,MDP0000134247,MDP0000303408,MDP0000231542,MDP0000176677,MDP0000645828,MDP0000865313,MDP0000173662,MDP0000942052,MDP0000083546,MDP0000851580,MDP0000221873,MDP0000250546…
GO:0032991	macromolecular complex	cellular_component	0.00058719	0.032063	1027	8885	535	MDP0000322547,MDP0000309915,MDP0000296714,MDP0000249666,MDP0000144551,MDP0000322057,MDP0000322497,MDP0000366981,MDP0000210927,MDP0000166848,MDP0000276738,MDP0000525424,MDP0000137971,Novel02469,MDP0000554054,MDP0000706801,MDP0000174854,Novel06117,MDP0000305716,MDP0000630768,MDP0000313603,MDP0000950987,MDP0000137556,MDP0000274670,MDP0000319456,MDP0000138855,MDP0000230511,MDP0000256496,MDP0000138215…	492	MDP0000175581,MDP0000209470,MDP0000734535,MDP0000188563,MDP0000222749,MDP0000265846,Novel05083,Novel01664,MDP0000236634,MDP0000189244,MDP0000260850,Novel03531,Novel03583,MDP0000320420,MDP0000172798,Novel03333,MDP0000396750,MDP0000279765,MDP0000299010,MDP0000243247,MDP0000146278,MDP0000241736,MDP0000141044,MDP0000836948,Novel02162,MDP0000388232,MDP0000882090,MDP0000192231,Novel00788,MDP0000288462,…
GO:0051129	negative regulation of cellular component organization	biological_process	0.00060419	0.032063	32	8885	15	MDP0000173152,MDP0000294017,MDP0000306141,MDP0000248776,MDP0000706530,MDP0000138215,MDP0000216270,MDP0000203358,MDP0000267592,MDP0000316680,MDP0000166304,MDP0000154513,MDP0000753946,MDP0000880187,MDP0000775970	17	MDP0000146449,MDP0000534408,MDP0000852030,MDP0000679722,MDP0000297791,MDP0000304298,MDP0000323291,MDP0000629000,MDP0000120158,MDP0000170335,MDP0000543788,MDP0000305387,MDP0000127732,MDP0000951863,MDP0000669824,MDP0000195956,MDP0000837884
GO:0010564	regulation of cell cycle process	biological_process	0.00061964	0.032063	32	8885	14	MDP0000775970,MDP0000166304,MDP0000154513,MDP0000753946,MDP0000267592,MDP0000321521,MDP0000203358,MDP0000520489,MDP0000138215,MDP0000947990,MDP0000301814,MDP0000306141,MDP0000248776,MDP0000294017	18	MDP0000951863,MDP0000138028,MDP0000669824,MDP0000195956,MDP0000305387,MDP0000260705,MDP0000170335,MDP0000221462,MDP0000323291,MDP0000045232,MDP0000120158,MDP0000297791,MDP0000212253,MDP0000295660,MDP0000852030,MDP0000679722,MDP0000122201,MDP0000534408
GO:0006449	regulation of translational termination	biological_process	0.00062445	0.032063	6	8885	6	MDP0000201872,MDP0000240478,MDP0000295888,MDP0000149216,MDP0000436207,MDP0000251381	0
GO:0006452	translational frameshifting	biological_process	0.00062445	0.032063	6	8885	6	MDP0000251381,MDP0000436207,MDP0000149216,MDP0000240478,MDP0000295888,MDP0000201872	0
GO:0034250	positive regulation of cellular amide metabolic process	biological_process	0.00062445	0.032063	6	8885	6	MDP0000149216,MDP0000240478,MDP0000295888,MDP0000201872,MDP0000251381,MDP0000436207	0
GO:0043243	positive regulation of protein complex disassembly	biological_process	0.00062445	0.032063	6	8885	6	MDP0000149216,MDP0000295888,MDP0000240478,MDP0000201872,MDP0000251381,MDP0000436207	0
GO:0045727	positive regulation of translation	biological_process	0.00062445	0.032063	6	8885	6	MDP0000295888,MDP0000240478,MDP0000201872,MDP0000149216,MDP0000251381,MDP0000436207	0
GO:0045901	positive regulation of translational elongation	biological_process	0.00062445	0.032063	6	8885	6	MDP0000436207,MDP0000251381,MDP0000201872,MDP0000240478,MDP0000295888,MDP0000149216	0
GO:0045905	positive regulation of translational termination	biological_process	0.00062445	0.032063	6	8885	6	MDP0000149216,MDP0000240478,MDP0000295888,MDP0000201872,MDP0000251381,MDP0000436207	0
GO:0004842	ubiquitin-protein transferase activity	molecular_function	0.00063292	0.032063	178	8885	65	MDP0000241199,MDP0000177640,MDP0000134284,MDP0000137556,MDP0000917123,MDP0000247368,MDP0000821787,MDP0000912146,MDP0000770377,MDP0000297834,MDP0000193139,MDP0000950987,MDP0000290488,MDP0000249255,MDP0000174854,MDP0000889931,MDP0000291044,MDP0000147990,MDP0000276738,MDP0000133188,MDP0000675059,MDP0000312559,MDP0000158374,MDP0000272545,MDP0000922141,MDP0000202875,MDP0000274668,MDP0000281474,MDP0000…	113	MDP0000137519,MDP0000155204,MDP0000286463,MDP0000431239,MDP0000285569,MDP0000841111,MDP0000237536,MDP0000198034,MDP0000186491,MDP0000329546,MDP0000179412,MDP0000313787,MDP0000241681,MDP0000882090,MDP0000225094,MDP0000252590,Novel02573,MDP0000153395,MDP0000250591,MDP0000927714,MDP0000496515,Novel03292,MDP0000310231,MDP0000161594,MDP0000162279,MDP0000281873,MDP0000219463,MDP0000192231,MDP0000881928…
GO:0019787	ubiquitin-like protein transferase activity	molecular_function	0.00063292	0.032063	178	8885	65	MDP0000142676,Novel06268,MDP0000194114,MDP0000196216,MDP0000391760,MDP0000290737,MDP0000204132,MDP0000254676,MDP0000686485,MDP0000327154,MDP0000173021,MDP0000396222,MDP0000528375,MDP0000285352,MDP0000768255,MDP0000238779,MDP0000215386,MDP0000320696,MDP0000864240,MDP0000201988,MDP0000797453,MDP0000478659,MDP0000239642,MDP0000443290,MDP0000229648,Novel05371,MDP0000272287,MDP0000208874,MDP0000220519…	113	MDP0000508748,MDP0000163853,MDP0000123956,MDP0000236472,MDP0000269687,MDP0000140233,MDP0000195508,MDP0000321643,MDP0000221363,MDP0000210058,MDP0000685160,MDP0000185190,MDP0000206052,MDP0000129665,MDP0000317113,Novel05208,MDP0000150589,MDP0000288576,MDP0000258789,Novel06058,MDP0000374881,MDP0000156211,MDP0000173577,MDP0000158373,MDP0000215991,MDP0000884442,MDP0000277290,MDP0000142642,MDP0000252775…
GO:0006725	cellular aromatic compound metabolic process	biological_process	0.00068718	0.034446	1820	8885	870	MDP0000836293,MDP0000248942,MDP0000310321,MDP0000256027,MDP0000317950,MDP0000910069,MDP0000212114,MDP0000195400,MDP0000689991,MDP0000190504,MDP0000279713,MDP0000271354,MDP0000320733,MDP0000145361,MDP0000281934,MDP0000413760,MDP0000259989,MDP0000153356,MDP0000885704,MDP0000268708,MDP0000173365,MDP0000124388,Novel05247,MDP0000325411,MDP0000275687,MDP0000156354,MDP0000176861,Novel02078,MDP0000203713…	950	MDP0000320460,MDP0000120269,MDP0000128924,MDP0000157382,MDP0000143909,MDP0000834642,Novel03064,MDP0000286029,MDP0000245102,MDP0000508777,MDP0000197183,MDP0000271291,MDP0000314867,MDP0000272351,Novel04383,MDP0000657852,Novel02393,MDP0000137501,MDP0000251795,Novel04002,MDP0000442206,MDP0000195390,MDP0000318586,MDP0000211550,MDP0000817734,MDP0000144558,MDP0000302027,MDP0000127542,MDP0000236257,MDP00…
GO:0043043	peptide biosynthetic process	biological_process	0.00070606	0.035024	360	8885	257	MDP0000277781,MDP0000700350,MDP0000146990,MDP0000243374,MDP0000366188,MDP0000596986,MDP0000238035,MDP0000245985,MDP0000365305,MDP0000153224,MDP0000164529,Novel00635,MDP0000213014,MDP0000238515,MDP0000222259,MDP0000149216,MDP0000287321,MDP0000153255,MDP0000422870,MDP0000281101,MDP0000146975,Novel01518,MDP0000455474,MDP0000643268,MDP0000163088,MDP0000191839,MDP0000322240,MDP0000315497,MDP0000195166…	103	MDP0000252855,MDP0000135566,MDP0000156137,MDP0000319645,MDP0000340127,MDP0000897417,MDP0000308427,MDP0000643235,Novel04826,MDP0000902474,MDP0000271405,MDP0000298017,MDP0000330029,Novel02042,MDP0000186701,Novel01148,MDP0000262756,MDP0000291748,MDP0000709006,MDP0000291077,MDP0000232585,MDP0000300490,MDP0000245346,MDP0000233934,MDP0000136760,MDP0000157382,MDP0000228839,MDP0000197695,MDP0000146940,MD…
GO:0044764	multi-organism cellular process	biological_process	0.00073487	0.035799	213	8885	99	MDP0000286784,MDP0000341114,MDP0000279170,MDP0000815270,Novel02540,MDP0000398365,MDP0000051968,MDP0000322575,MDP0000217516,MDP0000362503,MDP0000170428,MDP0000617187,Novel06205,MDP0000270618,MDP0000157852,MDP0000127499,MDP0000246926,Novel02553,MDP0000194146,MDP0000167862,MDP0000282272,MDP0000297308,MDP0000252210,MDP0000301950,MDP0000190470,Novel01640,MDP0000251447,MDP0000256210,MDP0000771351,MDP00…	114	MDP0000232350,MDP0000282789,MDP0000581271,MDP0000313485,MDP0000189269,MDP0000312056,MDP0000260135,MDP0000786385,MDP0000138874,MDP0000225215,MDP0000283096,MDP0000898700,MDP0000318031,MDP0000771288,MDP0000163989,Novel04979,MDP0000265831,MDP0000213169,MDP0000322427,MDP0000251269,MDP0000140678,MDP0000948037,MDP0000202119,Novel00357,Novel01514,MDP0000319792,MDP0000175027,MDP0000217438,MDP0000328817,MD…
GO:0000151	ubiquitin ligase complex	cellular_component	0.00074985	0.035799	127	8885	50	MDP0000220519,MDP0000950987,MDP0000290488,MDP0000229648,MDP0000321952,MDP0000174854,MDP0000249255,MDP0000239642,MDP0000797453,MDP0000770377,MDP0000201988,MDP0000297834,MDP0000864240,MDP0000947990,MDP0000301814,MDP0000193139,MDP0000320696,MDP0000912146,Novel01134,MDP0000177640,MDP0000134284,MDP0000137556,MDP0000166304,MDP0000917123,MDP0000207829,MDP0000242926,MDP0000254676,MDP0000465593,MDP0000290…	77	Novel03292,MDP0000122201,MDP0000310231,MDP0000161594,MDP0000166111,MDP0000281873,MDP0000199049,MDP0000133765,MDP0000120778,MDP0000192231,MDP0000287017,MDP0000647311,MDP0000612469,MDP0000163295,MDP0000320380,MDP0000212253,MDP0000313787,MDP0000882090,MDP0000916873,MDP0000170583,Novel02573,MDP0000252590,MDP0000250591,MDP0000156175,MDP0000496515,MDP0000431239,MDP0000841111,MDP0000274921,MDP0000217224…
GO:0000152	nuclear ubiquitin ligase complex	cellular_component	0.00076628	0.035799	125	8885	50	MDP0000174854,MDP0000249255,MDP0000321952,MDP0000229648,MDP0000290488,MDP0000950987,MDP0000220519,MDP0000193139,MDP0000320696,MDP0000301814,MDP0000947990,MDP0000864240,MDP0000297834,MDP0000770377,MDP0000201988,MDP0000797453,MDP0000239642,Novel01134,MDP0000912146,MDP0000207829,MDP0000242926,MDP0000917123,MDP0000166304,MDP0000137556,MDP0000134284,MDP0000177640,MDP0000391760,MDP0000290737,MDP0000465…	75	MDP0000320380,MDP0000163295,MDP0000612469,MDP0000647311,MDP0000287017,MDP0000192231,MDP0000120778,MDP0000199049,MDP0000281873,MDP0000166111,MDP0000310231,MDP0000122201,Novel03292,MDP0000496515,MDP0000156175,MDP0000250591,Novel02573,MDP0000252590,MDP0000916873,MDP0000170583,MDP0000882090,MDP0000313787,MDP0000212253,MDP0000329546,MDP0000195993,MDP0000186491,MDP0000292793,MDP0000157957,MDP0000217224…
GO:0005680	anaphase-promoting complex	cellular_component	0.00076628	0.035799	125	8885	50	MDP0000177640,MDP0000134284,MDP0000917123,MDP0000207829,MDP0000242926,MDP0000166304,MDP0000137556,MDP0000912146,Novel01134,MDP0000201988,MDP0000770377,MDP0000239642,MDP0000797453,MDP0000297834,MDP0000320696,MDP0000193139,MDP0000947990,MDP0000864240,MDP0000301814,MDP0000950987,MDP0000220519,MDP0000290488,MDP0000321952,MDP0000229648,MDP0000249255,MDP0000174854,MDP0000889931,MDP0000396222,MDP0000327…	75	MDP0000260705,MDP0000137519,MDP0000341004,Novel04011,MDP0000431239,MDP0000841111,MDP0000274921,MDP0000292793,MDP0000329546,MDP0000195993,MDP0000186491,MDP0000217224,MDP0000167786,MDP0000157957,MDP0000127633,MDP0000882090,MDP0000212253,MDP0000313787,MDP0000252590,Novel02573,MDP0000170583,MDP0000916873,MDP0000250591,MDP0000496515,MDP0000156175,MDP0000310231,Novel03292,MDP0000122201,MDP0000199049,MD…
GO:0031461	cullin-RING ubiquitin ligase complex	cellular_component	0.00076628	0.035799	125	8885	50	MDP0000134284,MDP0000242926,MDP0000207829,MDP0000917123,MDP0000137556,MDP0000166304,MDP0000177640,MDP0000912146,Novel01134,MDP0000297834,MDP0000193139,MDP0000320696,MDP0000301814,MDP0000947990,MDP0000864240,MDP0000201988,MDP0000770377,MDP0000797453,MDP0000239642,MDP0000321952,MDP0000229648,MDP0000249255,MDP0000174854,MDP0000950987,MDP0000220519,MDP0000290488,MDP0000686485,MDP0000327154,MDP0000173…	75	MDP0000260705,MDP0000137519,MDP0000341004,Novel04011,MDP0000195993,MDP0000329546,MDP0000186491,MDP0000292793,MDP0000217224,MDP0000157957,MDP0000127633,MDP0000167786,MDP0000431239,MDP0000274921,MDP0000841111,MDP0000250591,MDP0000496515,MDP0000156175,MDP0000882090,MDP0000313787,MDP0000212253,MDP0000252590,Novel02573,MDP0000916873,MDP0000170583,MDP0000612469,MDP0000647311,MDP0000287017,MDP0000192231…
GO:0018130	heterocycle biosynthetic process	biological_process	0.00076679	0.035799	1083	8885	523	MDP0000320748,MDP0000172464,MDP0000318429,MDP0000198108,MDP0000311925,MDP0000130123,MDP0000586302,MDP0000255806,MDP0000183764,MDP0000655623,MDP0000192617,MDP0000285549,MDP0000799392,MDP0000197246,MDP0000182176,MDP0000286554,Novel04901,MDP0000842815,MDP0000273602,MDP0000231216,MDP0000181339,MDP0000242236,MDP0000279583,MDP0000275079,MDP0000182344,MDP0000264476,MDP0000457509,MDP0000283282,MDP0000313…	560	MDP0000487042,Novel00722,MDP0000169163,MDP0000122554,MDP0000217168,MDP0000770205,MDP0000244834,MDP0000138874,MDP0000815065,MDP0000322427,MDP0000167286,MDP0000119956,MDP0000215513,MDP0000251510,MDP0000301275,MDP0000269969,Novel02194,Novel06243,MDP0000171928,MDP0000143596,MDP0000309173,MDP0000145024,MDP0000263333,MDP0000674514,MDP0000145267,Novel04393,MDP0000197695,MDP0000323291,Novel00225,MDP00001…
GO:0019843	rRNA binding	molecular_function	0.00078341	0.036219	17	8885	16	MDP0000248364,MDP0000232369,MDP0000263658,MDP0000322057,MDP0000365305,MDP0000238035,MDP0000495488,MDP0000584292,MDP0000501172,MDP0000305716,MDP0000417447,MDP0000207800,MDP0000681199,MDP0000179987,MDP0000251733,MDP0000249666	1	MDP0000232585
GO:0007205	protein kinase C-activating G-protein coupled receptor signaling pathway	biological_process	0.00080679	0.036942	9	8885	3	MDP0000269414,MDP0000171640,MDP0000139683	6	MDP0000286961,MDP0000276007,MDP0000246501,MDP0000260159,MDP0000900186,MDP0000320695
GO:0046483	heterocycle metabolic process	biological_process	0.00085495	0.038774	1815	8885	865	MDP0000313067,MDP0000899294,Novel02932,MDP0000812209,MDP0000283282,MDP0000321341,MDP0000242236,MDP0000277897,Novel02486,MDP0000279583,MDP0000275079,MDP0000825978,MDP0000931200,MDP0000264476,MDP0000457509,MDP0000182344,Novel04901,MDP0000303736,MDP0000793357,MDP0000842815,MDP0000320547,MDP0000181339,MDP0000231216,MDP0000239646,Novel05422,MDP0000273602,MDP0000192617,MDP0000799392,MDP0000285549,MDP00…	950	MDP0000156337,MDP0000251484,MDP0000297791,MDP0000291077,MDP0000273752,MDP0000424752,MDP0000306261,MDP0000147009,MDP0000249060,MDP0000265100,MDP0000288840,Novel05272,MDP0000172879,MDP0000241840,MDP0000232873,MDP0000155222,MDP0000283556,MDP0000891639,MDP0000172827,MDP0000890776,MDP0000275042,MDP0000674514,Novel04393,MDP0000145267,MDP0000323291,MDP0000180044,MDP0000197695,MDP0000263181,Novel00824,No…
GO:0016701	oxidoreductase activity, acting on single donors with incorporation of molecular oxygen	molecular_function	0.00089314	0.040124	53	8885	33	MDP0000156103,MDP0000169311,MDP0000300361,MDP0000668657,MDP0000170450,MDP0000753547,MDP0000243004,MDP0000281525,MDP0000225713,MDP0000272843,MDP0000154668,MDP0000320319,MDP0000150374,MDP0000181524,MDP0000120934,MDP0000414452,MDP0000319910,MDP0000770156,MDP0000152308,MDP0000315206,MDP0000125303,MDP0000543224,MDP0000450991,MDP0000279287,MDP0000191887,Novel00842,MDP0000174168,MDP0000328000,MDP0000134…	20	MDP0000257303,MDP0000285285,MDP0000140010,MDP0000917325,MDP0000621545,MDP0000700223,MDP0000330947,MDP0000262029,MDP0000163301,MDP0000156389,MDP0000231246,MDP0000374466,MDP0000220421,MDP0000851580,MDP0000314286,MDP0000277666,MDP0000822077,MDP0000130913,MDP0000253287,MDP0000282534
GO:0051188	cofactor biosynthetic process	biological_process	0.00094652	0.042125	120	8885	62	MDP0000270629,MDP0000107676,MDP0000274423,MDP0000206034,MDP0000139683,MDP0000253341,MDP0000275383,MDP0000288096,MDP0000367954,MDP0000156354,MDP0000176861,MDP0000287580,MDP0000171200,MDP0000271554,MDP0000265765,MDP0000272708,MDP0000770156,MDP0000643331,MDP0000316000,MDP0000247083,MDP0000622972,MDP0000269414,MDP0000262639,MDP0000918616,MDP0000296599,MDP0000302737,MDP0000131039,MDP0000323076,MDP0000…	58	MDP0000615446,MDP0000444205,Novel02334,MDP0000257308,MDP0000234947,MDP0000285599,MDP0000303817,MDP0000857446,MDP0000268730,MDP0000910651,MDP0000120381,MDP0000189366,MDP0000265371,MDP0000314690,MDP0000172827,MDP0000145267,MDP0000249161,MDP0000240948,MDP0000121461,MDP0000212365,MDP0000148535,MDP0000248777,MDP0000679173,MDP0000197695,MDP0000303408,Novel04125,MDP0000822021,MDP0000274925,MDP0000313537…
GO:0006518	peptide metabolic process	biological_process	0.00096336	0.042477	370	8885	263	Novel01518,MDP0000455474,MDP0000422870,MDP0000146975,MDP0000281101,MDP0000191839,MDP0000163088,MDP0000322240,MDP0000315497,MDP0000643268,MDP0000165757,MDP0000235070,MDP0000195166,MDP0000131039,MDP0000260722,MDP0000171423,MDP0000204881,MDP0000336545,MDP0000245640,MDP0000194017,MDP0000366188,MDP0000238035,MDP0000596986,MDP0000245985,MDP0000365305,MDP0000277781,MDP0000700350,MDP0000146990,MDP0000243…	107	MDP0000643235,MDP0000310202,Novel04826,MDP0000902474,MDP0000271405,MDP0000156137,MDP0000252855,MDP0000135566,MDP0000319645,MDP0000340127,MDP0000897417,MDP0000308427,MDP0000262756,MDP0000291748,Novel02042,MDP0000298017,MDP0000330029,MDP0000186701,Novel01148,MDP0000233934,MDP0000245346,MDP0000136760,MDP0000157382,MDP0000146940,MDP0000148535,MDP0000524885,MDP0000228839,MDP0000197695,MDP0000191710,MD…
GO:0009896	positive regulation of catabolic process	biological_process	0.0010257	0.043787	29	8885	8	Novel04901,MDP0000306141,MDP0000302168,MDP0000841558,Novel06328,MDP0000753946,MDP0000789571,Novel01053	21	MDP0000942775,MDP0000237403,MDP0000265831,MDP0000170335,MDP0000256242,MDP0000120158,MDP0000441144,MDP0000153251,MDP0000281160,MDP0000323291,MDP0000311951,MDP0000599845,MDP0000183528,Novel00685,MDP0000614282,MDP0000297791,MDP0000231542,MDP0000545758,MDP0000138052,MDP0000305387,MDP0000130630
GO:0010508	positive regulation of autophagy	biological_process	0.0010257	0.043787	29	8885	8	Novel01053,MDP0000789571,MDP0000753946,Novel06328,MDP0000841558,MDP0000302168,MDP0000306141,Novel04901	21	MDP0000130630,MDP0000305387,MDP0000138052,MDP0000231542,MDP0000297791,MDP0000545758,Novel00685,MDP0000183528,MDP0000614282,MDP0000599845,MDP0000311951,MDP0000281160,MDP0000323291,MDP0000256242,MDP0000120158,MDP0000441144,MDP0000153251,MDP0000265831,MDP0000170335,MDP0000942775,MDP0000237403
GO:0031331	positive regulation of cellular catabolic process	biological_process	0.0010257	0.043787	29	8885	8	MDP0000302168,MDP0000841558,MDP0000753946,Novel06328,Novel01053,MDP0000789571,MDP0000306141,Novel04901	21	MDP0000614282,Novel00685,MDP0000183528,MDP0000311951,MDP0000599845,MDP0000545758,MDP0000231542,MDP0000297791,MDP0000138052,MDP0000130630,MDP0000305387,MDP0000237403,MDP0000942775,MDP0000170335,MDP0000265831,MDP0000441144,MDP0000153251,MDP0000120158,MDP0000256242,MDP0000323291,MDP0000281160
GO:0008610	lipid biosynthetic process	biological_process	0.0010298	0.043787	219	8885	96	MDP0000340322,MDP0000021376,MDP0000379466,MDP0000424218,MDP0000191652,MDP0000182973,MDP0000381859,MDP0000298759,MDP0000929993,MDP0000934360,MDP0000165172,MDP0000180354,MDP0000141199,MDP0000191302,Novel05354,MDP0000556668,MDP0000834854,Novel05353,MDP0000842286,MDP0000320534,MDP0000255398,MDP0000298073,Novel05356,MDP0000220986,MDP0000127773,MDP0000194587,MDP0000269554,MDP0000294705,MDP0000162186,MD…	123	MDP0000487114,MDP0000214617,MDP0000266914,MDP0000219975,MDP0000661951,MDP0000951278,MDP0000161955,MDP0000062802,MDP0000129664,MDP0000769741,MDP0000647311,MDP0000654110,MDP0000723073,MDP0000163467,MDP0000809657,MDP0000322755,MDP0000793656,MDP0000198736,MDP0000199159,MDP0000139720,MDP0000428049,MDP0000184748,MDP0000279433,MDP0000320408,MDP0000260827,MDP0000271910,MDP0000159873,MDP0000293312,MDP0000…
GO:0032787	monocarboxylic acid metabolic process	biological_process	0.001119	0.047157	147	8885	75	MDP0000313014,MDP0000155746,MDP0000691413,MDP0000273688,MDP0000207352,MDP0000300361,MDP0000325406,MDP0000165547,MDP0000148978,Novel00658,MDP0000189976,MDP0000270146,MDP0000275765,MDP0000174843,MDP0000203713,MDP0000674305,MDP0000255025,Novel01516,MDP0000295227,MDP0000253638,MDP0000325411,MDP0000267248,MDP0000265765,MDP0000274423,MDP0000173365,MDP0000219549,MDP0000253341,MDP0000029865,MDP0000831505…	72	MDP0000123665,MDP0000699761,MDP0000262782,MDP0000261625,MDP0000288274,MDP0000250354,MDP0000265899,MDP0000212123,MDP0000602932,MDP0000264118,MDP0000129860,MDP0000124883,MDP0000492845,MDP0000069348,MDP0000308230,MDP0000191398,MDP0000920077,MDP0000625646,MDP0000123667,MDP0000254398,MDP0000322725,MDP0000287416,MDP0000218232,MDP0000257303,MDP0000193946,Novel00602,MDP0000708299,MDP0000295277,MDP0000819…
GO:0044403	symbiosis, encompassing mutualism through parasitism	biological_process	0.0012578	0.052542	202	8885	93	MDP0000815270,MDP0000341114,MDP0000279170,MDP0000286784,MDP0000322575,MDP0000051968,Novel02540,MDP0000617187,MDP0000170428,Novel00489,MDP0000362503,MDP0000157852,Novel06205,MDP0000270618,MDP0000246926,Novel02553,MDP0000127499,MDP0000194146,MDP0000282272,MDP0000167862,MDP0000297308,Novel01640,MDP0000190470,MDP0000301950,MDP0000249677,MDP0000252210,MDP0000251447,MDP0000256210,MDP0000799741,MDP00007…	109	MDP0000313485,MDP0000282789,MDP0000581271,MDP0000232350,MDP0000786385,MDP0000260135,MDP0000312056,MDP0000138874,MDP0000225215,MDP0000318031,MDP0000163989,MDP0000771288,MDP0000310886,Novel04979,MDP0000251269,MDP0000140678,MDP0000322427,MDP0000213169,MDP0000265831,MDP0000948037,Novel00357,MDP0000175027,Novel01514,MDP0000319792,MDP0000202119,MDP0000217438,MDP0000647571,MDP0000328817,MDP0000278916,MD…
GO:0051782	negative regulation of cell division	biological_process	0.0013388	0.05525	21	8885	9	MDP0000166304,MDP0000753946,Novel03569,MDP0000154513,MDP0000775970,MDP0000138215,MDP0000294017,MDP0000248776,MDP0000306141	12	MDP0000143460,MDP0000679722,MDP0000852030,MDP0000305387,MDP0000951863,MDP0000297791,MDP0000195956,MDP0000669824,MDP0000323291,MDP0000120158,MDP0000170335,MDP0000534408
GO:0043228	non-membrane-bounded organelle	cellular_component	0.0013459	0.05525	450	8885	281	MDP0000757192,Novel05618,MDP0000706801,MDP0000292132,MDP0000155673,MDP0000119988,MDP0000949589,MDP0000630768,MDP0000313603,MDP0000318115,MDP0000305716,MDP0000322466,MDP0000830772,MDP0000286465,MDP0000679282,MDP0000260561,MDP0000234099,Novel02469,MDP0000277627,MDP0000554054,MDP0000221318,MDP0000772737,MDP0000756723,MDP0000865687,MDP0000179987,MDP0000149936,MDP0000299779,MDP0000208471,MDP0000541368…	169	MDP0000305295,MDP0000394840,Novel00262,MDP0000288462,MDP0000188562,MDP0000128438,Novel02162,MDP0000163061,MDP0000388232,MDP0000796348,Novel00914,MDP0000153306,MDP0000261499,MDP0000182061,MDP0000282431,MDP0000128560,MDP0000252637,MDP0000178806,MDP0000265093,MDP0000177114,MDP0000234325,MDP0000091547,MDP0000257727,MDP0000131695,MDP0000236701,Novel00874,Novel04260,MDP0000486575,MDP0000392201,Novel050…
GO:0044419	interspecies interaction between organisms	biological_process	0.0014658	0.059658	202	8885	93	MDP0000252210,MDP0000249677,MDP0000301950,MDP0000190470,Novel01640,MDP0000297308,MDP0000167862,MDP0000282272,MDP0000194146,MDP0000127499,MDP0000246926,Novel02553,MDP0000270618,Novel06205,MDP0000157852,MDP0000362503,Novel00489,MDP0000170428,MDP0000617187,Novel02540,MDP0000051968,MDP0000322575,MDP0000286784,MDP0000279170,MDP0000341114,MDP0000815270,MDP0000219549,MDP0000792008,MDP0000557431,MDP00008…	109	MDP0000328817,MDP0000647571,MDP0000217438,MDP0000202119,Novel00357,Novel01514,MDP0000319792,MDP0000175027,MDP0000948037,MDP0000265831,MDP0000322427,MDP0000213169,MDP0000140678,MDP0000251269,Novel04979,MDP0000310886,MDP0000771288,MDP0000163989,MDP0000318031,MDP0000225215,MDP0000138874,MDP0000312056,MDP0000260135,MDP0000786385,MDP0000232350,MDP0000282789,MDP0000581271,MDP0000313485,MDP0000691789,MD…
GO:0016830	carbon-carbon lyase activity	molecular_function	0.0014864	0.059983	77	8885	30	MDP0000291428,MDP0000448786,MDP0000519305,MDP0000170450,MDP0000748981,MDP0000273688,MDP0000255961,MDP0000364293,MDP0000269628,Novel04313,MDP0000313014,Novel04305,MDP0000543224,Novel01516,MDP0000251018,MDP0000181923,MDP0000144150,MDP0000770775,MDP0000253341,MDP0000270629,Novel00292,MDP0000885704,MDP0000192092,MDP0000131656,MDP0000180513,MDP0000123025,MDP0000405149,MDP0000259468,MDP0000182803,MDP00…	47	MDP0000171907,MDP0000073810,MDP0000305861,MDP0000433172,MDP0000282696,MDP0000275142,MDP0000203723,MDP0000151417,MDP0000305440,Novel00719,MDP0000257968,MDP0000259421,MDP0000286920,MDP0000276506,MDP0000212123,MDP0000757066,MDP0000293312,MDP0000397215,MDP0000674530,MDP0000242707,MDP0000664405,MDP0000120546,MDP0000124089,MDP0000305630,MDP0000143717,MDP0000121144,MDP0000300519,MDP0000404722,MDP0000307…
GO:0007346	regulation of mitotic cell cycle	biological_process	0.0016313	0.065281	29	8885	12	MDP0000306141,MDP0000321521,MDP0000294017,MDP0000520489,MDP0000138215,MDP0000775970,MDP0000166304,MDP0000947990,MDP0000662160,MDP0000301814,MDP0000154513,MDP0000753946	17	MDP0000170335,MDP0000122201,MDP0000534408,MDP0000221462,MDP0000323291,MDP0000045232,MDP0000120158,MDP0000297791,MDP0000138028,MDP0000212253,MDP0000669824,MDP0000195956,MDP0000305387,MDP0000295660,MDP0000679722,MDP0000852030,MDP0000260705
GO:0006412	translation	biological_process	0.0016572	0.065763	348	8885	253	MDP0000872301,MDP0000495488,MDP0000267688,MDP0000263713,MDP0000305218,MDP0000263658,MDP0000903484,MDP0000272048,MDP0000273521,MDP0000266765,MDP0000313019,MDP0000486544,MDP0000295888,MDP0000542367,MDP0000207800,MDP0000265859,MDP0000131368,MDP0000150929,MDP0000199853,MDP0000300177,MDP0000299519,MDP0000362168,MDP0000523838,MDP0000152308,Novel01518,MDP0000455474,MDP0000422870,MDP0000281101,MDP0000146…	95	MDP0000262756,MDP0000291748,Novel02042,MDP0000330029,MDP0000298017,MDP0000186701,Novel01148,MDP0000643235,Novel04826,MDP0000271405,MDP0000902474,MDP0000156137,MDP0000135566,MDP0000252855,MDP0000319645,MDP0000897417,MDP0000340127,MDP0000308427,MDP0000169163,MDP0000245608,MDP0000291439,Novel00017,MDP0000437894,MDP0000121657,MDP0000159669,MDP0000320156,MDP0000232533,MDP0000318244,MDP0000286961,MDP00…
GO:0072524	pyridine-containing compound metabolic process	biological_process	0.0016819	0.065992	66	8885	39	MDP0000918616,MDP0000931200,MDP0000178483,MDP0000743397,MDP0000247083,MDP0000321341,MDP0000269414,MDP0000793357,MDP0000141814,MDP0000253341,MDP0000139683,MDP0000275383,MDP0000029865,Novel00292,MDP0000173365,MDP0000288237,MDP0000325411,MDP0000267248,MDP0000770156,MDP0000203713,MDP0000171640,MDP0000543224,MDP0000246915,Novel01516,MDP0000174843,MDP0000259062,MDP0000631825,MDP0000267411,MDP0000303420…	27	MDP0000124884,MDP0000472409,MDP0000179036,MDP0000237903,Novel00602,MDP0000193946,MDP0000257303,MDP0000198151,MDP0000300853,MDP0000404722,MDP0000191398,MDP0000123667,MDP0000305699,MDP0000264118,MDP0000254412,MDP0000124883,MDP0000826894,MDP0000265899,Novel06154,MDP0000250354,MDP0000122464,MDP0000656568,MDP0000274925,MDP0000288274,MDP0000268523,MDP0000123665,MDP0000247149
GO:0042558	pteridine-containing compound metabolic process	biological_process	0.0016943	0.065992	23	8885	15	MDP0000367954,MDP0000693014,MDP0000176861,MDP0000156354,MDP0000131039,MDP0000287580,MDP0000320189,MDP0000171200,Novel04313,MDP0000272708,MDP0000212327,MDP0000221318,Novel02045,MDP0000622972,MDP0000288096	8	MDP0000125850,MDP0000212365,MDP0000679173,MDP0000822021,MDP0000910651,MDP0000664405,MDP0000171907,MDP0000143717
GO:0009987	cellular process	biological_process	0.0017178	0.065992	4620	8885	2089	MDP0000298312,Novel01583,MDP0000173152,MDP0000431262,MDP0000384043,MDP0000168628,Novel01516,MDP0000186200,MDP0000887896,MDP0000254218,MDP0000270116,MDP0000197160,MDP0000172801,MDP0000325411,Novel04126,Novel05628,MDP0000207901,Novel02078,MDP0000256027,MDP0000910069,MDP0000302893,MDP0000575742,MDP0000594639,MDP0000633931,MDP0000190504,MDP0000275857,MDP0000279713,MDP0000249107,MDP0000320733,MDP00001…	2531	Novel04217,MDP0000225231,Novel05438,MDP0000288052,MDP0000284188,MDP0000259140,MDP0000231700,MDP0000213169,MDP0000215538,MDP0000222639,Novel04379,MDP0000261711,MDP0000149108,MDP0000308878,MDP0000302027,MDP0000752430,MDP0000817734,MDP0000402658,MDP0000127542,MDP0000312371,MDP0000304714,MDP0000296278,MDP0000272351,MDP0000126152,MDP0000150669,MDP0000699181,MDP0000162143,MDP0000143909,MDP0000284363,MD…
GO:0006260	DNA replication	biological_process	0.0017184	0.065992	206	8885	69	MDP0000215569,MDP0000290323,MDP0000586302,MDP0000543224,Novel00489,MDP0000165453,MDP0000268430,MDP0000197366,MDP0000245483,MDP0000527802,Novel01568,MDP0000186977,MDP0000740024,MDP0000226531,MDP0000313603,MDP0000119988,MDP0000448715,MDP0000156617,MDP0000916524,MDP0000258977,MDP0000273608,MDP0000276160,MDP0000753946,MDP0000931200,MDP0000584292,MDP0000262555,MDP0000675059,MDP0000312519,MDP0000321262…	137	MDP0000598064,MDP0000386960,Novel03926,MDP0000720186,MDP0000310834,MDP0000195390,MDP0000639820,MDP0000305387,MDP0000206285,MDP0000227095,MDP0000178806,MDP0000770205,MDP0000120158,MDP0000321833,MDP0000172744,MDP0000236257,MDP0000122554,MDP0000144558,MDP0000176578,MDP0000213746,MDP0000404874,MDP0000137561,MDP0000292807,MDP0000317303,MDP0000204900,MDP0000301546,MDP0000315900,MDP0000292449,Novel06061…
GO:0006541	glutamine metabolic process	biological_process	0.0017819	0.067882	19	8885	11	MDP0000253343,MDP0000930760,MDP0000141429,MDP0000144791,MDP0000151197,MDP0000666670,Novel02866,Novel00965,MDP0000146850,MDP0000083035,Novel00731	8	MDP0000253620,MDP0000275110,MDP0000246198,Novel05760,Novel00431,MDP0000295860,MDP0000274746,MDP0000280382
GO:0009064	glutamine family amino acid metabolic process	biological_process	0.0018127	0.068166	31	8885	14	MDP0000253343,MDP0000930760,MDP0000144791,MDP0000141429,MDP0000151197,MDP0000049035,MDP0000543224,Novel00965,MDP0000568913,MDP0000666670,Novel02866,MDP0000083035,MDP0000146850,Novel00731	17	MDP0000318858,MDP0000275110,MDP0000282534,MDP0000253620,Novel05760,Novel00431,Novel00739,MDP0000246198,MDP0000917325,MDP0000262029,MDP0000130913,MDP0000295860,MDP0000442206,MDP0000878790,MDP0000274746,MDP0000280382,MDP0000257303
GO:0043022	ribosome binding	molecular_function	0.001818	0.068166	8	8885	7	MDP0000251381,MDP0000240478,MDP0000436207,MDP0000149216,MDP0000313014,MDP0000201872,MDP0000295888	1	MDP0000264245
GO:0070206	protein trimerization	biological_process	0.0018423	0.068538	13	8885	7	MDP0000662160,MDP0000527802,Novel06087,MDP0000629569,MDP0000628465,MDP0000232453,Novel04901	6	MDP0000578396,MDP0000254208,MDP0000278334,MDP0000311951,MDP0000237403,MDP0000680042
GO:0030976	thiamine pyrophosphate binding	molecular_function	0.0018593	0.068637	24	8885	12	MDP0000409645,MDP0000715451,MDP0000138249,MDP0000798878,MDP0000251381,MDP0000149216,MDP0000192364,MDP0000193700,MDP0000229355,MDP0000321700,MDP0000233483,MDP0000217005	12	MDP0000211874,MDP0000223243,MDP0000621545,MDP0000287416,MDP0000427430,MDP0000139720,MDP0000486589,MDP0000793656,MDP0000750040,MDP0000136755,MDP0000492845,MDP0000750456
GO:0034654	nucleobase-containing compound biosynthetic process	biological_process	0.0019294	0.070543	965	8885	464	MDP0000499187,MDP0000171517,MDP0000246915,Novel02895,MDP0000312225,MDP0000346576,MDP0000882983,MDP0000278387,MDP0000222300,MDP0000527802,MDP0000259062,MDP0000207346,MDP0000301950,MDP0000163645,MDP0000162566,MDP0000164320,MDP0000193139,MDP0000271350,MDP0000163095,MDP0000254227,Novel05877,MDP0000431262,MDP0000945260,MDP0000208420,MDP0000223726,MDP0000196555,MDP0000438728,MDP0000689991,MDP0000190504…	501	MDP0000268306,MDP0000179119,MDP0000211550,MDP0000598064,MDP0000251454,MDP0000455180,MDP0000303078,Novel04002,MDP0000459249,MDP0000195390,MDP0000320388,MDP0000274994,MDP0000312056,MDP0000121258,MDP0000303553,MDP0000280468,MDP0000817734,MDP0000302027,MDP0000127542,MDP0000209776,Novel02551,Novel05438,MDP0000263921,MDP0000575440,MDP0000315900,MDP0000842644,MDP0000292449,MDP0000148178,Novel01514,MDP00…
GO:0019058	viral life cycle	biological_process	0.0019406	0.070543	111	8885	56	MDP0000267248,MDP0000222202,Novel03364,MDP0000316574,MDP0000274163,MDP0000203756,MDP0000795157,MDP0000287451,MDP0000609820,MDP0000256210,MDP0000211991,MDP0000251447,MDP0000220160,MDP0000771351,MDP0000729319,MDP0000133901,MDP0000503228,MDP0000753946,MDP0000292888,MDP0000818274,Novel06534,Novel02553,MDP0000127499,MDP0000270618,MDP0000614851,MDP0000194146,MDP0000290990,MDP0000302754,MDP0000167862,MD…	55	MDP0000166877,MDP0000198151,MDP0000277420,MDP0000181072,MDP0000293071,MDP0000685651,MDP0000408816,MDP0000192721,MDP0000841946,MDP0000296691,MDP0000691789,MDP0000273574,Novel01375,MDP0000278916,MDP0000173662,MDP0000209502,MDP0000149339,Novel05445,MDP0000228175,MDP0000147784,MDP0000297365,MDP0000083546,MDP0000662421,Novel06224,MDP0000310076,MDP0000221873,MDP0000250258,MDP0000942052,MDP0000289391,MD…
GO:0006629	lipid metabolic process	biological_process	0.0019645	0.070805	385	8885	164	MDP0000665118,MDP0000340322,MDP0000190824,MDP0000222913,MDP0000255275,MDP0000299496,MDP0000309952,MDP0000329639,Novel05354,MDP0000556668,MDP0000640923,MDP0000123879,MDP0000203324,MDP0000180064,Novel05356,Novel06067,MDP0000298073,MDP0000127773,MDP0000220986,Novel00675,MDP0000272881,MDP0000656178,MDP0000269554,MDP0000897124,MDP0000269612,MDP0000244971,MDP0000162193,Novel04454,MDP0000067701,MDP00002…	221	MDP0000193678,MDP0000294382,MDP0000272421,MDP0000232611,MDP0000266914,MDP0000062802,MDP0000129664,MDP0000654110,MDP0000286589,MDP0000224974,MDP0000723073,MDP0000182478,MDP0000203897,MDP0000163467,MDP0000199159,MDP0000184748,MDP0000294776,MDP0000139720,MDP0000696312,MDP0000122464,MDP0000279433,MDP0000293182,MDP0000853127,MDP0000271910,MDP0000211549,MDP0000320408,MDP0000159873,MDP0000320108,MDP0000…
GO:1901605	alpha-amino acid metabolic process	biological_process	0.0019775	0.070805	108	8885	60	MDP0000146850,MDP0000173011,MDP0000203102,MDP0000620733,MDP0000272708,MDP0000770156,MDP0000930760,MDP0000156354,MDP0000176861,MDP0000276307,MDP0000367954,MDP0000275687,MDP0000181524,MDP0000171200,MDP0000213014,MDP0000125407,MDP0000049035,Novel04929,MDP0000666670,Novel02497,MDP0000776958,Novel00965,MDP0000622972,MDP0000310686,MDP0000280733,MDP0000552989,MDP0000234363,MDP0000131039,MDP0000134935,MD…	48	MDP0000280298,MDP0000664405,MDP0000143717,MDP0000258908,MDP0000153762,Novel06265,Novel04567,MDP0000257303,MDP0000309169,MDP0000253620,MDP0000246198,Novel00739,MDP0000096208,MDP0000256847,MDP0000135084,MDP0000274746,MDP0000819113,MDP0000280382,MDP0000910651,MDP0000212365,MDP0000229726,MDP0000275110,MDP0000679173,MDP0000300536,MDP0000130913,MDP0000199385,MDP0000140010,MDP0000171907,MDP0000292272,MD…
GO:0016052	carbohydrate catabolic process	biological_process	0.0021044	0.074784	79	8885	35	MDP0000267411,MDP0000631825,MDP0000203713,Novel01516,MDP0000902717,MDP0000174843,MDP0000273688,MDP0000207352,MDP0000908629,MDP0000942678,MDP0000313014,Novel00281,Novel04305,MDP0000155746,MDP0000152511,MDP0000156103,MDP0000668657,MDP0000300361,MDP0000325406,MDP0000262498,Novel03499,MDP0000793357,MDP0000141814,MDP0000931200,MDP0000743397,MDP0000178483,MDP0000321341,MDP0000247083,MDP0000325411,MDP00…	44	MDP0000302753,MDP0000826894,MDP0000253287,MDP0000320172,Novel06154,MDP0000265899,MDP0000122464,MDP0000730308,MDP0000254412,MDP0000308166,MDP0000264118,MDP0000199386,MDP0000124883,Novel02589,MDP0000123665,MDP0000163301,Novel04437,MDP0000158995,MDP0000152286,MDP0000144491,MDP0000267416,MDP0000656568,MDP0000285285,MDP0000288274,Novel00313,MDP0000248777,MDP0000472409,MDP0000763462,Novel00602,MDP00002…
GO:0043232	intracellular non-membrane-bounded organelle	cellular_component	0.0021244	0.074935	436	8885	278	MDP0000246881,MDP0000292973,MDP0000619099,MDP0000166140,MDP0000241355,Novel04458,MDP0000129394,MDP0000212282,MDP0000775970,MDP0000477621,MDP0000773165,MDP0000329942,MDP0000216270,MDP0000139992,MDP0000345238,MDP0000221773,MDP0000501162,MDP0000182439,MDP0000464712,MDP0000264123,MDP0000563776,MDP0000140406,MDP0000706530,MDP0000146613,MDP0000306494,MDP0000138215,MDP0000292247,MDP0000609820,MDP0000924…	158	MDP0000127602,MDP0000856185,MDP0000256767,MDP0000935652,MDP0000165356,MDP0000230833,MDP0000211530,MDP0000250386,MDP0000318293,MDP0000703056,MDP0000874373,MDP0000306091,MDP0000218986,MDP0000202290,MDP0000302143,MDP0000286774,MDP0000578396,Novel00607,MDP0000315705,MDP0000219547,Novel05259,MDP0000329597,MDP0000217043,MDP0000231542,MDP0000294785,MDP0000472519,MDP0000265796,MDP0000253075,MDP0000121193…
GO:0019080	viral gene expression	biological_process	0.0022063	0.077252	25	8885	13	MDP0000654592,MDP0000279170,MDP0000267248,MDP0000322575,MDP0000729319,MDP0000617187,MDP0000211600,MDP0000282272,MDP0000167862,MDP0000190470,MDP0000301950,MDP0000298759,MDP0000642465	12	MDP0000257415,MDP0000250639,MDP0000278159,MDP0000293071,MDP0000296463,MDP0000408816,MDP0000182297,MDP0000192721,MDP0000138874,MDP0000250258,MDP0000662421,MDP0000942052
GO:0051784	negative regulation of nuclear division	biological_process	0.0022486	0.078159	19	8885	8	MDP0000775970,MDP0000138215,MDP0000753946,MDP0000154513,MDP0000166304,MDP0000248776,MDP0000306141,MDP0000294017	11	MDP0000195956,MDP0000669824,MDP0000951863,MDP0000297791,MDP0000679722,MDP0000852030,MDP0000305387,MDP0000534408,MDP0000170335,MDP0000120158,MDP0000323291
GO:0016032	viral process	biological_process	0.0023393	0.080305	182	8885	85	MDP0000051968,MDP0000322575,Novel02540,MDP0000279170,MDP0000341114,MDP0000815270,MDP0000286784,MDP0000170428,MDP0000617187,MDP0000362503,MDP0000194146,MDP0000127499,Novel02553,MDP0000157852,Novel06205,MDP0000270618,MDP0000190470,Novel01640,MDP0000252210,MDP0000301950,MDP0000297308,MDP0000282272,MDP0000167862,MDP0000729319,MDP0000799741,MDP0000771351,MDP0000256210,MDP0000251447,MDP0000262923,MDP00…	97	MDP0000786385,MDP0000312056,MDP0000260135,MDP0000581271,MDP0000282789,MDP0000313485,MDP0000232350,MDP0000138874,MDP0000225215,MDP0000251269,MDP0000140678,MDP0000265831,MDP0000322427,MDP0000213169,Novel04979,MDP0000163989,MDP0000771288,MDP0000318031,MDP0000647571,MDP0000328817,MDP0000217438,Novel00357,MDP0000175027,Novel01514,MDP0000319792,MDP0000202119,MDP0000948037,MDP0000171040,MDP0000278916,MD…
GO:0016703	oxidoreductase activity, acting on single donors with incorporation of molecular oxygen, incorporation of one atom of oxygen (internal monooxygenases or internal mixed function oxidases)	molecular_function	0.002344	0.080305	19	8885	10	MDP0000243004,MDP0000315206,MDP0000170450,MDP0000150374,Novel00842,MDP0000543224,MDP0000328000,MDP0000742177,MDP0000770156,MDP0000414452	9	MDP0000231246,MDP0000257303,MDP0000220421,MDP0000130913,MDP0000822077,MDP0000262029,MDP0000917325,MDP0000282534,MDP0000156389
GO:0043772	acyl-phosphate glycerol-3-phosphate acyltransferase activity	molecular_function	0.0024021	0.081706	5	8885	1	MDP0000259468	4	MDP0000205145,MDP0000487114,MDP0000482092,MDP0000261711
GO:0031329	regulation of cellular catabolic process	biological_process	0.0024257	0.081922	46	8885	17	MDP0000294017,MDP0000316574,MDP0000306141,MDP0000301814,MDP0000947990,MDP0000841558,MDP0000302168,MDP0000138215,Novel04901,MDP0000753946,Novel06328,MDP0000154513,Novel01053,MDP0000166304,MDP0000789571,MDP0000775970,MDP0000194990	29	MDP0000441144,MDP0000153251,MDP0000256242,MDP0000237403,MDP0000534408,MDP0000122201,MDP0000265831,MDP0000852030,MDP0000679722,MDP0000130630,Novel00685,MDP0000183528,MDP0000614282,MDP0000599845,MDP0000311951,MDP0000212253,MDP0000231542,MDP0000297791,MDP0000120158,MDP0000323291,MDP0000281160,MDP0000942775,MDP0000170335,MDP0000260705,MDP0000138052,MDP0000305387,MDP0000195956,MDP0000669824,MDP0000545…
GO:0019725	cellular homeostasis	biological_process	0.0026132	0.087635	97	8885	70	MDP0000549793,MDP0000302965,MDP0000202292,MDP0000626628,MDP0000214088,MDP0000341029,MDP0000303420,MDP0000234509,MDP0000186977,Novel04418,MDP0000216436,MDP0000194903,MDP0000924844,MDP0000501387,MDP0000297855,MDP0000323884,MDP0000152817,MDP0000251669,MDP0000415439,MDP0000341028,MDP0000849609,MDP0000679420,MDP0000268430,MDP0000149371,MDP0000292513,MDP0000530903,MDP0000152819,MDP0000132789,MDP0000231…	27	MDP0000300208,Novel02993,MDP0000284842,MDP0000284515,MDP0000657441,MDP0000321879,MDP0000273386,MDP0000498761,MDP0000265555,MDP0000321236,MDP0000312731,MDP0000391509,MDP0000804078,MDP0000265100,MDP0000576268,MDP0000128856,MDP0000256463,MDP0000153655,MDP0000317816,MDP0000303018,MDP0000292319,MDP0000295277,Novel04614,MDP0000279178,MDP0000176743,MDP0000320460,MDP0000275407
GO:0019362	pyridine nucleotide metabolic process	biological_process	0.0026619	0.087724	58	8885	32	MDP0000141814,MDP0000267411,MDP0000631825,MDP0000793357,MDP0000931200,Novel01516,MDP0000246915,MDP0000171640,MDP0000918616,MDP0000203713,MDP0000269414,MDP0000321341,MDP0000174843,MDP0000247083,MDP0000743397,MDP0000178483,MDP0000267248,MDP0000325411,MDP0000273688,Novel04305,MDP0000306141,MDP0000155746,MDP0000313014,MDP0000029865,MDP0000293164,MDP0000253341,MDP0000139683,MDP0000325406,MDP0000173365…	26	Novel00602,MDP0000237903,MDP0000179036,MDP0000826894,MDP0000472409,MDP0000193946,MDP0000122464,MDP0000250354,Novel06154,MDP0000265899,MDP0000124884,MDP0000124883,MDP0000254412,MDP0000264118,MDP0000404722,MDP0000123665,MDP0000300853,MDP0000198151,MDP0000123667,MDP0000247149,MDP0000191398,MDP0000268523,MDP0000274925,MDP0000288274,MDP0000257303,MDP0000656568
GO:0046496	nicotinamide nucleotide metabolic process	biological_process	0.0026619	0.087724	58	8885	32	MDP0000171640,MDP0000918616,MDP0000203713,Novel01516,MDP0000931200,MDP0000246915,MDP0000178483,MDP0000743397,MDP0000321341,MDP0000269414,MDP0000247083,MDP0000174843,MDP0000793357,MDP0000267411,MDP0000141814,MDP0000631825,MDP0000139683,MDP0000253341,MDP0000029865,MDP0000293164,MDP0000300361,Novel00292,MDP0000325406,MDP0000288237,MDP0000173365,MDP0000273688,MDP0000325411,MDP0000267248,MDP0000313014…	26	MDP0000124884,MDP0000254412,MDP0000264118,MDP0000124883,MDP0000826894,MDP0000472409,MDP0000237903,Novel00602,MDP0000179036,MDP0000250354,MDP0000265899,Novel06154,MDP0000193946,MDP0000122464,MDP0000257303,MDP0000656568,MDP0000274925,MDP0000288274,MDP0000268523,MDP0000300853,MDP0000123665,MDP0000198151,MDP0000404722,MDP0000191398,MDP0000247149,MDP0000123667
GO:0044699	single-organism process	biological_process	0.0026711	0.087724	3393	8885	1475	MDP0000950619,MDP0000294017,MDP0000206189,MDP0000275117,MDP0000290380,MDP0000155154,MDP0000121410,MDP0000242726,MDP0000713248,MDP0000563591,MDP0000176383,Novel05354,MDP0000319095,MDP0000166732,MDP0000203324,MDP0000179768,Novel04578,Novel00279,MDP0000211600,MDP0000144321,MDP0000573331,MDP0000216112,Novel00675,Novel05356,MDP0000169311,MDP0000268951,MDP0000260671,MDP0000606583,MDP0000183252,MDP00002…	1918	MDP0000062802,MDP0000232611,MDP0000284084,MDP0000207369,MDP0000258953,MDP0000816713,Novel01148,MDP0000145529,MDP0000886675,MDP0000145763,MDP0000142193,MDP0000198561,MDP0000880247,MDP0000332599,MDP0000929403,MDP0000773502,Novel06458,MDP0000826894,MDP0000629000,MDP0000150823,MDP0000225910,Novel06154,MDP0000513157,MDP0000696312,MDP0000122464,MDP0000163468,MDP0000453139,MDP0000382134,MDP0000134621,MD…
GO:0009069	serine family amino acid metabolic process	biological_process	0.0027373	0.089281	15	8885	8	MDP0000181524,MDP0000242384,MDP0000492940,MDP0000123573,MDP0000279048,MDP0000129698,MDP0000320319,Novel00965	7	MDP0000256847,MDP0000588069,MDP0000309169,MDP0000246198,MDP0000374466,MDP0000275110,MDP0000140010
GO:0016616	oxidoreductase activity, acting on the CH-OH group of donors, NAD or NADP as acceptor	molecular_function	0.0029094	0.094249	171	8885	79	Novel05356,MDP0000220986,MDP0000259496,MDP0000874667,MDP0000656178,Novel05741,MDP0000269612,MDP0000897124,Novel04680,MDP0000279299,MDP0000279300,MDP0000862305,Novel06122,Novel05355,MDP0000552989,Novel00481,MDP0000234363,MDP0000310686,MDP0000268037,MDP0000442867,MDP0000379466,MDP0000021376,MDP0000291807,MDP0000257015,MDP0000269989,MDP0000424218,MDP0000239909,MDP0000182973,MDP0000381859,MDP00001402…	92	MDP0000268045,MDP0000170418,MDP0000320714,Novel04567,MDP0000258908,MDP0000296691,MDP0000246974,MDP0000138476,MDP0000197869,MDP0000185886,MDP0000352053,MDP0000941598,MDP0000278198,MDP0000679173,MDP0000568449,MDP0000250546,MDP0000238896,MDP0000310183,MDP0000258343,MDP0000124884,MDP0000294382,MDP0000161955,MDP0000176374,MDP0000014856,MDP0000240930,MDP0000822021,MDP0000723073,MDP0000309160,MDP0000322…
GO:0046429	4-hydroxy-3-methylbut-2-en-1-yl diphosphate synthase activity	molecular_function	0.0030309	0.096335	6	8885	6	Novel06170,MDP0000127773,MDP0000704997,MDP0000180354,MDP0000217855,MDP0000340322	0
GO:0052592	oxidoreductase activity, acting on CH or CH2 groups, with an iron-sulfur protein as acceptor	molecular_function	0.0030309	0.096335	6	8885	6	MDP0000217855,MDP0000340322,Novel06170,MDP0000127773,MDP0000704997,MDP0000180354	0
GO:0043248	proteasome assembly	biological_process	0.0030345	0.096335	16	8885	7	MDP0000729319,MDP0000601625,MDP0000288199,MDP0000315022,MDP0000759062,MDP0000211720,MDP0000224114	9	MDP0000155151,MDP0000231495,MDP0000320156,MDP0000179751,MDP0000047001,MDP0000262974,MDP0000927714,MDP0000236472,MDP0000158766
GO:0019033	viral tegument	cellular_component	0.0030925	0.096978	5	8885	2	MDP0000156895,MDP0000253709	3	MDP0000305861,MDP0000237069,MDP0000175027
GO:0044724	single-organism carbohydrate catabolic process	biological_process	0.0030955	0.096978	57	8885	28	Novel01516,MDP0000931200,MDP0000203713,MDP0000174843,MDP0000247083,MDP0000321341,MDP0000743397,MDP0000178483,MDP0000631825,MDP0000141814,MDP0000267411,MDP0000793357,MDP0000029865,MDP0000253341,MDP0000288237,MDP0000173365,MDP0000325406,MDP0000668657,Novel00292,MDP0000300361,MDP0000156103,MDP0000267248,MDP0000325411,MDP0000207352,MDP0000273688,Novel04305,MDP0000155746,MDP0000313014	29	MDP0000124884,MDP0000124883,MDP0000122917,MDP0000264118,MDP0000308166,MDP0000254412,MDP0000179036,MDP0000253287,Novel00602,MDP0000826894,MDP0000472409,MDP0000763462,MDP0000122464,MDP0000193946,Novel06154,MDP0000265899,MDP0000158995,MDP0000285285,MDP0000288274,MDP0000656568,MDP0000257303,MDP0000267416,MDP0000404722,MDP0000198151,MDP0000240039,MDP0000163301,MDP0000123665,MDP0000300853,MDP0000123667
GO:0045454	cell redox homeostasis	biological_process	0.0032866	0.10205	79	8885	59	MDP0000549793,MDP0000626628,MDP0000302965,MDP0000214088,MDP0000216436,Novel04418,MDP0000234509,MDP0000341029,MDP0000297855,MDP0000323884,MDP0000194903,MDP0000924844,MDP0000501387,MDP0000149371,MDP0000849609,MDP0000679420,MDP0000415439,MDP0000341028,MDP0000251669,MDP0000152817,MDP0000287116,MDP0000127419,MDP0000132789,MDP0000152819,MDP0000231799,MDP0000530903,MDP0000235386,MDP0000850178,MDP0000165…	20	MDP0000284842,MDP0000300208,MDP0000284515,MDP0000321879,MDP0000273386,MDP0000321236,MDP0000265555,MDP0000391509,MDP0000312731,MDP0000804078,MDP0000576268,MDP0000128856,MDP0000153655,MDP0000295277,MDP0000303018,MDP0000279178,Novel04614,MDP0000320460,MDP0000275407,MDP0000176743
GO:0045786	negative regulation of cell cycle	biological_process	0.0033002	0.10205	24	8885	11	MDP0000138215,MDP0000775970,MDP0000154513,MDP0000753946,MDP0000166304,MDP0000662160,MDP0000267592,MDP0000306141,MDP0000248776,MDP0000203358,MDP0000294017	13	MDP0000669824,MDP0000258414,MDP0000195956,MDP0000297791,MDP0000951863,MDP0000305387,MDP0000852030,MDP0000679722,MDP0000534408,MDP0000221462,MDP0000170335,MDP0000120158,MDP0000323291
GO:0010506	regulation of autophagy	biological_process	0.0033768	0.10374	31	8885	10	MDP0000316574,MDP0000306141,Novel04901,MDP0000841558,MDP0000302168,MDP0000194990,MDP0000753946,Novel06328,Novel01053,MDP0000789571	21	MDP0000237403,MDP0000942775,MDP0000170335,MDP0000265831,MDP0000441144,MDP0000153251,MDP0000120158,MDP0000256242,MDP0000323291,MDP0000281160,MDP0000614282,Novel00685,MDP0000183528,MDP0000311951,MDP0000599845,MDP0000545758,MDP0000231542,MDP0000297791,MDP0000138052,MDP0000130630,MDP0000305387
GO:0006743	ubiquinone metabolic process	biological_process	0.0034356	0.10421	11	8885	6	MDP0000131372,MDP0000323076,MDP0000222043,MDP0000262639,MDP0000195881,MDP0000643331	5	MDP0000265371,MDP0000308878,MDP0000181661,MDP0000276711,MDP0000192603
GO:0006744	ubiquinone biosynthetic process	biological_process	0.0034356	0.10421	11	8885	6	MDP0000323076,MDP0000131372,MDP0000222043,MDP0000195881,MDP0000262639,MDP0000643331	5	MDP0000265371,MDP0000276711,MDP0000308878,MDP0000181661,MDP0000192603
GO:1901575	organic substance catabolic process	biological_process	0.0035232	0.10619	253	8885	119	MDP0000213014,MDP0000674266,MDP0000776042,MDP0000185254,MDP0000138215,Novel00292,MDP0000288237,MDP0000286707,MDP0000538118,MDP0000302897,Novel03499,MDP0000291250,MDP0000807347,MDP0000305285,MDP0000775970,MDP0000178483,MDP0000262639,MDP0000310686,MDP0000325245,MDP0000468038,MDP0000503228,Novel00281,MDP0000306141,Novel04305,MDP0000379466,MDP0000294017,MDP0000222790,MDP0000247336,MDP0000609131,MDP00…	134	MDP0000317113,MDP0000300853,MDP0000181072,MDP0000277420,MDP0000198151,MDP0000655939,MDP0000404722,Novel01682,MDP0000309169,MDP0000254471,MDP0000852030,MDP0000288452,MDP0000163211,MDP0000181657,MDP0000170335,MDP0000397302,MDP0000248777,MDP0000568449,MDP0000472409,MDP0000173662,MDP0000127897,MDP0000179036,MDP0000310183,MDP0000124884,MDP0000193840,MDP0000266398,MDP0000534408,MDP0000233076,MDP0000122…
GO:0003676	nucleic acid binding	molecular_function	0.0035497	0.10631	1567	8885	794	Novel00617,MDP0000301871,MDP0000306147,MDP0000258630,MDP0000815270,Novel03122,MDP0000304623,MDP0000169621,MDP0000292058,MDP0000242476,MDP0000156895,MDP0000146969,MDP0000281359,Novel03874,MDP0000944409,MDP0000543224,MDP0000448715,MDP0000318115,MDP0000313014,MDP0000916880,MDP0000190552,MDP0000119630,MDP0000155673,MDP0000174159,Novel01640,Novel06648,MDP0000184420,MDP0000189047,MDP0000271231,MDP00001…	773	MDP0000255048,MDP0000268093,MDP0000189269,MDP0000227095,MDP0000232549,Novel05839,MDP0000189832,MDP0000151336,MDP0000312598,MDP0000257727,MDP0000305387,MDP0000259057,MDP0000234325,MDP0000230111,MDP0000188562,MDP0000319315,Novel00431,MDP0000238119,Novel02993,MDP0000294450,Novel04089,MDP0000145813,MDP0000197706,MDP0000226301,MDP0000163061,MDP0000153306,Novel00914,MDP0000153395,MDP0000690689,MDP00004…
GO:0016491	oxidoreductase activity	molecular_function	0.0039253	0.11595	960	8885	480	Novel00137,MDP0000399016,MDP0000142485,MDP0000231799,MDP0000259047,MDP0000320534,Novel05353,Novel05460,MDP0000197462,MDP0000376988,MDP0000192572,MDP0000307103,MDP0000176227,MDP0000180354,MDP0000191302,MDP0000133811,MDP0000141199,MDP0000194903,MDP0000252563,MDP0000165172,MDP0000225713,MDP0000290457,MDP0000156866,MDP0000200810,MDP0000239909,MDP0000381859,MDP0000269989,MDP0000609131,MDP0000188770,MD…	480	Novel05596,MDP0000171945,MDP0000286774,MDP0000255970,MDP0000716315,MDP0000302143,MDP0000304669,MDP0000231076,MDP0000193220,MDP0000314286,MDP0000260827,MDP0000248628,MDP0000676705,MDP0000140010,MDP0000164592,MDP0000793656,MDP0000291544,MDP0000598927,MDP0000155608,MDP0000822021,MDP0000240930,MDP0000225698,MDP0000176374,MDP0000161955,MDP0000769741,MDP0000169727,MDP0000500159,Novel03002,MDP0000679736…
GO:0043169	cation binding	molecular_function	0.0039639	0.11595	1312	8885	585	MDP0000245842,MDP0000157644,MDP0000525441,MDP0000770377,MDP0000257517,MDP0000431262,MDP0000157852,MDP0000171517,MDP0000581471,MDP0000129779,Novel04654,MDP0000361338,MDP0000203713,MDP0000278217,MDP0000716701,MDP0000254218,MDP0000247369,MDP0000124388,MDP0000173365,MDP0000302168,Novel02211,MDP0000259989,MDP0000166642,MDP0000176861,MDP0000889931,MDP0000910069,MDP0000167253,MDP0000248942,MDP0000256027…	727	MDP0000288052,Novel02573,MDP0000219369,Novel01055,MDP0000273966,MDP0000282452,MDP0000922576,MDP0000690113,MDP0000119360,MDP0000202895,Novel00785,MDP0000162583,MDP0000163301,MDP0000692178,MDP0000492845,MDP0000220421,MDP0000150055,MDP0000311284,Novel03200,MDP0000841111,MDP0000841489,MDP0000161987,MDP0000805690,MDP0000503341,MDP0000260361,MDP0000172441,MDP0000322504,MDP0000251795,Novel02393,MDP00001…
GO:0051338	regulation of transferase activity	biological_process	0.003968	0.11595	22	8885	9	MDP0000154513,MDP0000753946,MDP0000166304,MDP0000138215,MDP0000775970,MDP0000294017,MDP0000257591,MDP0000130467,MDP0000306141	13	MDP0000305387,MDP0000679722,MDP0000852030,MDP0000161739,MDP0000669824,MDP0000195956,MDP0000175067,MDP0000297791,MDP0000165836,MDP0000120158,MDP0000323291,MDP0000534408,MDP0000170335
GO:0044033	multi-organism metabolic process	biological_process	0.0039689	0.11595	28	8885	14	MDP0000190470,MDP0000301950,MDP0000298759,MDP0000642465,MDP0000133901,MDP0000211600,MDP0000617187,MDP0000282272,MDP0000167862,MDP0000729319,MDP0000322575,MDP0000279170,MDP0000654592,MDP0000267248	14	MDP0000250258,MDP0000662421,MDP0000942052,MDP0000192721,MDP0000182297,MDP0000138874,MDP0000293071,MDP0000278159,MDP0000408816,MDP0000296463,MDP0000864163,MDP0000257415,MDP0000250639,MDP0000198151
GO:0016053	organic acid biosynthetic process	biological_process	0.0041449	0.11921	143	8885	81	MDP0000552989,MDP0000234363,MDP0000131039,MDP0000286450,MDP0000161533,MDP0000862305,MDP0000213790,MDP0000776958,MDP0000361047,MDP0000622972,MDP0000310686,MDP0000162186,MDP0000286198,MDP0000297959,MDP0000294705,MDP0000770156,MDP0000171200,MDP0000259511,Novel02219,MDP0000294265,MDP0000296089,MDP0000632173,MDP0000834854,MDP0000492940,MDP0000693014,MDP0000255901,MDP0000228855,MDP0000568913,MDP0000129…	62	MDP0000171011,MDP0000281701,MDP0000212365,MDP0000679173,MDP0000717680,MDP0000130913,MDP0000300536,MDP0000240948,MDP0000938736,MDP0000134273,MDP0000910651,MDP0000571465,MDP0000096208,MDP0000256847,MDP0000258908,MDP0000153762,Novel04567,MDP0000225539,MDP0000320108,MDP0000312874,MDP0000320408,MDP0000125850,MDP0000853127,MDP0000286920,MDP0000218020,MDP0000275309,MDP0000014856,MDP0000654110,MDP0000951…
GO:0046394	carboxylic acid biosynthetic process	biological_process	0.0041449	0.11921	143	8885	81	MDP0000286450,MDP0000862305,MDP0000161533,MDP0000131039,MDP0000234363,MDP0000552989,MDP0000310686,MDP0000622972,MDP0000361047,MDP0000776958,MDP0000213790,MDP0000171200,MDP0000297959,MDP0000294705,MDP0000770156,MDP0000286198,MDP0000162186,MDP0000632173,MDP0000296089,MDP0000294265,Novel02219,MDP0000259511,MDP0000228855,MDP0000255901,MDP0000693014,MDP0000492940,MDP0000834854,MDP0000256162,MDP0000568…	62	MDP0000938736,MDP0000300536,MDP0000130913,MDP0000240948,MDP0000717680,MDP0000679173,MDP0000212365,MDP0000281701,MDP0000171011,MDP0000910651,MDP0000134273,MDP0000256847,MDP0000096208,MDP0000571465,MDP0000225539,Novel04567,MDP0000153762,MDP0000258908,MDP0000125850,MDP0000853127,MDP0000320408,MDP0000312874,MDP0000320108,MDP0000275309,MDP0000218020,MDP0000286920,MDP0000219975,MDP0000266914,MDP0000951…
GO:0070876	SOSS complex	cellular_component	0.0041849	0.11921	3	8885	2	MDP0000145361,MDP0000152477	1	MDP0000482092
GO:0006013	mannose metabolic process	biological_process	0.004198	0.11921	9	8885	6	MDP0000409920,MDP0000924309,MDP0000270424,MDP0000274501,MDP0000274500,Novel05389	3	MDP0000163211,MDP0000267909,MDP0000250936
GO:0006448	regulation of translational elongation	biological_process	0.0042057	0.11921	6	8885	6	MDP0000240478,MDP0000295888,MDP0000201872,MDP0000149216,MDP0000436207,MDP0000251381	0
GO:0032774	RNA biosynthetic process	biological_process	0.004285	0.12027	887	8885	422	MDP0000262390,MDP0000311077,MDP0000273016,MDP0000543718,MDP0000220160,MDP0000580010,MDP0000215071,MDP0000546502,MDP0000509120,MDP0000686132,MDP0000261545,MDP0000755970,MDP0000876858,MDP0000561750,MDP0000382436,MDP0000275507,Novel00628,MDP0000259922,MDP0000127054,MDP0000121265,MDP0000286444,MDP0000211848,MDP0000174664,MDP0000911724,Novel00108,MDP0000224357,MDP0000309313,MDP0000156156,MDP0000524965…	465	MDP0000865313,MDP0000173662,MDP0000292319,Novel01559,MDP0000290669,MDP0000645828,MDP0000851580,MDP0000083546,MDP0000426630,MDP0000221873,MDP0000250546,MDP0000942052,MDP0000574222,Novel03445,MDP0000597773,MDP0000598822,MDP0000305507,MDP0000239684,MDP0000329194,MDP0000566005,MDP0000147745,MDP0000150467,MDP0000366022,MDP0000181072,MDP0000320827,MDP0000868419,MDP0000095486,MDP0000191541,Novel01941,MD…
GO:0006139	nucleobase-containing compound metabolic process	biological_process	0.0043208	0.12027	1690	8885	798	MDP0000149835,MDP0000267411,MDP0000283975,Novel03481,MDP0000150144,MDP0000563591,MDP0000259681,MDP0000679884,MDP0000288817,MDP0000789845,MDP0000211600,MDP0000179768,Novel04578,MDP0000180064,MDP0000706379,MDP0000844208,MDP0000150092,MDP0000284863,MDP0000183523,MDP0000243895,MDP0000003514,MDP0000943790,MDP0000121410,MDP0000290380,MDP0000155154,MDP0000340652,MDP0000768255,MDP0000201775,MDP0000528375…	892	MDP0000312417,MDP0000787281,MDP0000122464,Novel06154,MDP0000826894,MDP0000217224,MDP0000176576,MDP0000134621,MDP0000253809,MDP0000126517,MDP0000261748,MDP0000108646,Novel01148,MDP0000258953,MDP0000253300,MDP0000121603,MDP0000929403,MDP0000273785,MDP0000465675,MDP0000656568,MDP0000332599,MDP0000277945,MDP0000880247,MDP0000130327,MDP0000301451,MDP0000155184,MDP0000454269,MDP0000233149,MDP0000288452…
GO:0051304	chromosome separation	biological_process	0.004444	0.12027	23	8885	9	MDP0000301814,MDP0000947990,MDP0000166304,MDP0000753946,MDP0000154513,MDP0000775970,MDP0000138215,MDP0000294017,MDP0000306141	14	MDP0000679722,MDP0000852030,MDP0000305387,MDP0000260705,MDP0000297791,MDP0000195956,MDP0000669824,MDP0000212253,MDP0000323291,MDP0000120158,MDP0000668608,MDP0000170335,MDP0000534408,MDP0000122201
GO:0009894	regulation of catabolic process	biological_process	0.0044521	0.12027	47	8885	17	MDP0000316574,MDP0000306141,MDP0000294017,MDP0000841558,MDP0000302168,MDP0000138215,MDP0000301814,MDP0000947990,Novel04901,MDP0000775970,MDP0000194990,MDP0000753946,Novel06328,MDP0000154513,Novel01053,MDP0000166304,MDP0000789571	30	MDP0000237403,MDP0000534408,MDP0000122201,MDP0000265831,MDP0000441144,MDP0000153251,MDP0000256242,Novel00685,MDP0000183528,MDP0000614282,MDP0000212253,MDP0000599845,MDP0000311951,MDP0000231542,MDP0000297791,MDP0000130630,MDP0000679722,MDP0000852030,MDP0000942775,MDP0000170335,MDP0000120158,MDP0000252564,MDP0000323291,MDP0000281160,MDP0000195956,MDP0000669824,MDP0000545758,MDP0000260705,MDP0000138…
GO:0006914	autophagy	biological_process	0.0044733	0.12027	83	8885	39	Novel03640,MDP0000301871,MDP0000664113,Novel04292,MDP0000716701,Novel06328,MDP0000662160,MDP0000230511,MDP0000275865,MDP0000319456,MDP0000303015,MDP0000194990,MDP0000586302,MDP0000798204,MDP0000302961,MDP0000655948,MDP0000306141,MDP0000448715,MDP0000239688,MDP0000637620,MDP0000217508,MDP0000321381,MDP0000121058,Novel04901,MDP0000753946,MDP0000256027,MDP0000755970,Novel01053,MDP0000298499,MDP00007…	44	MDP0000120158,MDP0000198034,MDP0000218942,MDP0000942775,MDP0000312056,MDP0000126178,MDP0000279453,MDP0000479287,MDP0000305387,MDP0000898700,MDP0000374466,MDP0000257727,MDP0000723417,MDP0000441144,MDP0000256242,MDP0000188893,MDP0000265831,MDP0000614282,MDP0000599845,MDP0000275844,MDP0000231542,MDP0000407755,MDP0000323291,MDP0000281160,MDP0000170335,MDP0000138052,Novel00207,Novel06576,MDP0000309593…
GO:0045930	negative regulation of mitotic cell cycle	biological_process	0.0044914	0.12027	19	8885	8	MDP0000166304,MDP0000662160,MDP0000753946,MDP0000154513,MDP0000775970,MDP0000138215,MDP0000294017,MDP0000306141	11	MDP0000305387,MDP0000852030,MDP0000679722,MDP0000297791,MDP0000195956,MDP0000669824,MDP0000323291,MDP0000120158,MDP0000170335,MDP0000534408,MDP0000221462
GO:0030145	manganese ion binding	molecular_function	0.0045364	0.12027	16	8885	7	MDP0000149371,Novel05353,MDP0000255806,MDP0000278259,MDP0000285617,MDP0000247619,MDP0000151748	9	MDP0000240039,MDP0000763462,MDP0000248461,MDP0000785123,MDP0000286209,MDP0000308166,MDP0000122917,Novel04069,MDP0000158995
GO:0009061	anaerobic respiration	biological_process	0.0045624	0.12027	23	8885	6	Novel04563,Novel03307,MDP0000297996,MDP0000255901,MDP0000245605,Novel04454	17	MDP0000227061,MDP0000198451,MDP0000492845,MDP0000750456,MDP0000486589,Novel05782,MDP0000704996,MDP0000750040,MDP0000663723,MDP0000223243,MDP0000219010,MDP0000287416,MDP0000225175,MDP0000284778,MDP0000208601,MDP0000205145,MDP0000154204
GO:0015948	methanogenesis	biological_process	0.0045624	0.12027	23	8885	6	MDP0000255901,Novel04454,MDP0000245605,Novel03307,Novel04563,MDP0000297996	17	MDP0000225175,MDP0000287416,MDP0000219010,MDP0000223243,MDP0000154204,MDP0000208601,MDP0000205145,MDP0000284778,MDP0000750456,MDP0000492845,MDP0000198451,MDP0000227061,MDP0000704996,MDP0000750040,MDP0000663723,MDP0000486589,Novel05782
GO:0015975	energy derivation by oxidation of reduced inorganic compounds	biological_process	0.0045624	0.12027	23	8885	6	MDP0000297996,Novel03307,Novel04563,MDP0000255901,MDP0000245605,Novel04454	17	MDP0000227061,MDP0000198451,MDP0000492845,MDP0000750456,Novel05782,MDP0000486589,MDP0000663723,MDP0000750040,MDP0000704996,MDP0000223243,MDP0000219010,MDP0000287416,MDP0000225175,MDP0000284778,MDP0000205145,MDP0000208601,MDP0000154204
GO:0043447	alkane biosynthetic process	biological_process	0.0045624	0.12027	23	8885	6	Novel03307,Novel04563,MDP0000297996,Novel04454,MDP0000245605,MDP0000255901	17	MDP0000750040,MDP0000704996,MDP0000663723,MDP0000486589,Novel05782,MDP0000198451,MDP0000227061,MDP0000750456,MDP0000492845,MDP0000284778,MDP0000154204,MDP0000208601,MDP0000205145,MDP0000219010,MDP0000223243,MDP0000225175,MDP0000287416
GO:0016725	oxidoreductase activity, acting on CH or CH2 groups	molecular_function	0.0045694	0.12027	14	8885	9	MDP0000762895,MDP0000226531,MDP0000340322,MDP0000217855,MDP0000704997,MDP0000321262,MDP0000180354,MDP0000127773,Novel06170	5	MDP0000248478,MDP0000014856,MDP0000271491,Novel03926,MDP0000260116
[truncated: 3,853 more rows]
