# Supplementary material for: UV-C treatment promotes quality of early ripening apple fruit by regulating malate metabolizing genes during postharvest storage
Source: PLoS One. 2019 Apr 16;14(4):e0215472. doi: 10.1371/journal.pone.0215472 (PMC6467447; doi:10.1371/journal.pone.0215472)
Supplement: S4 Table — (XLSX) [file pone.0215472.s004.xlsx]

## Sheet: HY_UV_14 vs HY_20_14
##Databases: KEGG PATHWAY
##Statistical test method: hypergeometric test / Fisher's exact test
##FDR correction method: Benjamini and Hochberg
#Term	ID	Input number	Background number	P-Value	Corrected P-Value	Input	KEGG_ID/KO
Protein processing in endoplasmic reticulum	mdm04141	16	470	0.000236937	0.0132951	MDP0000160720|MDP0000214382|MDP0000897736|MDP0000435717|MDP0000245483|MDP0000323296|MDP0000254260|MDP0000700383|MDP0000184940|MDP0000303430|MDP0000412799|MDP0000299975|Novel00145|Novel02077|MDP0000265157|MDP0000791550	mdm:103404965|mdm:103452075|mdm:103403547|mdm:103428235|mdm:103432753|mdm:103426503|mdm:103443172|mdm:103436955|mdm:103444228|mdm:103439807|mdm:103431125|mdm:103448121|mdm:103446880|mdm:103435013|mdm:103417893|mdm:103406608|
Plant hormone signal transduction	mdm04075	15	443	0.000391034	0.0132951	Novel00134|MDP0000628976|Novel03420|MDP0000203818|MDP0000601325|MDP0000307943|MDP0000612660|MDP0000231674|MDP0000209432|Novel03421|MDP0000873893|MDP0000270237|MDP0000186518|MDP0000284624|MDP0000647467	mdm:103454162|mdm:103447497|mdm:103454229|mdm:103435436|mdm:103401117|mdm:103415227|mdm:103424565|mdm:103450699|mdm:103429287|mdm:103454230|mdm:103436425|mdm:103435436|mdm:103433995|mdm:103413926|mdm:103415390|
Glycosaminoglycan degradation	mdm00531	3	21	0.00276257	0.049424	MDP0000120877|MDP0000242071|MDP0000127542	mdm:103440802|mdm:103455399|mdm:103450376|
Circadian rhythm - plant	mdm04712	5	77	0.00290729	0.049424	MDP0000815065|MDP0000150823|MDP0000281110|MDP0000234215|MDP0000287992	mdm:103444349|mdm:103403589|mdm:103444682|mdm:103439942|mdm:103406243|
Starch and sucrose metabolism	mdm00500	10	392	0.0219865	0.299017	MDP0000783676|MDP0000331376|MDP0000194876|MDP0000290004|MDP0000376664|MDP0000132973|MDP0000267875|Novel06159|MDP0000216173|Novel03499	mdm:103443444|mdm:103400066|mdm:103429892|mdm:103404669|mdm:103411373|mdm:103435863|mdm:103431945|mdm:103411620|mdm:103443417|mdm:103453523|
Galactose metabolism	mdm00052	4	100	0.0352169	0.399125	MDP0000479094|MDP0000184935|MDP0000841170|MDP0000127542	mdm:103416906|mdm:103444277|mdm:103432910|mdm:103450376|
Carotenoid biosynthesis	mdm00906	3	65	0.0468693	0.455302	MDP0000151924|MDP0000237124|MDP0000929213	mdm:103415087|mdm:103443160|mdm:103435153|
Other glycan degradation	mdm00511	2	31	0.0580104	0.493088	MDP0000623980|MDP0000127542	mdm:103401308|mdm:103450376|
Glycosphingolipid biosynthesis - ganglio series	mdm00604	1	5	0.0690001	0.493416	MDP0000127542	mdm:103450376|
Plant-pathogen interaction	mdm04626	7	299	0.0725612	0.493416	MDP0000932944|MDP0000218522|MDP0000301254|MDP0000254260|MDP0000174615|MDP0000303430|MDP0000479863	mdm:103438110|mdm:103437787|mdm:103437787|mdm:103443172|mdm:103444117|mdm:103439807|mdm:103437767|
One carbon pool by folate	mdm00670	2	48	0.118359	0.663199	MDP0000264824|MDP0000127560	mdm:103429430|mdm:103431685|
Protein export	mdm03060	3	99	0.120782	0.663199	MDP0000320004|MDP0000255224|MDP0000127882	mdm:103415545|mdm:103403583|mdm:103415545|
Diterpenoid biosynthesis	mdm00904	2	51	0.130188	0.663199	MDP0000692178|MDP0000185333	mdm:103435869|mdm:103435672|
Amino sugar and nucleotide sugar metabolism	mdm00520	5	224	0.136638	0.663199	MDP0000314088|MDP0000132973|MDP0000179027|MDP0000290004|MDP0000216173	mdm:103441854|mdm:103435863|mdm:103409997|mdm:103404669|mdm:103443417|
Sphingolipid metabolism	mdm00600	2	55	0.146357	0.663199	MDP0000841170|MDP0000127542	mdm:103432910|mdm:103450376|
Glyoxylate and dicarboxylate metabolism	mdm00630	3	112	0.156047	0.663199	MDP0000279281|MDP0000264824|MDP0000127560	mdm:103442605|mdm:103429430|mdm:103431685|
Glycosphingolipid biosynthesis - globo series	mdm00603	1	16	0.183419	0.733674	MDP0000841170	mdm:103432910|
Sulfur metabolism	mdm00920	2	73	0.2229	0.757813	Novel04614|MDP0000941173	mdm:103408766|mdm:103450392|
Regulation of autophagy	mdm04140	2	73	0.2229	0.757813	MDP0000643281|MDP0000314872	mdm:103437641|mdm:103452734|
Fatty acid biosynthesis	mdm00061	2	74	0.227263	0.757813	MDP0000653037|MDP0000250127	mdm:103454088|mdm:103404630|
Glycine, serine and threonine metabolism	mdm00260	3	138	0.23403	0.757813	MDP0000264824|MDP0000127560|MDP0000282696	mdm:103429430|mdm:103431685|mdm:103451064|
Cyanoamino acid metabolism	mdm00460	3	144	0.252964	0.781888	MDP0000194876|MDP0000264824|MDP0000127560	mdm:103429892|mdm:103429430|mdm:103431685|
Zeatin biosynthesis	mdm00908	1	26	0.275232	0.813729	MDP0000271354	mdm:103431537|
Alanine, aspartate and glutamate metabolism	mdm00250	2	90	0.297431	0.840507	MDP0000442206|MDP0000252318	mdm:103439880|mdm:103445175|
Biotin metabolism	mdm00780	1	30	0.30901	0.840507	MDP0000250127	mdm:103404630|
Biosynthesis of amino acids	mdm01230	7	481	0.357688	0.865522	MDP0000271244|MDP0000264824|MDP0000127560|MDP0000250039|MDP0000279281|MDP0000442206|MDP0000282696	mdm:103451598|mdm:103429430|mdm:103431685|mdm:103435413|mdm:103442605|mdm:103439880|mdm:103451064|
Linoleic acid metabolism	mdm00591	1	38	0.371936	0.865522	MDP0000215405	mdm:103452114|
Histidine metabolism	mdm00340	1	39	0.379389	0.865522	MDP0000122263	mdm:103444632|
mRNA surveillance pathway	mdm03015	4	260	0.381481	0.865522	MDP0000557551|MDP0000173934|Novel03006|Novel05087	mdm:103433128|mdm:103403573|mdm:103414076|mdm:103442967|
Pentose and glucuronate interconversions	mdm00040	3	184	0.381848	0.865522	MDP0000376664|Novel06159|MDP0000188052	mdm:103411373|mdm:103411620|mdm:103439704|
2-Oxocarboxylic acid metabolism	mdm01210	2	114	0.400261	0.867704	MDP0000279281|MDP0000250039	mdm:103442605|mdm:103435413|
Selenocompound metabolism	mdm00450	1	43	0.408331	0.867704	MDP0000941173	mdm:103450392|
Biosynthesis of secondary metabolites	mdm01110	24	1944	0.471811	0.921823	MDP0000271244|MDP0000264824|MDP0000151924|MDP0000288088|MDP0000194876|MDP0000122263|MDP0000132973|MDP0000314088|MDP0000442206|MDP0000237124|MDP0000929213|Novel05460|MDP0000282696|MDP0000127560|Novel00658|Novel05229|MDP0000217005|MDP0000209189|MDP0000257303|MDP0000290004|MDP0000124013|MDP0000250039|MDP0000279281|MDP0000179027	mdm:103451598|mdm:103429430|mdm:103415087|mdm:103427292|mdm:103429892|mdm:103444632|mdm:103435863|mdm:103441854|mdm:103439880|mdm:103443160|mdm:103435153|mdm:103411973|mdm:103451064|mdm:103431685|mdm:103424934|mdm:103430893|mdm:103425939|mdm:103433738|mdm:103429615|mdm:103404669|mdm:103400502|mdm:103435413|mdm:103442605|mdm:103409997|
Tryptophan metabolism	mdm00380	1	54	0.481177	0.921823	Novel02824	mdm:103400512|
Fatty acid elongation	mdm00062	1	54	0.481177	0.921823	Novel00658	mdm:103424934|
Carbon fixation in photosynthetic organisms	mdm00710	2	136	0.488024	0.921823	MDP0000271244|MDP0000291654	mdm:103451598|mdm:103431561|
Purine metabolism	mdm00230	4	315	0.524273	0.936135	MDP0000257303|MDP0000252318|MDP0000179085|MDP0000941173	mdm:103429615|mdm:103445175|mdm:103416154|mdm:103450392|
Spliceosome	mdm03040	5	408	0.54288	0.936135	Novel00431|Novel00145|MDP0000217617|Novel02077|MDP0000640144	mdm:103442512|mdm:103446880|mdm:103422571|mdm:103435013|mdm:103448000|
Nitrogen metabolism	mdm00910	1	65	0.545088	0.936135	MDP0000442206	mdm:103439880|
Phagosome	mdm04145	2	155	0.557086	0.936135	MDP0000245483|MDP0000832105	mdm:103432753|mdm:103442341|
Fatty acid metabolism	mdm01212	2	167	0.597189	0.936135	MDP0000653037|MDP0000250127	mdm:103454088|mdm:103404630|
RNA polymerase	mdm03020	1	76	0.601155	0.936135	MDP0000179085	mdm:103416154|
Ascorbate and aldarate metabolism	mdm00053	1	77	0.605897	0.936135	MDP0000288088	mdm:103427292|
Peroxisome	mdm04146	2	170	0.606782	0.936135	MDP0000653037|MDP0000123488	mdm:103454088|mdm:103440058|
Fatty acid degradation	mdm00071	1	82	0.628779	0.936135	MDP0000653037	mdm:103454088|
Porphyrin and chlorophyll metabolism	mdm00860	1	90	0.662669	0.936135	MDP0000124013	mdm:103400502|
Carbon metabolism	mdm01200	5	471	0.667952	0.936135	MDP0000271244|MDP0000279281|MDP0000264824|MDP0000127560|MDP0000291654	mdm:103451598|mdm:103442605|mdm:103429430|mdm:103431685|mdm:103431561|
Pentose phosphate pathway	mdm00030	1	92	0.670649	0.936135	MDP0000271244	mdm:103451598|
Mismatch repair	mdm03430	1	93	0.674568	0.936135	MDP0000286786	mdm:103449151|
Phenylalanine metabolism	mdm00360	2	205	0.706059	0.944284	Novel05460|MDP0000209189	mdm:103411973|mdm:103433738|
Glycerolipid metabolism	mdm00561	1	107	0.7248	0.944284	MDP0000841170	mdm:103432910|
alpha-Linolenic acid metabolism	mdm00592	1	110	0.734515	0.944284	MDP0000215405	mdm:103452114|
Fructose and mannose metabolism	mdm00051	1	121	0.767306	0.944284	MDP0000188052	mdm:103439704|
Citrate cycle (TCA cycle)	mdm00020	1	121	0.767306	0.944284	MDP0000279281	mdm:103442605|
RNA transport	mdm03013	3	338	0.771779	0.944284	MDP0000764227|MDP0000266454|MDP0000192775	mdm:103448238|mdm:103442290|mdm:103424709|
Metabolic pathways	mdm01100	38	3521	0.784875	0.944284	MDP0000271244|MDP0000331376|MDP0000151924|Novel02824|MDP0000288088|MDP0000194876|MDP0000122263|MDP0000250127|MDP0000376664|MDP0000442206|MDP0000237124|MDP0000929213|MDP0000941173|MDP0000653037|MDP0000215405|MDP0000267875|Novel05229|MDP0000282696|MDP0000120877|Novel05460|MDP0000127560|MDP0000217005|MDP0000209189|MDP0000127542|Novel06159|MDP0000179085|MDP0000291654|MDP0000783676|MDP0000188052|MDP00…	mdm:103451598|mdm:103400066|mdm:103415087|mdm:103400512|mdm:103427292|mdm:103429892|mdm:103444632|mdm:103404630|mdm:103411373|mdm:103439880|mdm:103443160|mdm:103435153|mdm:103450392|mdm:103454088|mdm:103452114|mdm:103431945|mdm:103430893|mdm:103451064|mdm:103440802|mdm:103411973|mdm:103431685|mdm:103425939|mdm:103433738|mdm:103450376|mdm:103411620|mdm:103416154|mdm:103431561|mdm:103443444|mdm:103…
Endocytosis	mdm04144	2	249	0.800426	0.944284	Novel00145|Novel02077	mdm:103446880|mdm:103435013|
Phenylpropanoid biosynthesis	mdm00940	3	359	0.805418	0.944284	Novel05460|MDP0000209189|MDP0000194876	mdm:103411973|mdm:103433738|mdm:103429892|
Arginine and proline metabolism	mdm00330	1	154	0.843385	0.968035	MDP0000250039	mdm:103435413|
Ribosome biogenesis in eukaryotes	mdm03008	1	166	0.864409	0.968035	MDP0000764227	mdm:103448238|
Cysteine and methionine metabolism	mdm00270	1	172	0.873841	0.968035	Novel05229	mdm:103430893|
Pyruvate metabolism	mdm00620	1	178	0.88262	0.968035	MDP0000291654	mdm:103431561|
Pyrimidine metabolism	mdm00240	1	219	0.928338	0.975682	MDP0000179085	mdm:103416154|
RNA degradation	mdm03018	1	220	0.929196	0.975682	MDP0000590116	mdm:103405103|
Glycolysis / Gluconeogenesis	mdm00010	1	241	0.945032	0.975682	MDP0000217005	mdm:103425939|
Oxidative phosphorylation	mdm00190	1	244	0.946985	0.975682	MDP0000259837	mdm:103424044|
Ubiquitin mediated proteolysis	mdm04120	1	273	0.962645	0.977013	MDP0000897736	mdm:103403547|
Ribosome	mdm03010	1	618	0.999443	0.999443	MDP0000176124	mdm:103439104|

## Sheet: HY_20_14 vs HY_4_14
##Databases: KEGG PATHWAY
##Statistical test method: hypergeometric test / Fisher's exact test
##FDR correction method: Benjamini and Hochberg
#Term	ID	Input number	Background number	P-Value	Corrected P-Value	Input	KEGG_ID/KO
Fatty acid biosynthesis	mdm00061	48	74	0.000325644	0.0223479	MDP0000171200|MDP0000298759|MDP0000157497|MDP0000219975|MDP0000525487|MDP0000173687|MDP0000321496|MDP0000147848|MDP0000153356|MDP0000250127|MDP0000367954|MDP0000149764|MDP0000250562|MDP0000225163|MDP0000465035|MDP0000653037|MDP0000294430|MDP0000159448|MDP0000182032|MDP0000294705|MDP0000253638|MDP0000234133|MDP0000244216|MDP0000215466|MDP0000252884|MDP0000283768|MDP0000224857|MDP0000164161|MDP0000…	mdm:103452100|mdm:103426624|mdm:103406967|mdm:103438249|mdm:103429932|mdm:103404405|mdm:103453644|mdm:103442406|mdm:103442406|mdm:103404630|mdm:103452100|mdm:103443015|mdm:103415807|mdm:103450636|mdm:103429387|mdm:103454088|mdm:103455027|mdm:103404405|mdm:103400909|mdm:103426624|mdm:103451172|mdm:103449707|mdm:103411846|mdm:103407863|mdm:103442406|mdm:103443403|mdm:103429387|mdm:103425340|mdm:103…
Carbon metabolism	mdm01200	209	471	0.000351936	0.0223479	MDP0000147848|MDP0000146411|MDP0000185022|MDP0000164207|MDP0000321496|MDP0000291807|MDP0000409645|MDP0000255705|MDP0000694943|MDP0000624696|MDP0000309677|MDP0000949486|MDP0000267248|MDP0000240039|MDP0000524809|MDP0000322896|MDP0000134685|MDP0000391578|MDP0000158995|MDP0000352053|Novel01822|MDP0000204554|MDP0000656178|MDP0000303254|MDP0000215466|MDP0000252884|MDP0000286774|MDP0000123568|MDP0000132…	mdm:103442406|mdm:103452189|mdm:103416457|mdm:103404831|mdm:103453644|mdm:103404344|mdm:103439433|mdm:103431619|mdm:103406321|mdm:103399999|mdm:103400721|mdm:103417000|mdm:103438916|mdm:103450793|mdm:103432255|mdm:103436834|mdm:103447427|mdm:103454697|mdm:103450793|mdm:103428997|mdm:103439481|mdm:103407846|mdm:103452788|mdm:103445597|mdm:103407863|mdm:103442406|mdm:103430775|mdm:103404831|mdm:103…
Pyruvate metabolism	mdm00620	86	178	0.00326947	0.138408	MDP0000147848|MDP0000146411|MDP0000132833|MDP0000321496|MDP0000295277|Novel01822|MDP0000656178|MDP0000260947|MDP0000215466|MDP0000252884|MDP0000288237|MDP0000267411|MDP0000409645|Novel06154|MDP0000268037|MDP0000203713|MDP0000656568|MDP0000571465|MDP0000278198|MDP0000191302|MDP0000193946|MDP0000163164|MDP0000748981|MDP0000203071|MDP0000139720|MDP0000319112|MDP0000197620|MDP0000231868|MDP0000303056…	mdm:103442406|mdm:103452189|mdm:103417117|mdm:103453644|mdm:103423928|mdm:103439481|mdm:103452788|mdm:103401089|mdm:103407863|mdm:103442406|mdm:103408335|mdm:103425723|mdm:103439433|mdm:103442109|mdm:103426653|mdm:103410070|mdm:103412636|mdm:103438249|mdm:103402801|mdm:103405405|mdm:103431059|mdm:103415054|mdm:103432220|mdm:103449527|mdm:103402966|mdm:103434492|mdm:103426025|mdm:103420647|mdm:103…
Glycolysis / Gluconeogenesis	mdm00010	109	241	0.00523602	0.166244	Novel01072|Novel04305|MDP0000146411|Novel06360|MDP0000409645|MDP0000124884|MDP0000694943|MDP0000267248|MDP0000240039|MDP0000321541|MDP0000308251|Novel01822|MDP0000656178|MDP0000260947|MDP0000288237|MDP0000213368|MDP0000165534|MDP0000295277|MDP0000151583|Novel06154|MDP0000849870|MDP0000645828|MDP0000203713|MDP0000656568|MDP0000247083|MDP0000340652|MDP0000193946|MDP0000273688|MDP0000283455|MDP00001…	mdm:103434073|mdm:103449400|mdm:103452189|mdm:103453226|mdm:103439433|mdm:103449915|mdm:103406321|mdm:103438916|mdm:103450793|mdm:103430692|mdm:103435799|mdm:103439481|mdm:103452788|mdm:103401089|mdm:103408335|mdm:103431990|mdm:103435382|mdm:103423928|mdm:103418345|mdm:103442109|mdm:103449875|mdm:103403121|mdm:103410070|mdm:103412636|mdm:103414866|mdm:103401356|mdm:103431059|mdm:103402644|mdm:103…
Vitamin B6 metabolism	mdm00750	16	21	0.0115937	0.250657	MDP0000770775|MDP0000543224|MDP0000170450|MDP0000180513|MDP0000873427|MDP0000670637|MDP0000305699|MDP0000404331|MDP0000391578|MDP0000221871|MDP0000138691|MDP0000275383|MDP0000785438|MDP0000178906|MDP0000555175|MDP0000192092	mdm:103425012|mdm:103405472|mdm:103418387|mdm:103415875|mdm:103401762|mdm:103454697|mdm:103422086|mdm:103453549|mdm:103454697|mdm:103423273|mdm:103400787|mdm:103433606|mdm:103454697|mdm:103447873|mdm:103401006|mdm:103450777|
Galactose metabolism	mdm00052	50	100	0.0133529	0.250657	Novel00283|MDP0000297796|MDP0000181139|MDP0000132618|MDP0000184935|MDP0000220005|MDP0000274090|MDP0000242322|MDP0000662421|MDP0000755275|MDP0000127542|MDP0000209143|Novel06042|MDP0000123665|Novel05621|MDP0000321541|MDP0000267261|MDP0000208137|MDP0000844952|MDP0000416548|Novel03126|Novel03127|MDP0000842286|MDP0000123667|MDP0000021376|MDP0000213588|MDP0000127501|MDP0000479094|MDP0000841170|MDP00002…	mdm:103424354|mdm:103420525|mdm:103439690|mdm:103430692|mdm:103444277|mdm:103428436|mdm:103434744|mdm:103420525|mdm:103451194|mdm:103438099|mdm:103450376|mdm:103451980|mdm:103425172|mdm:103408071|mdm:103416906|mdm:103430692|mdm:103447632|mdm:103419436|mdm:103416906|mdm:103450376|mdm:103418722|mdm:103416906|mdm:103404486|mdm:103448202|mdm:103408284|mdm:103437970|mdm:103433018|mdm:103416906|mdm:103…
Biotin metabolism	mdm00780	20	30	0.0138157	0.250657	MDP0000171200|MDP0000294430|MDP0000351765|MDP0000367954|MDP0000062070|MDP0000189976|MDP0000164161|MDP0000920203|MDP0000150094|MDP0000250562|MDP0000157497|MDP0000232809|MDP0000299718|MDP0000232988|MDP0000157048|MDP0000182032|MDP0000250127|MDP0000350866|MDP0000231076|MDP0000234133	mdm:103452100|mdm:103455027|mdm:103435437|mdm:103452100|mdm:103451302|mdm:103415807|mdm:103425340|mdm:103435437|mdm:103442680|mdm:103415807|mdm:103406967|mdm:103406967|mdm:103431754|mdm:103401855|mdm:103400909|mdm:103400909|mdm:103404630|mdm:103449707|mdm:103414842|mdm:103449707|
Biosynthesis of amino acids	mdm01230	193	481	0.016137	0.256174	Novel04305|MDP0000265388|MDP0000503728|MDP0000923811|MDP0000694943|MDP0000234480|MDP0000949486|MDP0000267248|MDP0000240039|MDP0000342716|Novel05760|MDP0000391578|MDP0000158995|MDP0000785438|MDP0000181923|MDP0000144791|MDP0000282696|MDP0000598822|MDP0000288237|MDP0000267411|MDP0000148532|MDP0000444205|MDP0000431262|MDP0000279463|MDP0000165534|MDP0000728014|MDP0000303078|MDP0000151583|Novel06154|MD…	mdm:103449400|mdm:103456324|mdm:103416847|mdm:103403998|mdm:103406321|mdm:103452497|mdm:103417000|mdm:103438916|mdm:103450793|mdm:103436082|mdm:103417448|mdm:103454697|mdm:103450793|mdm:103454697|mdm:103412951|mdm:103429443|mdm:103451064|mdm:103418424|mdm:103408335|mdm:103425723|mdm:103404615|mdm:103433106|mdm:103429956|mdm:103402023|mdm:103435382|mdm:103447654|mdm:103454765|mdm:103418345|mdm:103…
Propanoate metabolism	mdm00640	24	41	0.021817	0.307862	MDP0000219975|MDP0000147848|MDP0000164594|MDP0000321496|MDP0000321236|MDP0000153356|MDP0000143956|MDP0000253616|MDP0000204554|MDP0000303254|MDP0000320945|MDP0000215466|MDP0000252884|MDP0000286774|MDP0000119722|MDP0000286920|MDP0000303056|MDP0000199909|MDP0000219549|Novel06110|MDP0000239328|MDP0000571465|MDP0000568449|MDP0000235454	mdm:103438249|mdm:103442406|mdm:103420628|mdm:103453644|mdm:103428008|mdm:103442406|mdm:103403474|mdm:103442406|mdm:103407846|mdm:103445597|mdm:103439021|mdm:103407863|mdm:103442406|mdm:103430775|mdm:103443175|mdm:103434476|mdm:103442064|mdm:103412694|mdm:103450531|mdm:103443175|mdm:103444101|mdm:103438249|mdm:103416573|mdm:103429192|
Other glycan degradation	mdm00511	19	31	0.0285671	0.362802	MDP0000274500|MDP0000274501|MDP0000210443|MDP0000798095|MDP0000924309|Novel05389|MDP0000623980|Novel00469|MDP0000128045|MDP0000416548|MDP0000175141|MDP0000623979|MDP0000917175|MDP0000250936|Novel04137|MDP0000409920|MDP0000127542|MDP0000944874|MDP0000267909	mdm:103442701|mdm:103442078|mdm:103439607|mdm:103434574|mdm:103437567|mdm:103430729|mdm:103401308|mdm:103426990|mdm:103425391|mdm:103450376|mdm:103428982|mdm:103401308|mdm:103423636|mdm:103418267|mdm:103427489|mdm:103411291|mdm:103450376|mdm:103414756|mdm:103400644|
Phagosome	mdm04145	68	155	0.0359326	0.414859	MDP0000192830|MDP0000832105|MDP0000812416|MDP0000220167|MDP0000104111|MDP0000327004|MDP0000205940|MDP0000257814|MDP0000264380|MDP0000525934|MDP0000673681|MDP0000286589|MDP0000272881|MDP0000390135|MDP0000425375|MDP0000842619|MDP0000232351|MDP0000239073|MDP0000152574|MDP0000265730|MDP0000951799|MDP0000090045|MDP0000231787|MDP0000300648|MDP0000128052|MDP0000439124|MDP0000120548|MDP0000161103|MDP0000…	mdm:103430391|mdm:103442341|mdm:103449312|mdm:103421945|mdm:103415092|mdm:103450056|mdm:103428706|mdm:103416275|mdm:103420809|mdm:103414895|mdm:103416275|mdm:103454048|mdm:103443630|mdm:103443923|mdm:103410421|mdm:103443666|mdm:103455244|mdm:103450083|mdm:103440451|mdm:103446298|mdm:103433554|mdm:103421031|mdm:103438666|mdm:103425759|mdm:103433875|mdm:103449312|mdm:103400359|mdm:103400892|mdm:103…
Pentose phosphate pathway	mdm00030	43	92	0.0430951	0.449035	Novel04305|MDP0000181139|MDP0000132618|MDP0000293164|MDP0000931200|MDP0000273688|MDP0000142098|Novel01516|MDP0000267248|MDP0000137234|MDP0000321541|MDP0000223309|MDP0000606021|MDP0000624696|MDP0000658949|MDP0000123665|MDP0000352053|MDP0000123667|MDP0000217060|MDP0000316685|Novel06140|MDP0000877259|Novel00292|MDP0000319974|MDP0000320805|MDP0000265899|MDP0000264118|MDP0000167993|MDP0000129463|MDP00…	mdm:103449400|mdm:103439690|mdm:103430692|mdm:103419496|mdm:103440430|mdm:103402644|mdm:103418499|mdm:103414232|mdm:103438916|mdm:103455372|mdm:103430692|mdm:103425456|mdm:103406694|mdm:103399999|mdm:103418499|mdm:103408071|mdm:103428997|mdm:103448202|mdm:103444180|mdm:103433158|mdm:103406595|mdm:103437847|mdm:103414232|mdm:103451755|mdm:103418499|mdm:103439064|mdm:103406791|mdm:103406595|mdm:103…
Folate biosynthesis	mdm00790	17	29	0.0482027	0.449035	MDP0000664405|MDP0000295860|MDP0000257968|MDP0000253343|Novel01280|MDP0000143717|MDP0000242384|MDP0000233439|MDP0000241549|Novel01544|MDP0000151197|MDP0000171907|MDP0000910651|MDP0000305450|MDP0000274746|MDP0000208825|MDP0000141429	mdm:103449579|mdm:103448789|mdm:103432054|mdm:103408080|mdm:103411144|mdm:103454181|mdm:103448418|mdm:103413548|mdm:103444473|mdm:103430141|mdm:103408080|mdm:103413532|mdm:103409485|mdm:103422191|mdm:103432054|mdm:103454548|mdm:103418191|
Cysteine and methionine metabolism	mdm00270	73	172	0.0494999	0.449035	MDP0000180326|MDP0000134420|MDP0000503728|MDP0000168908|Novel03541|MDP0000303739|MDP0000173050|MDP0000074782|MDP0000123573|MDP0000151417|MDP0000279048|MDP0000196339|MDP0000141199|MDP0000143956|MDP0000822021|MDP0000195734|MDP0000278395|MDP0000292444|MDP0000679173|MDP0000260790|MDP0000945657|MDP0000243374|MDP0000532379|MDP0000256847|MDP0000288948|MDP0000259734|MDP0000250284|MDP0000174801|MDP0000295…	mdm:103452551|mdm:103433929|mdm:103416847|mdm:103424053|mdm:103440751|mdm:103455965|mdm:103405317|mdm:103405317|mdm:103427793|mdm:103423769|mdm:103427793|mdm:103419846|mdm:103424543|mdm:103403474|mdm:103405019|mdm:103431524|mdm:103401297|mdm:103417089|mdm:103443415|mdm:103405636|mdm:103432045|mdm:103440751|mdm:103426025|mdm:103401004|mdm:103424713|mdm:103425030|mdm:103416847|mdm:103426242|mdm:103…
DNA replication	mdm03030	53	124	0.0771269	0.584478	MDP0000184480|MDP0000315900|Novel02943|MDP0000144846|MDP0000283225|MDP0000623905|MDP0000263431|MDP0000595519|MDP0000757569|MDP0000276160|MDP0000404874|Novel06061|MDP0000220589|MDP0000786815|Novel01559|MDP0000154297|MDP0000208491|MDP0000149187|MDP0000310012|MDP0000321215|MDP0000679884|MDP0000297702|Novel02312|MDP0000213169|MDP0000694823|MDP0000141116|MDP0000231390|MDP0000196740|MDP0000770205|MDP00…	mdm:103456110|mdm:103423906|mdm:103445965|mdm:103448097|mdm:103403125|mdm:103422885|mdm:103423359|mdm:103453357|mdm:103452098|mdm:103436779|mdm:103407831|mdm:103438276|mdm:103429235|mdm:103448097|mdm:103412403|mdm:103441543|mdm:103455429|mdm:103421979|mdm:103424256|mdm:103437891|mdm:103411308|mdm:103435330|mdm:103424176|mdm:103415561|mdm:103415330|mdm:103452171|mdm:103404366|mdm:103419171|mdm:103…
Tyrosine metabolism	mdm00350	30	64	0.0785159	0.584478	Novel03541|MDP0000617984|MDP0000283455|MDP0000295806|MDP0000691431|MDP0000631876|MDP0000296410|MDP0000288948|MDP0000159111|MDP0000225215|MDP0000308251|MDP0000045577|MDP0000320213|MDP0000130200|MDP0000163170|MDP0000363904|MDP0000148049|MDP0000235386|MDP0000278916|MDP0000276665|MDP0000243374|MDP0000134935|MDP0000863012|MDP0000256280|MDP0000376407|MDP0000247636|MDP0000260790|MDP0000156866|MDP0000197…	mdm:103440751|mdm:103415219|mdm:103450330|mdm:103424713|mdm:103428551|mdm:103407230|mdm:103432769|mdm:103424713|mdm:103443458|mdm:103418426|mdm:103435799|mdm:103439766|mdm:103415219|mdm:103403903|mdm:103409894|mdm:103422257|mdm:103422481|mdm:103442015|mdm:103437442|mdm:103435799|mdm:103440751|mdm:103427355|mdm:103452038|mdm:103435799|mdm:103442015|mdm:103451003|mdm:103405636|mdm:103445458|mdm:103…
Sulfur metabolism	mdm00920	33	73	0.0906804	0.584478	MDP0000503728|MDP0000074782|MDP0000123573|MDP0000263161|MDP0000186200|MDP0000250284|MDP0000242476|MDP0000244087|MDP0000945657|MDP0000504439|MDP0000256847|MDP0000288052|MDP0000941173|MDP0000230093|MDP0000279048|MDP0000492940|MDP0000283741|MDP0000196339|MDP0000167009|MDP0000303642|MDP0000148532|MDP0000227669|MDP0000750102|MDP0000173050|MDP0000505386|MDP0000205322|MDP0000381804|Novel04614|MDP0000340…	mdm:103416847|mdm:103405317|mdm:103427793|mdm:103403953|mdm:103419663|mdm:103416847|mdm:103453878|mdm:103413283|mdm:103432045|mdm:103410980|mdm:103401004|mdm:103403160|mdm:103450392|mdm:103446461|mdm:103427793|mdm:103407278|mdm:103408835|mdm:103419846|mdm:103453124|mdm:103435398|mdm:103404615|mdm:103432045|mdm:103453917|mdm:103405317|mdm:103419026|mdm:103410980|mdm:103419491|mdm:103408766|mdm:103…
Fatty acid metabolism	mdm01212	68	167	0.093896	0.584478	MDP0000253638|MDP0000171200|MDP0000298759|MDP0000382134|MDP0000219975|MDP0000525487|MDP0000173687|MDP0000321496|MDP0000284275|MDP0000147848|MDP0000182478|MDP0000153356|MDP0000275765|MDP0000250127|MDP0000224857|MDP0000262782|Novel04857|MDP0000259496|MDP0000286774|MDP0000637806|MDP0000149764|MDP0000250562|MDP0000225163|MDP0000367954|MDP0000465035|MDP0000653037|MDP0000294430|MDP0000159448|MDP0000182…	mdm:103451172|mdm:103452100|mdm:103426624|mdm:103421758|mdm:103438249|mdm:103429932|mdm:103404405|mdm:103453644|mdm:103443127|mdm:103442406|mdm:103400107|mdm:103442406|mdm:103401681|mdm:103404630|mdm:103429387|mdm:103452503|mdm:103403099|mdm:103452890|mdm:103430775|mdm:103443012|mdm:103443015|mdm:103415807|mdm:103450636|mdm:103452100|mdm:103429387|mdm:103454088|mdm:103455027|mdm:103404405|mdm:103…
One carbon pool by folate	mdm00670	23	48	0.098285	0.584478	MDP0000805894|MDP0000134685|MDP0000201083|MDP0000199385|Novel04854|MDP0000242384|MDP0000378491|MDP0000132477|MDP0000055203|MDP0000174860|MDP0000316281|MDP0000279463|MDP0000622972|MDP0000212517|Novel04027|MDP0000293627|MDP0000280298|MDP0000214169|MDP0000264824|MDP0000304138|MDP0000253829|MDP0000255598|MDP0000174076	mdm:103446734|mdm:103447427|mdm:103405877|mdm:103418102|mdm:103444223|mdm:103448418|mdm:103454139|mdm:103446887|mdm:103444223|mdm:103430988|mdm:103443414|mdm:103402023|mdm:103430734|mdm:103426016|mdm:103414615|mdm:103419610|mdm:103456317|mdm:103418102|mdm:103429430|mdm:103444223|mdm:103427588|mdm:103444169|mdm:103441699|
Glycine, serine and threonine metabolism	mdm00260	57	138	0.1003	0.584478	MDP0000805894|MDP0000298491|MDP0000134685|MDP0000826894|MDP0000292212|MDP0000391188|MDP0000660838|MDP0000201083|MDP0000257083|MDP0000279463|MDP0000555175|MDP0000192092|MDP0000055203|MDP0000949486|Novel04854|MDP0000240039|MDP0000220526|MDP0000228892|MDP0000391578|MDP0000159111|MDP0000309169|MDP0000320213|MDP0000709006|MDP0000785438|MDP0000132477|MDP0000656178|MDP0000122917|MDP0000588069|MDP0000309…	mdm:103446734|mdm:103433731|mdm:103447427|mdm:103409767|mdm:103409056|mdm:103430123|mdm:103409056|mdm:103405877|mdm:103406953|mdm:103402023|mdm:103401006|mdm:103450777|mdm:103444223|mdm:103417000|mdm:103444223|mdm:103450793|mdm:103444584|mdm:103419459|mdm:103454697|mdm:103443458|mdm:103455829|mdm:103415219|mdm:103449936|mdm:103454697|mdm:103446887|mdm:103452788|mdm:103450793|mdm:103455829|mdm:103…
Fatty acid degradation	mdm00071	36	82	0.102055	0.584478	MDP0000637806|MDP0000283455|MDP0000173687|MDP0000714548|MDP0000275765|MDP0000691431|MDP0000257083|MDP0000262782|MDP0000259496|MDP0000859857|MDP0000286774|MDP0000149764|MDP0000296410|MDP0000225163|MDP0000465035|MDP0000653037|MDP0000244216|MDP0000308251|MDP0000045577|MDP0000322725|MDP0000260947|MDP0000159448|MDP0000283768|MDP0000834156|MDP0000224857|MDP0000129664|MDP0000156866|MDP0000211987|MDP0000…	mdm:103443012|mdm:103450330|mdm:103404405|mdm:103433701|mdm:103401681|mdm:103428551|mdm:103406953|mdm:103452503|mdm:103452890|mdm:103451955|mdm:103430775|mdm:103443015|mdm:103432769|mdm:103450636|mdm:103429387|mdm:103454088|mdm:103411846|mdm:103435799|mdm:103439766|mdm:103400486|mdm:103401089|mdm:103404405|mdm:103443403|mdm:103451955|mdm:103429387|mdm:103443506|mdm:103445458|mdm:103400922|mdm:103…
Ascorbate and aldarate metabolism	mdm00053	34	77	0.104763	0.584478	MDP0000288088|MDP0000163301|MDP0000257083|MDP0000192572|MDP0000612011|MDP0000303103|MDP0000859857|MDP0000261821|MDP0000193220|MDP0000140206|MDP0000199034|MDP0000194772|MDP0000241173|MDP0000260947|MDP0000350340|MDP0000834156|MDP0000285285|MDP0000254826|MDP0000151342|MDP0000267350|MDP0000668657|MDP0000126107|MDP0000211987|MDP0000152184|MDP0000296691|MDP0000140980|MDP0000436303|MDP0000191488|MDP0000…	mdm:103427292|mdm:103449904|mdm:103406953|mdm:103423235|mdm:103436244|mdm:103423291|mdm:103451955|mdm:103453944|mdm:103451773|mdm:103430138|mdm:103447832|mdm:103434162|mdm:103407746|mdm:103401089|mdm:103410608|mdm:103451955|mdm:103400740|mdm:103407746|mdm:103410608|mdm:103453944|mdm:103403438|mdm:103423235|mdm:103400922|mdm:103442243|mdm:103408656|mdm:103437735|mdm:103437331|mdm:103446110|mdm:103…
Carbon fixation in photosynthetic organisms	mdm00710	56	136	0.10585	0.584478	Novel01072|Novel04305|MDP0000303739|MDP0000185022|MDP0000397215|MDP0000132833|MDP0000293164|MDP0000132177|MDP0000168683|MDP0000293407|MDP0000857420|MDP0000141199|MDP0000168801|MDP0000273688|MDP0000694943|MDP0000142098|MDP0000195734|Novel01516|MDP0000129463|MDP0000291902|MDP0000137234|MDP0000524809|MDP0000532379|MDP0000288948|MDP0000239442|MDP0000547788|MDP0000658949|MDP0000325411|MDP0000197620|MD…	mdm:103434073|mdm:103449400|mdm:103455965|mdm:103416457|mdm:103421316|mdm:103417117|mdm:103419496|mdm:103435138|mdm:103443626|mdm:103403121|mdm:103421861|mdm:103424543|mdm:103417117|mdm:103402644|mdm:103406321|mdm:103418499|mdm:103431524|mdm:103414232|mdm:103437847|mdm:103433316|mdm:103455372|mdm:103432255|mdm:103426025|mdm:103424713|mdm:103416457|mdm:103402699|mdm:103418499|mdm:103435386|mdm:103…
Citrate cycle (TCA cycle)	mdm00020	50	121	0.116682	0.591644	MDP0000146411|MDP0000303739|MDP0000240828|MDP0000397215|MDP0000163164|MDP0000164207|MDP0000321236|MDP0000141199|MDP0000192364|MDP0000184563|MDP0000169990|MDP0000332599|MDP0000195734|MDP0000139720|MDP0000897124|MDP0000295370|MDP0000532379|MDP0000252036|MDP0000125171|MDP0000205540|Novel01822|MDP0000656178|MDP0000197620|MDP0000303254|MDP0000409645|MDP0000814329|MDP0000120718|MDP0000123568|MDP0000184…	mdm:103452189|mdm:103455965|mdm:103403033|mdm:103421316|mdm:103415054|mdm:103404831|mdm:103428008|mdm:103424543|mdm:103439433|mdm:103442231|mdm:103444241|mdm:103404831|mdm:103431524|mdm:103402966|mdm:103432166|mdm:103418042|mdm:103426025|mdm:103408973|mdm:103418042|mdm:103452775|mdm:103439481|mdm:103452788|mdm:103426025|mdm:103445597|mdm:103439433|mdm:103416716|mdm:103414546|mdm:103404831|mdm:103…
Arginine and proline metabolism	mdm00330	62	154	0.118965	0.591644	MDP0000342716|MDP0000457082|Novel03541|MDP0000213299|MDP0000124502|MDP0000911085|MDP0000151417|Novel02866|MDP0000425918|MDP0000188553|MDP0000185525|MDP0000923811|MDP0000257083|MDP0000211726|MDP0000799946|MDP0000292444|MDP0000282177|MDP0000859857|MDP0000243374|MDP0000195675|MDP0000261625|Novel03795|MDP0000288948|MDP0000284559|Novel05760|Novel03002|MDP0000323330|MDP0000504734|MDP0000941459|MDP00002…	mdm:103436082|mdm:103422167|mdm:103440751|mdm:103431234|mdm:103410652|mdm:103445172|mdm:103423769|mdm:103417448|mdm:103416626|mdm:103426256|mdm:103455898|mdm:103403998|mdm:103406953|mdm:103451713|mdm:103403818|mdm:103417089|mdm:103410652|mdm:103451955|mdm:103440751|mdm:103418424|mdm:103412969|mdm:103438445|mdm:103424713|mdm:103450277|mdm:103417448|mdm:103438445|mdm:103435445|mdm:103430915|mdm:103…
C5-Branched dibasic acid metabolism	mdm00660	9	15	0.121124	0.591644	MDP0000621545|MDP0000715451|MDP0000234825|MDP0000295777|MDP0000647255|MDP0000191667|MDP0000210336|MDP0000297875|MDP0000701398	mdm:103436863|mdm:103439765|mdm:103403601|mdm:103417939|mdm:103435112|mdm:103403601|mdm:103436054|mdm:103431447|mdm:103406858|
Pyrimidine metabolism	mdm00240	85	219	0.128965	0.60096	MDP0000776953|Novel02126|MDP0000221625|MDP0000294635|MDP0000305507|MDP0000270398|MDP0000283225|MDP0000224357|MDP0000230328|MDP0000595519|MDP0000757569|MDP0000404874|MDP0000741963|MDP0000197366|MDP0000220589|Novel06061|MDP0000280382|MDP0000310012|MDP0000155269|MDP0000014856|MDP0000307548|MDP0000146850|MDP0000197246|MDP0000229355|MDP0000321700|MDP0000406918|MDP0000679884|MDP0000736762|MDP0000149527…	mdm:103431111|mdm:103442142|mdm:103404221|mdm:103419259|mdm:103401907|mdm:103428006|mdm:103403125|mdm:103407488|mdm:103434788|mdm:103453357|mdm:103452098|mdm:103407831|mdm:103428976|mdm:103430112|mdm:103429235|mdm:103438276|mdm:103447071|mdm:103424256|mdm:103440925|mdm:103401829|mdm:103416137|mdm:103429814|mdm:103449349|mdm:103413165|mdm:103428652|mdm:103428652|mdm:103411308|mdm:103400800|mdm:103…
Terpenoid backbone biosynthesis	mdm00900	43	104	0.136361	0.60096	MDP0000135982|MDP0000159089|MDP0000255398|MDP0000159873|MDP0000478654|Novel02944|MDP0000198736|MDP0000156057|MDP0000537777|Novel02334|MDP0000180354|MDP0000793656|MDP0000556668|MDP0000798878|MDP0000175247|MDP0000242825|MDP0000279433|MDP0000232665|MDP0000299402|MDP0000302893|MDP0000132723|MDP0000174961|MDP0000661951|MDP0000194490|MDP0000056935|MDP0000315272|MDP0000924612|MDP0000122345|MDP0000704997…	mdm:103428439|mdm:103429742|mdm:103411737|mdm:103437824|mdm:103400276|mdm:103437717|mdm:103447197|mdm:103428439|mdm:103432249|mdm:103435174|mdm:103413028|mdm:103401537|mdm:103432301|mdm:103403800|mdm:103432301|mdm:103411339|mdm:103448906|mdm:103408694|mdm:103429742|mdm:103403394|mdm:103414031|mdm:103404346|mdm:103444755|mdm:103409069|mdm:103433961|mdm:103418815|mdm:103434399|mdm:103432740|mdm:103…
Peroxisome	mdm04146	67	170	0.137435	0.60096	MDP0000161987|MDP0000321133|MDP0000282534|MDP0000147628|MDP0000678891|MDP0000173687|MDP0000714548|MDP0000187489|MDP0000184463|MDP0000541405|MDP0000275765|MDP0000184563|MDP0000169990|MDP0000188546|MDP0000184509|MDP0000364366|MDP0000250286|MDP0000936042|MDP0000244216|MDP0000597015|MDP0000295370|MDP0000130913|MDP0000149764|MDP0000637806|MDP0000225163|MDP0000465035|MDP0000125171|MDP0000653037|MDP0000…	mdm:103434214|mdm:103446766|mdm:103443663|mdm:103429547|mdm:103412102|mdm:103404405|mdm:103433701|mdm:103448176|mdm:103408758|mdm:103427787|mdm:103401681|mdm:103442231|mdm:103444241|mdm:103450984|mdm:103445870|mdm:103449311|mdm:103428743|mdm:103400448|mdm:103411846|mdm:103419492|mdm:103418042|mdm:103426032|mdm:103443015|mdm:103443012|mdm:103450636|mdm:103429387|mdm:103418042|mdm:103454088|mdm:103…
beta-Alanine metabolism	mdm00410	33	78	0.148383	0.60096	MDP0000188553|MDP0000617984|MDP0000286774|MDP0000240948|MDP0000257083|MDP0000859857|MDP0000164594|MDP0000261625|MDP0000159111|MDP0000320213|MDP0000941459|MDP0000299541|Novel00719|MDP0000260947|MDP0000321972|MDP0000197462|MDP0000130200|MDP0000834156|MDP0000119722|MDP0000286920|MDP0000163170|MDP0000327855|MDP0000204554|MDP0000211987|MDP0000138005|MDP0000140980|MDP0000199909|MDP0000863012|Novel06110…	mdm:103426256|mdm:103415219|mdm:103430775|mdm:103445414|mdm:103406953|mdm:103451955|mdm:103420628|mdm:103412969|mdm:103443458|mdm:103415219|mdm:103431534|mdm:103438108|mdm:103455676|mdm:103401089|mdm:103405900|mdm:103407292|mdm:103403903|mdm:103451955|mdm:103443175|mdm:103434476|mdm:103409894|mdm:103405136|mdm:103407846|mdm:103400922|mdm:103444375|mdm:103437735|mdm:103412694|mdm:103452038|mdm:103…
Purine metabolism	mdm00230	118	315	0.149976	0.60096	Novel05360|MDP0000305507|MDP0000270398|MDP0000413760|MDP0000208546|MDP0000270977|MDP0000196435|MDP0000197366|MDP0000321700|MDP0000321541|MDP0000476376|MDP0000679884|MDP0000941173|MDP0000263063|MDP0000280468|MDP0000168289|Novel02113|Novel01047|MDP0000169163|Novel02073|MDP0000787842|MDP0000267411|MDP0000852606|MDP0000344984|MDP0000605712|MDP0000215585|MDP0000930760|MDP0000200682|Novel06154|MDP00002…	mdm:103408992|mdm:103401907|mdm:103428006|mdm:103400362|mdm:103434779|mdm:103438828|mdm:103408751|mdm:103430112|mdm:103428652|mdm:103430692|mdm:103415864|mdm:103411308|mdm:103450392|mdm:103404317|mdm:103406825|mdm:103446000|mdm:103428934|mdm:103441651|mdm:103404467|mdm:103424375|mdm:103438828|mdm:103425723|mdm:103431911|mdm:103436572|mdm:103422409|mdm:103403684|mdm:103415093|mdm:103421415|mdm:103…
Lipoic acid metabolism	mdm00785	5	7	0.157516	0.60096	Novel04104|MDP0000284215|MDP0000189570|MDP0000257866|MDP0000237584	mdm:103420134|mdm:103403378|mdm:103414180|mdm:103436381|mdm:103419811|
Glyoxylate and dicarboxylate metabolism	mdm00630	45	112	0.165319	0.60096	MDP0000282534|MDP0000303739|MDP0000185022|MDP0000147628|MDP0000292212|MDP0000291807|MDP0000255705|MDP0000141199|MDP0000660838|MDP0000201083|MDP0000678891|MDP0000195734|Novel04854|MDP0000524809|MDP0000532379|MDP0000134685|MDP0000239442|MDP0000547788|Novel05760|MDP0000917325|MDP0000130913|MDP0000055203|MDP0000132477|MDP0000197620|MDP0000482156|Novel00731|MDP0000132452|MDP0000316281|MDP0000255452|MD…	mdm:103443663|mdm:103455965|mdm:103416457|mdm:103429547|mdm:103409056|mdm:103404344|mdm:103431619|mdm:103424543|mdm:103409056|mdm:103405877|mdm:103412102|mdm:103431524|mdm:103444223|mdm:103432255|mdm:103426025|mdm:103447427|mdm:103416457|mdm:103402699|mdm:103417448|mdm:103435155|mdm:103426032|mdm:103444223|mdm:103446887|mdm:103426025|mdm:103443798|mdm:103421902|mdm:103412102|mdm:103443414|mdm:103…
Caffeine metabolism	mdm00232	4	5	0.165619	0.60096	MDP0000243042|MDP0000787842|MDP0000178729|MDP0000270977	mdm:103418481|mdm:103438828|mdm:103440363|mdm:103438828|
Glycosphingolipid biosynthesis - ganglio series	mdm00604	4	5	0.165619	0.60096	MDP0000416548|MDP0000798095|MDP0000944874|MDP0000127542	mdm:103450376|mdm:103434574|mdm:103414756|mdm:103450376|
Glycerolipid metabolism	mdm00561	43	107	0.171435	0.604783	MDP0000330139|MDP0000297796|MDP0000139683|MDP0000220005|MDP0000178796|MDP0000274090|MDP0000242322|MDP0000165972|MDP0000257083|MDP0000194683|MDP0000276007|MDP0000213165|MDP0000859857|MDP0000182451|MDP0000246501|MDP0000900186|MDP0000182098|MDP0000305085|MDP0000311594|MDP0000244640|MDP0000171640|MDP0000260947|MDP0000325482|MDP0000243283|MDP0000213588|Novel02520|MDP0000834156|MDP0000326344|MDP0000841…	mdm:103436071|mdm:103420525|mdm:103411254|mdm:103428436|mdm:103436071|mdm:103434744|mdm:103420525|mdm:103450599|mdm:103406953|mdm:103433023|mdm:103437868|mdm:103421196|mdm:103451955|mdm:103455981|mdm:103403751|mdm:103401519|mdm:103441610|mdm:103450185|mdm:103450792|mdm:103428220|mdm:103404756|mdm:103401089|mdm:103450599|mdm:103404026|mdm:103437970|mdm:103455409|mdm:103451955|mdm:103454364|mdm:103…
Sulfur relay system	mdm04122	10	20	0.196334	0.667909	MDP0000615202|MDP0000320547|MDP0000196339|MDP0000189736|MDP0000303642|MDP0000233439|MDP0000431522|MDP0000179295|MDP0000245282|MDP0000497756	mdm:103448372|mdm:103456282|mdm:103419846|mdm:103448372|mdm:103435398|mdm:103413548|mdm:103448372|mdm:103427942|mdm:103428465|mdm:103445864|
Porphyrin and chlorophyll metabolism	mdm00860	36	90	0.202868	0.667909	MDP0000136709|MDP0000258995|MDP0000231634|MDP0000831656|MDP0000159873|MDP0000189485|MDP0000173198|MDP0000144555|MDP0000171795|MDP0000269497|MDP0000149467|MDP0000933051|MDP0000315206|MDP0000302753|MDP0000248777|MDP0000173021|MDP0000315935|MDP0000172827|MDP0000286167|MDP0000822077|MDP0000194288|MDP0000269628|MDP0000639820|MDP0000489011|MDP0000330372|MDP0000275792|MDP0000231418|MDP0000213088|MDP0000…	mdm:103433819|mdm:103444480|mdm:103404203|mdm:103448652|mdm:103437824|mdm:103445227|mdm:103426263|mdm:103425596|mdm:103430380|mdm:103425992|mdm:103427512|mdm:103441578|mdm:103448044|mdm:103410551|mdm:103424647|mdm:103444548|mdm:103437511|mdm:103402026|mdm:103419579|mdm:103441572|mdm:103455996|mdm:103406437|mdm:103434858|mdm:103454888|mdm:103400502|mdm:103444548|mdm:103405128|mdm:103400502|mdm:103…
Isoquinoline alkaloid biosynthesis	mdm00950	13	28	0.205234	0.667909	MDP0000130200|MDP0000363904|Novel03541|MDP0000617984|MDP0000163170|MDP0000288948|MDP0000863012|MDP0000260790|MDP0000159111|MDP0000320213|MDP0000295806|MDP0000243374|MDP0000197462	mdm:103403903|mdm:103422257|mdm:103440751|mdm:103415219|mdm:103409894|mdm:103424713|mdm:103452038|mdm:103405636|mdm:103443458|mdm:103415219|mdm:103424713|mdm:103440751|mdm:103407292|
Metabolic pathways	mdm01100	1203	3521	0.210365	0.667909	MDP0000146411|MDP0000159089|MDP0000120959|MDP0000327004|MDP0000164207|Novel05360|MDP0000185457|MDP0000178796|MDP0000125407|MDP0000212502|MDP0000694943|MDP0000194683|MDP0000276665|Novel06154|MDP0000171945|MDP0000240039|MDP0000682675|MDP0000262029|MDP0000679884|MDP0000225163|MDP0000556668|MDP0000376256|MDP0000492744|MDP0000259734|MDP0000302143|MDP0000188581|MDP0000204554|Novel01231|MDP0000819112|No…	mdm:103452189|mdm:103429742|mdm:103431617|mdm:103450056|mdm:103404831|mdm:103408992|mdm:103453657|mdm:103436071|mdm:103412936|mdm:103449806|mdm:103406321|mdm:103433023|mdm:103435799|mdm:103442109|mdm:103410606|mdm:103450793|mdm:103451474|mdm:103405231|mdm:103411308|mdm:103450636|mdm:103432301|mdm:103440200|mdm:103450616|mdm:103425030|mdm:103453669|mdm:103424813|mdm:103407846|mdm:103420444|mdm:103…
Alanine, aspartate and glutamate metabolism	mdm00250	35	90	0.247265	0.765917	MDP0000298491|MDP0000177018|MDP0000292272|MDP0000168683|MDP0000140521|Novel02866|MDP0000125407|MDP0000280382|Novel03541|MDP0000300669|MDP0000146850|MDP0000243374|MDP0000318858|MDP0000442206|MDP0000288948|MDP0000149527|MDP0000096208|Novel05760|Novel03002|MDP0000504734|MDP0000238223|Novel00719|MDP0000119630|Novel00731|MDP0000295806|MDP0000598927|MDP0000554525|MDP0000674530|Novel03795|MDP0000832369|…	mdm:103433731|mdm:103453601|mdm:103432594|mdm:103443626|mdm:103430524|mdm:103417448|mdm:103412936|mdm:103447071|mdm:103440751|mdm:103422012|mdm:103429814|mdm:103440751|mdm:103443818|mdm:103439880|mdm:103424713|mdm:103425297|mdm:103447373|mdm:103417448|mdm:103438445|mdm:103430915|mdm:103418843|mdm:103455676|mdm:103447373|mdm:103421902|mdm:103424713|mdm:103411161|mdm:103450725|mdm:103452065|mdm:103…
Tropane, piperidine and pyridine alkaloid biosynthesis	mdm00960	19	46	0.25475	0.770315	MDP0000130200|MDP0000363904|Novel03541|MDP0000617984|MDP0000163170|MDP0000288948|Novel06119|MDP0000863012|MDP0000197462|MDP0000260790|MDP0000291707|MDP0000159111|MDP0000320213|MDP0000252784|MDP0000295806|Novel01231|Novel01233|MDP0000243374|Novel00450	mdm:103403903|mdm:103422257|mdm:103440751|mdm:103415219|mdm:103409894|mdm:103424713|mdm:103422716|mdm:103452038|mdm:103407292|mdm:103405636|mdm:103420444|mdm:103443458|mdm:103415219|mdm:103449529|mdm:103424713|mdm:103420444|mdm:103422717|mdm:103440751|mdm:103422717|
Steroid biosynthesis	mdm00100	25	63	0.264435	0.781005	MDP0000214617|MDP0000837051|MDP0000857446|MDP0000909546|MDP0000408791|MDP0000297861|MDP0000720292|MDP0000320408|MDP0000171011|Novel03777|MDP0000308230|MDP0000260827|MDP0000855347|Novel01901|MDP0000679736|MDP0000212327|MDP0000242980|MDP0000285817|MDP0000682675|MDP0000122791|MDP0000678982|MDP0000311820|MDP0000161955|MDP0000309694|MDP0000253134	mdm:103418631|mdm:103405420|mdm:103420510|mdm:103440228|mdm:103440234|mdm:103431165|mdm:103438422|mdm:103433067|mdm:103447498|mdm:103411553|mdm:103423556|mdm:103455855|mdm:103443342|mdm:103411553|mdm:103452498|mdm:103409320|mdm:103411553|mdm:103453991|mdm:103451474|mdm:103438422|mdm:103433156|mdm:103445128|mdm:103445174|mdm:103445128|mdm:103450343|
Taurine and hypotaurine metabolism	mdm00430	10	23	0.298858	0.829438	MDP0000146709|MDP0000814199|MDP0000182613|MDP0000181524|MDP0000225713|MDP0000239530|MDP0000191887|MDP0000240073|Novel00719|MDP0000320319	mdm:103449484|mdm:103431210|mdm:103449889|mdm:103431210|mdm:103415340|mdm:103418179|mdm:103404418|mdm:103449889|mdm:103455676|mdm:103431210|
Lysine degradation	mdm00310	23	59	0.299103	0.829438	MDP0000164207|MDP0000130701|MDP0000905296|MDP0000137551|MDP0000233075|MDP0000257083|MDP0000859857|MDP0000332599|MDP0000263333|MDP0000256841|MDP0000156137|MDP0000260947|MDP0000834156|Novel03611|MDP0000123568|MDP0000211987|MDP0000177416|MDP0000131201|MDP0000140980|MDP0000686885|MDP0000292807|MDP0000241310|MDP0000235454	mdm:103404831|mdm:103418228|mdm:103425760|mdm:103433171|mdm:103454158|mdm:103406953|mdm:103451955|mdm:103404831|mdm:103456316|mdm:103438644|mdm:103441548|mdm:103401089|mdm:103451955|mdm:103454698|mdm:103404831|mdm:103400922|mdm:103426754|mdm:103404509|mdm:103437735|mdm:103410757|mdm:103406980|mdm:103449908|mdm:103429192|
Degradation of aromatic compounds	mdm01220	7	15	0.300426	0.829438	MDP0000283455|MDP0000387639|MDP0000691431|MDP0000225698|MDP0000156866|MDP0000045577|MDP0000278916	mdm:103450330|mdm:103428551|mdm:103428551|mdm:103447265|mdm:103445458|mdm:103439766|mdm:103437442|
Arachidonic acid metabolism	mdm00590	12	29	0.317358	0.83682	MDP0000146709|MDP0000207137|MDP0000291593|MDP0000218232|MDP0000182613|MDP0000239530|MDP0000124002|MDP0000295227|MDP0000232948|MDP0000240073|MDP0000302772|MDP0000674305	mdm:103449484|mdm:103413787|mdm:103443583|mdm:103446928|mdm:103449889|mdm:103418179|mdm:103428590|mdm:103433303|mdm:103446928|mdm:103449889|mdm:103454745|mdm:103433303|
Circadian rhythm - plant	mdm04712	29	77	0.320962	0.83682	MDP0000234215|MDP0000155879|MDP0000150823|MDP0000918738|MDP0000815065|MDP0000141094|MDP0000307370|MDP0000287992|MDP0000586302|MDP0000229393|MDP0000248765|MDP0000245413|MDP0000773006|MDP0000241199|MDP0000211664|MDP0000197296|MDP0000205358|Novel05208|MDP0000171530|MDP0000220038|MDP0000149453|MDP0000184687|MDP0000290669|MDP0000290263|MDP0000197415|MDP0000195882|MDP0000742908|MDP0000281110|MDP0000220…	mdm:103439942|mdm:103446955|mdm:103403589|mdm:103446932|mdm:103444349|mdm:103453427|mdm:103417716|mdm:103406243|mdm:103450118|mdm:103453329|mdm:103439942|mdm:103433816|mdm:103453329|mdm:103412548|mdm:103417716|mdm:103409463|mdm:103433823|mdm:103428175|mdm:103448893|mdm:103431621|mdm:103433468|mdm:103423949|mdm:103401481|mdm:103450807|mdm:103453329|mdm:103412548|mdm:103453835|mdm:103444682|mdm:103…
Stilbenoid, diarylheptanoid and gingerol biosynthesis	mdm00945	18	46	0.325153	0.83682	MDP0000155194|MDP0000533607|MDP0000466557|MDP0000296018|MDP0000601800|MDP0000310987|Novel05555|MDP0000646467|MDP0000287029|MDP0000225698|MDP0000264424|MDP0000428573|MDP0000882127|MDP0000288172|MDP0000371737|MDP0000297862|MDP0000226279|MDP0000836708	mdm:103437977|mdm:103411054|mdm:103441965|mdm:103431803|mdm:103450057|mdm:103450057|mdm:103444038|mdm:103452136|mdm:103428961|mdm:103447265|mdm:103443992|mdm:103428961|mdm:103430041|mdm:103432708|mdm:103417342|mdm:103425389|mdm:103448267|mdm:103402429|
Base excision repair	mdm03410	25	66	0.329457	0.83682	MDP0000866499|MDP0000270398|Novel06061|MDP0000595519|MDP0000404874|MDP0000148651|MDP0000220589|MDP0000786815|MDP0000197366|MDP0000310012|MDP0000679884|MDP0000176096|MDP0000144846|MDP0000226339|MDP0000150985|MDP0000145760|MDP0000130327|MDP0000253970|MDP0000827219|MDP0000623905|MDP0000313603|MDP0000307286|Novel00160|MDP0000168023|MDP0000263431	mdm:103436081|mdm:103428006|mdm:103438276|mdm:103453357|mdm:103407831|mdm:103408159|mdm:103429235|mdm:103448097|mdm:103430112|mdm:103424256|mdm:103411308|mdm:103410531|mdm:103448097|mdm:103401722|mdm:103405499|mdm:103441354|mdm:103421761|mdm:103448067|mdm:103445940|mdm:103422885|mdm:103419136|mdm:103432669|mdm:103456392|mdm:103420323|mdm:103423359|
2-Oxocarboxylic acid metabolism	mdm01210	41	114	0.366842	0.900916	MDP0000124502|Novel03541|MDP0000168683|MDP0000923811|MDP0000184563|MDP0000169990|MDP0000701398|MDP0000647255|MDP0000282177|MDP0000862305|MDP0000220526|MDP0000620733|MDP0000288948|MDP0000125171|MDP0000188304|MDP0000715451|MDP0000836141|MDP0000295806|MDP0000234363|MDP0000184745|Novel02876|Novel05781|MDP0000224080|MDP0000191667|MDP0000600681|MDP0000298341|MDP0000297875|MDP0000243374|MDP0000212398|MD…	mdm:103410652|mdm:103440751|mdm:103443626|mdm:103403998|mdm:103442231|mdm:103444241|mdm:103406858|mdm:103435112|mdm:103410652|mdm:103417322|mdm:103444584|mdm:103455378|mdm:103424713|mdm:103418042|mdm:103445495|mdm:103439765|mdm:103445805|mdm:103424713|mdm:103405563|mdm:103426212|mdm:103418042|mdm:103444241|mdm:103410652|mdm:103403601|mdm:103426212|mdm:103447596|mdm:103431447|mdm:103440751|mdm:103…
Valine, leucine and isoleucine biosynthesis	mdm00290	16	42	0.371902	0.900916	MDP0000212398|MDP0000621545|MDP0000715451|MDP0000862305|MDP0000234363|MDP0000620733|MDP0000234825|MDP0000295777|MDP0000647255|MDP0000322776|MDP0000191667|MDP0000210336|MDP0000552989|MDP0000701398|MDP0000709006|MDP0000297875	mdm:103454775|mdm:103436863|mdm:103439765|mdm:103417322|mdm:103405563|mdm:103455378|mdm:103403601|mdm:103417939|mdm:103435112|mdm:103436029|mdm:103403601|mdm:103436054|mdm:103417322|mdm:103406858|mdm:103449936|mdm:103431447|
Glutathione metabolism	mdm00480	64	182	0.378961	0.900916	MDP0000188101|MDP0000192671|Novel00472|MDP0000176510|MDP0000810188|MDP0000668608|MDP0000162215|MDP0000600681|MDP0000239530|MDP0000755113|MDP0000184563|MDP0000169990|MDP0000192572|MDP0000196450|MDP0000576268|MDP0000138709|MDP0000014856|MDP0000146709|MDP0000295370|MDP0000759062|MDP0000125171|MDP0000598262|MDP0000199034|MDP0000352053|MDP0000240073|MDP0000302772|MDP0000230224|MDP0000350340|MDP0000294…	mdm:103452961|mdm:103424011|mdm:103419315|mdm:103419341|mdm:103454768|mdm:103410030|mdm:103424009|mdm:103426212|mdm:103418179|mdm:103435649|mdm:103442231|mdm:103444241|mdm:103423235|mdm:103413964|mdm:103411585|mdm:103445382|mdm:103401829|mdm:103449484|mdm:103418042|mdm:103447010|mdm:103418042|mdm:103431376|mdm:103447832|mdm:103428997|mdm:103449889|mdm:103454745|mdm:103403833|mdm:103410608|mdm:103…
Nicotinate and nicotinamide metabolism	mdm00760	12	31	0.385189	0.900916	MDP0000936042|MDP0000307548|MDP0000274925|MDP0000854208|MDP0000476376|MDP0000195089|MDP0000598927|MDP0000247149|MDP0000246915|MDP0000131706|MDP0000250558|MDP0000597667	mdm:103400448|mdm:103416137|mdm:103431122|mdm:103404573|mdm:103415864|mdm:103428277|mdm:103411161|mdm:103402607|mdm:103413147|mdm:103448248|mdm:103416432|mdm:103400677|
Amino sugar and nucleotide sugar metabolism	mdm00520	78	224	0.390161	0.900916	Novel02745|MDP0000140521|Novel05361|MDP0000173131|MDP0000181139|MDP0000193908|MDP0000182948|MDP0000685698|MDP0000164473|MDP0000414607|MDP0000943742|MDP0000187897|MDP0000931200|MDP0000132973|MDP0000841470|MDP0000164574|MDP0000252854|MDP0000243968|MDP0000271872|MDP0000192511|MDP0000789304|MDP0000194772|MDP0000922484|MDP0000702868|Novel01682|MDP0000854555|MDP0000298527|MDP0000321541|MDP0000193220|MD…	mdm:103400327|mdm:103430524|mdm:103405701|mdm:103439692|mdm:103439690|mdm:103437075|mdm:103400295|mdm:103429252|mdm:103400412|mdm:103426493|mdm:103414851|mdm:103437075|mdm:103440430|mdm:103435863|mdm:103439826|mdm:103449365|mdm:103450465|mdm:103428099|mdm:103444130|mdm:103426493|mdm:103443344|mdm:103434162|mdm:103433805|mdm:103432770|mdm:103400327|mdm:103405701|mdm:103406966|mdm:103430692|mdm:103…
Polyketide sugar unit biosynthesis	mdm00523	3	6	0.399216	0.905364	MDP0000240463|MDP0000187897|MDP0000193908	mdm:103411955|mdm:103437075|mdm:103437075|
Brassinosteroid biosynthesis	mdm00905	12	32	0.419649	0.932602	Novel02172|MDP0000127773|Novel00785|MDP0000213283|MDP0000286141|MDP0000312439|Novel04534|MDP0000302143|MDP0000154776|MDP0000259047|MDP0000242569|MDP0000321078	mdm:103414269|mdm:103437230|mdm:103401541|mdm:103451616|mdm:103442442|mdm:103429004|mdm:103452311|mdm:103453669|mdm:103424929|mdm:103414269|mdm:103431557|mdm:103414269|
Linoleic acid metabolism	mdm00591	14	38	0.425913	0.932602	MDP0000178268|MDP0000450991|MDP0000548790|MDP0000279287|MDP0000753547|MDP0000520035|MDP0000277666|MDP0000125303|MDP0000272843|MDP0000154668|MDP0000174168|MDP0000281525|MDP0000168536|MDP0000169311	mdm:103438366|mdm:103411221|mdm:103411221|mdm:103438366|mdm:103427024|mdm:103451321|mdm:103447063|mdm:103433945|mdm:103446404|mdm:103452114|mdm:103427024|mdm:103427024|mdm:103451321|mdm:103438366|
Carotenoid biosynthesis	mdm00906	23	65	0.44267	0.937763	MDP0000326412|MDP0000151924|MDP0000228070|Novel03965|Novel00249|MDP0000180064|MDP0000278141|MDP0000279796|MDP0000291544|MDP0000221455|MDP0000145663|MDP0000859733|MDP0000194622|MDP0000555220|MDP0000877539|MDP0000225539|MDP0000774924|MDP0000297584|MDP0000255025|Novel01283|MDP0000191929|MDP0000253705|MDP0000148978	mdm:103420642|mdm:103415087|mdm:103441488|mdm:103416036|mdm:103401379|mdm:103454192|mdm:103434362|mdm:103427772|mdm:103409417|mdm:103451121|mdm:103424693|mdm:103444865|mdm:103454566|mdm:103431063|mdm:103431063|mdm:103406562|mdm:103403002|mdm:103409417|mdm:103451012|mdm:103403091|mdm:103414012|mdm:103454736|mdm:103400619|
Glycosaminoglycan degradation	mdm00531	8	21	0.443038	0.937763	MDP0000242071|MDP0000798095|MDP0000127542|MDP0000189628|MDP0000416548|MDP0000220242|MDP0000088659|MDP0000944874	mdm:103455399|mdm:103434574|mdm:103450376|mdm:103437866|mdm:103450376|mdm:103455262|mdm:103400053|mdm:103414756|
Butanoate metabolism	mdm00650	13	36	0.455994	0.949365	MDP0000621545|MDP0000661951|MDP0000129576|MDP0000715451|MDP0000295777|MDP0000187489|MDP0000235454|MDP0000791730|Novel00719|MDP0000701398|MDP0000647255|MDP0000297875|MDP0000414288	mdm:103436863|mdm:103444755|mdm:103430139|mdm:103439765|mdm:103417939|mdm:103448176|mdm:103429192|mdm:103441440|mdm:103455676|mdm:103406858|mdm:103435112|mdm:103431447|mdm:103448176|
Synthesis and degradation of ketone bodies	mdm00072	4	10	0.478543	0.979394	MDP0000187489|MDP0000661951|MDP0000235454|MDP0000414288	mdm:103448176|mdm:103444755|mdm:103429192|mdm:103448176|
Valine, leucine and isoleucine degradation	mdm00280	30	88	0.492561	0.979394	MDP0000271086|MDP0000164594|MDP0000143368|MDP0000187489|MDP0000257083|MDP0000663938|MDP0000859857|MDP0000897124|MDP0000119722|MDP0000173822|MDP0000204554|MDP0000656178|MDP0000260947|MDP0000414288|MDP0000286774|MDP0000834156|MDP0000661951|MDP0000129664|MDP0000392325|MDP0000211987|MDP0000295277|MDP0000140980|MDP0000199909|MDP0000223843|MDP0000231799|Novel06110|MDP0000322776|MDP0000239328|MDP0000320…	mdm:103443815|mdm:103420628|mdm:103448970|mdm:103448176|mdm:103406953|mdm:103416775|mdm:103451955|mdm:103432166|mdm:103443175|mdm:103416775|mdm:103407846|mdm:103452788|mdm:103401089|mdm:103448176|mdm:103430775|mdm:103451955|mdm:103444755|mdm:103443506|mdm:103424904|mdm:103400922|mdm:103423928|mdm:103437735|mdm:103412694|mdm:103421837|mdm:103403556|mdm:103443175|mdm:103436029|mdm:103444101|mdm:103…
Fructose and mannose metabolism	mdm00051	41	121	0.493553	0.979394	Novel01072|MDP0000786110|Novel04305|MDP0000297796|MDP0000161981|MDP0000164473|MDP0000173131|MDP0000223879|MDP0000271872|MDP0000203812|MDP0000273688|MDP0000242322|MDP0000694943|Novel01516|MDP0000309677|MDP0000267248|MDP0000149907|MDP0000132177|MDP0000515106|Novel00863|MDP0000178483|MDP0000250546|MDP0000123665|MDP0000123667|MDP0000317977|MDP0000874667|Novel00292|MDP0000265899|MDP0000264118|MDP00001…	mdm:103434073|mdm:103440114|mdm:103449400|mdm:103420525|mdm:103447628|mdm:103400412|mdm:103439692|mdm:103429066|mdm:103444130|mdm:103435383|mdm:103402644|mdm:103420525|mdm:103406321|mdm:103414232|mdm:103400721|mdm:103438916|mdm:103417836|mdm:103435138|mdm:103417836|mdm:103418639|mdm:103434457|mdm:103440086|mdm:103408071|mdm:103448202|mdm:103418639|mdm:103440064|mdm:103414232|mdm:103439064|mdm:103…
Thiamine metabolism	mdm00730	9	27	0.563572	1	MDP0000204310|MDP0000808437|MDP0000267647|MDP0000314584|MDP0000793656|MDP0000798878|MDP0000632731|MDP0000275042|MDP0000745172	mdm:103418935|mdm:103447435|mdm:103432577|mdm:103443859|mdm:103401537|mdm:103403800|mdm:103425403|mdm:103425028|mdm:103400085|
Riboflavin metabolism	mdm00740	8	24	0.567406	1	MDP0000239410|MDP0000273631|MDP0000131646|MDP0000476376|MDP0000319743|MDP0000239998|MDP0000275142|MDP0000250558	mdm:103443270|mdm:103400599|mdm:103401618|mdm:103415864|mdm:103438939|mdm:103444627|mdm:103437501|mdm:103416432|
Glycerophospholipid metabolism	mdm00564	52	160	0.589058	1	MDP0000231713|MDP0000310886|MDP0000194683|MDP0000213165|MDP0000139683|MDP0000233645|MDP0000119485|MDP0000276007|MDP0000193552|Novel03142|MDP0000265765|MDP0000246501|MDP0000900186|MDP0000149684|MDP0000182098|MDP0000305085|MDP0000144757|MDP0000847249|MDP0000304811|MDP0000244640|MDP0000171640|MDP0000819113|MDP0000243283|MDP0000245451|Novel02520|MDP0000277695|MDP0000326344|MDP0000294776|MDP0000148535…	mdm:103431839|mdm:103428324|mdm:103433023|mdm:103421196|mdm:103411254|mdm:103424038|mdm:103404505|mdm:103437868|mdm:103455560|mdm:103412148|mdm:103421924|mdm:103403751|mdm:103401519|mdm:103404247|mdm:103441610|mdm:103450185|mdm:103415331|mdm:103450340|mdm:103418260|mdm:103428220|mdm:103404756|mdm:103402640|mdm:103404026|mdm:103434523|mdm:103455409|mdm:103455419|mdm:103454364|mdm:103413181|mdm:103…
Flavonoid biosynthesis	mdm00941	24	75	0.607095	1	MDP0000286933|MDP0000466557|MDP0000310987|Novel05555|MDP0000882127|MDP0000297862|MDP0000264424|MDP0000494976|MDP0000183682|MDP0000287029|MDP0000428573|MDP0000171928|MDP0000296018|MDP0000425661|MDP0000601800|MDP0000226279|MDP0000225698|Novel03360|MDP0000533607|MDP0000646467|MDP0000120347|MDP0000836708|MDP0000371737|MDP0000294667	mdm:103455413|mdm:103441965|mdm:103450057|mdm:103444038|mdm:103430041|mdm:103425389|mdm:103443992|mdm:103450464|mdm:103413102|mdm:103428961|mdm:103428961|mdm:103402727|mdm:103431803|mdm:103410766|mdm:103450057|mdm:103448267|mdm:103447265|mdm:103400025|mdm:103411054|mdm:103452136|mdm:103410752|mdm:103402429|mdm:103417342|mdm:103441586|
alpha-Linolenic acid metabolism	mdm00592	35	110	0.625946	1	MDP0000629143|MDP0000714548|MDP0000275765|MDP0000281525|Novel06265|MDP0000262782|MDP0000259496|MDP0000753547|MDP0000296410|MDP0000150140|MDP0000376256|MDP0000154668|MDP0000174168|MDP0000281593|MDP0000308251|MDP0000424398|MDP0000322725|MDP0000198152|MDP0000164582|MDP0000178268|MDP0000129664|MDP0000716496|MDP0000290494|MDP0000225450|MDP0000175169|MDP0000276665|MDP0000393972|MDP0000240458|MDP0000256…	mdm:103445041|mdm:103433701|mdm:103401681|mdm:103427024|mdm:103450454|mdm:103452503|mdm:103452890|mdm:103427024|mdm:103432769|mdm:103427164|mdm:103440200|mdm:103452114|mdm:103427024|mdm:103407335|mdm:103435799|mdm:103440454|mdm:103400486|mdm:103427164|mdm:103428910|mdm:103438366|mdm:103443506|mdm:103450322|mdm:103427164|mdm:103446279|mdm:103416314|mdm:103435799|mdm:103412452|mdm:103408450|mdm:103…
Vancomycin resistance	mdm01502	2	6	0.63286	1	MDP0000170708|MDP0000880838	mdm:103415676|mdm:103438028|
Pantothenate and CoA biosynthesis	mdm00770	21	67	0.637162	1	MDP0000270146|MDP0000621545|MDP0000715451|MDP0000552989|MDP0000862305|MDP0000322776|MDP0000476376|MDP0000282397|MDP0000295777|MDP0000234363|MDP0000240948|MDP0000299541|MDP0000256162|MDP0000303408|MDP0000250558|MDP0000701398|MDP0000647255|MDP0000285599|MDP0000297875|MDP0000152169|MDP0000274994	mdm:103420650|mdm:103436863|mdm:103439765|mdm:103417322|mdm:103417322|mdm:103436029|mdm:103415864|mdm:103421294|mdm:103417939|mdm:103405563|mdm:103445414|mdm:103438108|mdm:103439167|mdm:103451979|mdm:103416432|mdm:103406858|mdm:103435112|mdm:103416551|mdm:103431447|mdm:103456007|mdm:103430208|
Sphingolipid metabolism	mdm00600	17	55	0.65118	1	MDP0000235330|MDP0000309517|MDP0000841170|MDP0000211720|Novel00469|MDP0000128045|Novel01626|MDP0000416548|MDP0000175141|MDP0000274090|MDP0000286450|MDP0000264337|MDP0000201850|MDP0000127542|MDP0000688638|MDP0000944874|MDP0000213588	mdm:103446472|mdm:103449654|mdm:103432910|mdm:103451706|mdm:103426990|mdm:103425391|mdm:103417009|mdm:103450376|mdm:103428982|mdm:103434744|mdm:103451822|mdm:103429803|mdm:103453083|mdm:103450376|mdm:103446428|mdm:103414756|mdm:103437970|
Homologous recombination	mdm03440	29	93	0.656711	1	MDP0000184480|MDP0000270398|Novel01194|MDP0000276160|MDP0000220589|Novel01538|MDP0000321215|Novel04155|MDP0000197366|MDP0000320239|MDP0000149187|MDP0000679884|Novel02312|MDP0000694823|Novel04976|Novel05727|Novel02628|MDP0000125064|MDP0000130327|Novel02932|Novel04551|MDP0000307205|MDP0000656639|MDP0000253152|MDP0000208491|Novel02109|Novel00629|MDP0000234949|MDP0000247619	mdm:103456110|mdm:103428006|mdm:103432866|mdm:103436779|mdm:103429235|mdm:103426927|mdm:103437891|mdm:103450639|mdm:103430112|mdm:103454208|mdm:103421979|mdm:103411308|mdm:103424176|mdm:103415330|mdm:103402596|mdm:103450867|mdm:103445108|mdm:103451966|mdm:103421761|mdm:103400621|mdm:103450166|mdm:103447752|mdm:103400858|mdm:103416545|mdm:103455429|mdm:103418090|mdm:103402596|mdm:103444240|mdm:103…
Glycosylphosphatidylinositol(GPI)-anchor biosynthesis	mdm00563	14	46	0.665058	1	MDP0000297154|MDP0000279892|MDP0000184748|MDP0000809657|MDP0000242266|MDP0000207668|MDP0000203472|MDP0000269554|MDP0000165319|Novel05287|Novel00739|MDP0000213980|MDP0000273680|MDP0000259191	mdm:103404277|mdm:103423912|mdm:103422550|mdm:103436921|mdm:103425883|mdm:103453483|mdm:103422550|mdm:103442287|mdm:103411176|mdm:103422550|mdm:103442224|mdm:103436379|mdm:103422550|mdm:103445234|
Proteasome	mdm03050	37	119	0.673728	1	MDP0000885236|Novel05516|MDP0000162339|MDP0000265787|MDP0000948037|MDP0000291250|MDP0000881652|MDP0000319486|Novel05080|MDP0000219591|MDP0000185254|Novel06117|MDP0000524965|Novel05763|MDP0000213911|MDP0000166877|MDP0000211280|MDP0000199958|MDP0000247336|MDP0000252564|MDP0000179811|MDP0000221892|MDP0000294774|MDP0000182972|MDP0000538118|MDP0000322547|MDP0000221873|MDP0000203695|MDP0000229305|MDP00…	mdm:103455104|mdm:103436261|mdm:103404687|mdm:103404700|mdm:103450906|mdm:103418407|mdm:103443618|mdm:103404071|mdm:103407086|mdm:103445035|mdm:103453639|mdm:103441212|mdm:103407690|mdm:103407086|mdm:103415196|mdm:103433601|mdm:103455036|mdm:103447557|mdm:103419786|mdm:103444914|mdm:103402861|mdm:103443490|mdm:103403933|mdm:103454692|mdm:103442193|mdm:103456126|mdm:103428065|mdm:103418266|mdm:103…
SNARE interactions in vesicular transport	mdm04130	22	72	0.677454	1	MDP0000543788|MDP0000163464|MDP0000295664|MDP0000185214|MDP0000923036|MDP0000163989|MDP0000346284|MDP0000300648|MDP0000159548|MDP0000303626|MDP0000152574|MDP0000363804|MDP0000309903|MDP0000219580|MDP0000306657|MDP0000842619|MDP0000291630|MDP0000230641|MDP0000316181|MDP0000363658|MDP0000317000|MDP0000367777	mdm:103404468|mdm:103424750|mdm:103453889|mdm:103449423|mdm:103401958|mdm:103442593|mdm:103415513|mdm:103425759|mdm:103425759|mdm:103424106|mdm:103440451|mdm:103403671|mdm:103450874|mdm:103450064|mdm:103424106|mdm:103443666|mdm:103453374|mdm:103436922|mdm:103423429|mdm:103422962|mdm:103428810|mdm:103401958|
Phenylalanine, tyrosine and tryptophan biosynthesis	mdm00400	27	88	0.681037	1	MDP0000312874|MDP0000709051|Novel03541|MDP0000173011|MDP0000391188|MDP0000244469|MDP0000306786|MDP0000196554|MDP0000107676|MDP0000288948|MDP0000296576|MDP0000181923|Novel00916|MDP0000295806|MDP0000259511|MDP0000479140|MDP0000545274|MDP0000363904|MDP0000170005|MDP0000164429|MDP0000728014|MDP0000303078|MDP0000144791|MDP0000243374|MDP0000431262|MDP0000260790|MDP0000176374	mdm:103431866|mdm:103436745|mdm:103440751|mdm:103422863|mdm:103430123|mdm:103440666|mdm:103436745|mdm:103404478|mdm:103417350|mdm:103424713|mdm:103428057|mdm:103412951|mdm:103417350|mdm:103424713|mdm:103436603|mdm:103412832|mdm:103432862|mdm:103422257|mdm:103436731|mdm:103428057|mdm:103447654|mdm:103454765|mdm:103429443|mdm:103440751|mdm:103429956|mdm:103405636|mdm:103434002|
Protein processing in endoplasmic reticulum	mdm04141	149	470	0.719025	1	MDP0000233315|MDP0000265782|MDP0000239073|MDP0000156192|MDP0000270088|MDP0000139072|MDP0000265730|MDP0000833759|MDP0000157852|MDP0000181929|MDP0000202700|MDP0000120778|MDP0000299444|MDP0000321833|MDP0000302897|MDP0000321783|Novel02077|MDP0000242092|MDP0000155945|MDP0000188935|MDP0000314219|MDP0000263586|Novel06311|MDP0000496812|MDP0000254260|MDP0000135666|MDP0000285227|MDP0000237441|MDP0000574151…	mdm:103436719|mdm:103418696|mdm:103450083|mdm:103428894|mdm:103438978|mdm:103405403|mdm:103446298|mdm:103418920|mdm:103418526|mdm:103418696|mdm:103423288|mdm:103410139|mdm:103421030|mdm:103451159|mdm:103419234|mdm:103431937|mdm:103435013|mdm:103449129|mdm:103413703|mdm:103414760|mdm:103406608|mdm:103404166|mdm:103400676|mdm:103432398|mdm:103443172|mdm:103439815|mdm:103433773|mdm:103403150|mdm:103…
Biosynthesis of secondary metabolites	mdm01110	631	1944	0.73511	1	MDP0000146411|MDP0000159089|MDP0000164207|MDP0000140521|MDP0000125407|MDP0000694943|MDP0000240039|MDP0000262029|MDP0000556668|MDP0000302143|MDP0000208171|MDP0000181923|Novel01231|Novel01233|MDP0000252884|MDP0000661951|MDP0000120718|MDP0000122263|MDP0000682675|MDP0000213368|Novel03360|MDP0000924612|MDP0000728014|MDP0000330372|MDP0000533607|MDP0000290004|MDP0000322776|MDP0000798095|MDP0000245346|MD…	mdm:103452189|mdm:103429742|mdm:103404831|mdm:103430524|mdm:103412936|mdm:103406321|mdm:103450793|mdm:103405231|mdm:103432301|mdm:103453669|mdm:103427663|mdm:103412951|mdm:103420444|mdm:103422717|mdm:103442406|mdm:103444755|mdm:103414546|mdm:103444632|mdm:103451474|mdm:103431990|mdm:103400025|mdm:103434399|mdm:103447654|mdm:103400502|mdm:103411054|mdm:103404669|mdm:103436029|mdm:103434574|mdm:103…
Sesquiterpenoid and triterpenoid biosynthesis	mdm00909	10	36	0.746911	1	MDP0000161955|MDP0000309694|MDP0000311820|MDP0000857446|MDP0000227287|MDP0000241736|MDP0000297861|MDP0000260827|MDP0000060869|MDP0000212327	mdm:103445174|mdm:103445128|mdm:103445128|mdm:103420510|mdm:103443360|mdm:103443366|mdm:103431165|mdm:103455855|mdm:103429285|mdm:103409320|
Selenocompound metabolism	mdm00450	12	43	0.753897	1	MDP0000153762|MDP0000945657|MDP0000239892|MDP0000148532|MDP0000941173|MDP0000227669|MDP0000211810|MDP0000136662|MDP0000132750|MDP0000263161|MDP0000180326|Novel01504	mdm:103453893|mdm:103432045|mdm:103421409|mdm:103404615|mdm:103450392|mdm:103432045|mdm:103449879|mdm:103402362|mdm:103417067|mdm:103403953|mdm:103452551|mdm:103416410|
RNA polymerase	mdm03020	22	76	0.754931	1	MDP0000305507|MDP0000230328|MDP0000741963|MDP0000224357|MDP0000199893|MDP0000197246|MDP0000611602|MDP0000280468|Novel02113|MDP0000376704|Novel02073|MDP0000303553|MDP0000313025|MDP0000202496|MDP0000344643|MDP0000344984|MDP0000200682|MDP0000003574|MDP0000175370|MDP0000262390|MDP0000238119|MDP0000161080	mdm:103401907|mdm:103434788|mdm:103428976|mdm:103407488|mdm:103431694|mdm:103449349|mdm:103436450|mdm:103406825|mdm:103428934|mdm:103449855|mdm:103424375|mdm:103401907|mdm:103439760|mdm:103447184|mdm:103454612|mdm:103436572|mdm:103421415|mdm:103401039|mdm:103436572|mdm:103450641|mdm:103430889|mdm:103401690|
Ubiquinone and other terpenoid-quinone biosynthesis	mdm00130	17	60	0.762143	1	MDP0000295794|MDP0000154720|MDP0000943789|MDP0000363282|MDP0000191452|MDP0000763968|MDP0000136096|MDP0000125771|MDP0000260790|MDP0000225698|MDP0000797914|MDP0000277093|MDP0000123045|MDP0000691789|MDP0000260512|MDP0000132523|MDP0000155608	mdm:103427406|mdm:103451859|mdm:103403026|mdm:103449390|mdm:103405199|mdm:103446111|mdm:103447741|mdm:103449390|mdm:103405636|mdm:103447265|mdm:103451983|mdm:103447296|mdm:103428784|mdm:103440010|mdm:103427406|mdm:103453758|mdm:103451859|
Non-homologous end-joining	mdm03450	3	12	0.763886	1	Novel05247|Novel03327|MDP0000247619	mdm:103453401|mdm:103411591|mdm:103423023|
Phosphatidylinositol signaling system	mdm04070	30	103	0.771703	1	MDP0000190478|MDP0000161947|MDP0000139683|MDP0000249804|MDP0000208420|MDP0000286589|MDP0000119485|MDP0000900186|MDP0000785886|MDP0000246501|MDP0000276007|MDP0000177386|MDP0000239522|MDP0000161522|MDP0000161103|MDP0000171640|Novel02520|MDP0000131411|MDP0000277474|MDP0000286029|MDP0000286961|MDP0000136335|MDP0000290660|MDP0000217438|MDP0000197773|MDP0000193028|MDP0000303420|MDP0000164976|MDP0000703…	mdm:103449985|mdm:103444921|mdm:103411254|mdm:103410125|mdm:103438271|mdm:103454048|mdm:103404505|mdm:103401519|mdm:103452671|mdm:103403751|mdm:103437868|mdm:103454867|mdm:103432829|mdm:103422491|mdm:103400892|mdm:103404756|mdm:103455409|mdm:103411815|mdm:103455657|mdm:103441763|mdm:103455409|mdm:103423459|mdm:103446772|mdm:103434428|mdm:103434443|mdm:103403368|mdm:103447387|mdm:103404505|mdm:103…
Glycosphingolipid biosynthesis - globo series	mdm00603	4	16	0.77483	1	MDP0000798095|MDP0000213588|MDP0000274090|MDP0000841170	mdm:103434574|mdm:103437970|mdm:103434744|mdm:103432910|
Oxidative phosphorylation	mdm00190	74	244	0.781137	1	MDP0000853127|MDP0000164592|Novel01207|MDP0000215211|MDP0000220167|MDP0000151721|MDP0000327004|MDP0000205940|MDP0000157792|MDP0000264380|MDP0000174368|MDP0000800717|MDP0000736992|MDP0000934816|MDP0000843744|MDP0000225995|MDP0000934226|MDP0000196555|MDP0000345442|MDP0000185086|MDP0000929055|MDP0000729215|MDP0000268169|MDP0000239036|MDP0000810883|MDP0000612264|MDP0000125152|MDP0000290422|MDP0000797…	mdm:103436160|mdm:103414581|mdm:103439488|mdm:103437790|mdm:103421945|mdm:103424657|mdm:103450056|mdm:103428706|mdm:103418060|mdm:103420809|mdm:103440698|mdm:103433780|mdm:103413194|mdm:103424037|mdm:103451504|mdm:103426511|mdm:103405422|mdm:103429793|mdm:103433339|mdm:103401874|mdm:13630204|mdm:103424037|mdm:103432027|mdm:103440407|mdm:103404406|mdm:103404244|mdm:103404406|mdm:103405329|mdm:1034…
Monoterpenoid biosynthesis	mdm00902	7	27	0.78198	1	MDP0000398063|MDP0000258908|MDP0000167727|Novel01440|MDP0000123133|MDP0000217451|MDP0000216638	mdm:103427814|mdm:103400719|mdm:103419104|mdm:103419104|mdm:103407258|mdm:103437352|mdm:103437348|
Nitrogen metabolism	mdm00910	18	65	0.793172	1	MDP0000674530|Novel05435|MDP0000049035|MDP0000298528|MDP0000442206|MDP0000318858|Novel02866|Novel05760|MDP0000326334|MDP0000255705|MDP0000807738|Novel03002|MDP0000119793|MDP0000131368|MDP0000248108|Novel03795|MDP0000266497|Novel00731	mdm:103452065|mdm:103421471|mdm:103443818|mdm:103431619|mdm:103439880|mdm:103443818|mdm:103417448|mdm:103417448|mdm:103444995|mdm:103431619|mdm:103451971|mdm:103438445|mdm:103403012|mdm:103421471|mdm:103430865|mdm:103438445|mdm:103452006|mdm:103421902|
RNA degradation	mdm03018	66	220	0.793533	1	MDP0000456821|MDP0000249122|Novel01050|MDP0000497543|MDP0000263063|MDP0000136645|MDP0000846874|MDP0000320388|MDP0000267248|MDP0000856185|MDP0000252488|MDP0000156895|MDP0000319175|Novel01416|MDP0000364302|Novel03925|MDP0000128138|MDP0000210434|Novel02193|MDP0000174326|MDP0000941174|MDP0000941113|MDP0000214139|Novel03043|MDP0000299701|MDP0000143473|MDP0000123665|MDP0000349138|MDP0000251454|MDP00008…	mdm:103447218|mdm:103424932|mdm:103434395|mdm:103428486|mdm:103404317|mdm:103421006|mdm:103439027|mdm:103441447|mdm:103438916|mdm:103441594|mdm:103451398|mdm:103428218|mdm:103423310|mdm:103409717|mdm:103436566|mdm:103412631|mdm:103400919|mdm:103400075|mdm:103434395|mdm:103416066|mdm:103450393|mdm:103439440|mdm:103451007|mdm:103427087|mdm:103414744|mdm:103436111|mdm:103408071|mdm:103439242|mdm:103…
Regulation of autophagy	mdm04140	20	73	0.814633	1	MDP0000302961|MDP0000289008|MDP0000798204|MDP0000278839|MDP0000341161|MDP0000643281|MDP0000314872|MDP0000298499|MDP0000479287|Novel03798|MDP0000319636|MDP0000315227|Novel01756|Novel03640|MDP0000249485|MDP0000655948|MDP0000139714|MDP0000121058|Novel03902|MDP0000249969	mdm:103453447|mdm:103436025|mdm:103404821|mdm:103433741|mdm:103414799|mdm:103437641|mdm:103452734|mdm:103402425|mdm:103408768|mdm:103408931|mdm:103408931|mdm:103410128|mdm:103439976|mdm:103419281|mdm:103407430|mdm:103428572|mdm:103434872|mdm:103425893|mdm:103439976|mdm:103446327|
Histidine metabolism	mdm00340	10	39	0.816693	1	MDP0000859857|MDP0000834156|MDP0000137420|MDP0000122263|MDP0000211987|MDP0000257083|MDP0000260947|MDP0000124089|MDP0000140980|MDP0000275687	mdm:103451955|mdm:103451955|mdm:103414651|mdm:103444632|mdm:103400922|mdm:103406953|mdm:103401089|mdm:103444632|mdm:103437735|mdm:103403916|
Nucleotide excision repair	mdm03420	37	130	0.826022	1	MDP0000184480|MDP0000213790|MDP0000144846|MDP0000595519|MDP0000276160|MDP0000404874|Novel06061|MDP0000220589|MDP0000786815|MDP0000321215|MDP0000154297|MDP0000208491|MDP0000149187|MDP0000310012|MDP0000679884|Novel02312|MDP0000694823|MDP0000270398|MDP0000288678|MDP0000197366|MDP0000125064|MDP0000222440|MDP0000130327|MDP0000189238|MDP0000213746|Novel06216|MDP0000253970|MDP0000202750|MDP0000656639|MD…	mdm:103456110|mdm:103428186|mdm:103448097|mdm:103453357|mdm:103436779|mdm:103407831|mdm:103438276|mdm:103429235|mdm:103448097|mdm:103437891|mdm:103441543|mdm:103455429|mdm:103421979|mdm:103424256|mdm:103411308|mdm:103424176|mdm:103415330|mdm:103428006|mdm:103435600|mdm:103430112|mdm:103451966|mdm:103439121|mdm:103421761|mdm:103455895|mdm:103401724|mdm:103432435|mdm:103448067|mdm:103405820|mdm:103…
Zeatin biosynthesis	mdm00908	6	26	0.84704	1	MDP0000211550|MDP0000312902|MDP0000166723|MDP0000234983|MDP0000190470|MDP0000271354	mdm:103401941|mdm:103401941|mdm:103431693|mdm:103440288|mdm:103424065|mdm:103431537|
Protein export	mdm03060	27	99	0.848913	1	MDP0000192014|MDP0000232326|MDP0000277249|MDP0000239073|MDP0000135666|MDP0000270246|MDP0000305853|Novel01868|MDP0000164823|MDP0000256484|MDP0000145763|MDP0000302855|MDP0000127882|MDP0000199343|MDP0000156192|Novel06311|MDP0000496812|Novel06458|MDP0000427430|MDP0000212533|MDP0000320004|MDP0000720186|MDP0000265730|MDP0000136755|MDP0000670225|MDP0000321041|MDP0000146434	mdm:103409676|mdm:103452750|mdm:103414390|mdm:103450083|mdm:103439815|mdm:103421208|mdm:103447723|mdm:103441694|mdm:103452090|mdm:103431671|mdm:103419083|mdm:103441617|mdm:103415545|mdm:103405971|mdm:103428894|mdm:103400676|mdm:103432398|mdm:103441694|mdm:103446949|mdm:103452262|mdm:103415545|mdm:103432398|mdm:103446298|mdm:103426559|mdm:103452262|mdm:103448780|mdm:103441922|
Mismatch repair	mdm03430	25	93	0.85713	1	MDP0000184480|MDP0000144846|MDP0000276160|MDP0000220589|MDP0000786815|MDP0000321215|MDP0000154297|MDP0000313603|MDP0000288614|MDP0000149187|MDP0000679884|Novel02312|MDP0000259149|MDP0000312371|MDP0000694823|MDP0000248100|MDP0000270398|MDP0000125064|MDP0000130327|MDP0000213746|MDP0000306261|MDP0000656639|MDP0000253152|MDP0000208491|MDP0000263431	mdm:103456110|mdm:103448097|mdm:103436779|mdm:103429235|mdm:103448097|mdm:103437891|mdm:103441543|mdm:103419136|mdm:103401012|mdm:103421979|mdm:103411308|mdm:103424176|mdm:103439741|mdm:103415348|mdm:103415330|mdm:103422350|mdm:103428006|mdm:103451966|mdm:103421761|mdm:103401724|mdm:103424956|mdm:103400858|mdm:103416545|mdm:103455429|mdm:103423359|
Ether lipid metabolism	mdm00565	11	46	0.876589	1	MDP0000231713|Novel03142|MDP0000194683|MDP0000191853|MDP0000233645|MDP0000126791|Novel06413|MDP0000847249|MDP0000304811|MDP0000244640|MDP0000125742	mdm:103431839|mdm:103412148|mdm:103433023|mdm:103442067|mdm:103424038|mdm:103422791|mdm:103418026|mdm:103450340|mdm:103418260|mdm:103428220|mdm:103418260|
Photosynthesis	mdm00195	23	88	0.876879	1	MDP0000128787|MDP0000361338|MDP0000154360|MDP0000178104|MDP0000419318|MDP0000296782|MDP0000122042|MDP0000836119|MDP0000196555|MDP0000248920|MDP0000811918|MDP0000292058|MDP0000137271|MDP0000225335|MDP0000208621|MDP0000322680|MDP0000593523|MDP0000291815|MDP0000750535|MDP0000785123|MDP0000700880|MDP0000319969|MDP0000563591	mdm:103428016|mdm:103443153|mdm:103424798|mdm:103403993|mdm:103405142|mdm:103420850|mdm:103413891|mdm:103441544|mdm:103429793|mdm:103401257|mdm:103425043|mdm:103409108|mdm:103416404|mdm:103453352|mdm:103408815|mdm:103428089|mdm:103446115|mdm:103400255|mdm:103443904|mdm:103430669|mdm:103403899|mdm:103404760|mdm:103429793|
RNA transport	mdm03013	99	338	0.884935	1	MDP0000185787|MDP0000302467|MDP0000497543|MDP0000123158|Novel00329|MDP0000201460|Novel05085|MDP0000320467|MDP0000362168|MDP0000319175|MDP0000426742|MDP0000311033|MDP0000894933|MDP0000257698|MDP0000240647|MDP0000299639|MDP0000217867|MDP0000147652|Novel01148|MDP0000267416|MDP0000253547|Novel06627|MDP0000128682|MDP0000420164|MDP0000156895|MDP0000044410|MDP0000198451|Novel02101|MDP0000171736|MDP00003…	mdm:103406889|mdm:103445898|mdm:103428486|mdm:103444192|mdm:103402123|mdm:103439007|mdm:103401984|mdm:103447731|mdm:103429260|mdm:103423310|mdm:103418114|mdm:103437950|mdm:103424444|mdm:103402818|mdm:103404683|mdm:103444190|mdm:103450881|mdm:103401542|mdm:103442372|mdm:103438683|mdm:103424931|mdm:103405006|mdm:103453623|mdm:103447856|mdm:103428218|mdm:103447858|mdm:103429295|mdm:103456194|mdm:103…
ABC transporters	mdm02010	10	43	0.885757	1	MDP0000297156|MDP0000231597|MDP0000399961|MDP0000183294|MDP0000520500|MDP0000295837|MDP0000292611|MDP0000166916|Novel03071|MDP0000254397	mdm:103404558|mdm:103433112|mdm:103405234|mdm:103450009|mdm:103423936|mdm:103434664|mdm:103446262|mdm:103405966|mdm:103411364|mdm:103405319|
Cyanoamino acid metabolism	mdm00460	39	144	0.894269	1	MDP0000134685|MDP0000194876|MDP0000074782|MDP0000194076|MDP0000255705|MDP0000201083|MDP0000149337|MDP0000137211|MDP0000196385|MDP0000279463|MDP0000239810|MDP0000154790|Novel04854|MDP0000298341|Novel04721|MDP0000903805|MDP0000140449|MDP0000765919|MDP0000132477|MDP0000316281|MDP0000055203|MDP0000330947|MDP0000322237|MDP0000188581|MDP0000234499|MDP0000240073|MDP0000146709|MDP0000190086|MDP0000171945…	mdm:103447427|mdm:103429892|mdm:103405317|mdm:103447062|mdm:103431619|mdm:103405877|mdm:103448646|mdm:103429895|mdm:103438774|mdm:103402023|mdm:103407841|mdm:103410403|mdm:103444223|mdm:103447596|mdm:103448646|mdm:103420796|mdm:103418926|mdm:103453963|mdm:103446887|mdm:103443414|mdm:103444223|mdm:103407841|mdm:103429506|mdm:103424813|mdm:103447126|mdm:103449889|mdm:103449484|mdm:103426916|mdm:103…
Ubiquitin mediated proteolysis	mdm04120	78	273	0.899235	1	MDP0000020140|MDP0000897736|MDP0000268087|MDP0000230564|MDP0000263046|MDP0000215644|MDP0000267657|MDP0000505840|MDP0000844367|MDP0000221862|MDP0000236361|MDP0000192099|MDP0000274668|MDP0000142676|MDP0000200579|MDP0000196216|MDP0000458584|MDP0000240384|MDP0000183745|Novel02573|MDP0000175344|MDP0000135842|MDP0000292136|MDP0000234896|MDP0000177380|MDP0000296352|MDP0000906105|MDP0000275907|MDP0000241…	mdm:103403769|mdm:103403547|mdm:103401058|mdm:103423040|mdm:103400608|mdm:103409746|mdm:103427272|mdm:103436223|mdm:103401889|mdm:103454639|mdm:103413292|mdm:103447227|mdm:103426028|mdm:103434433|mdm:103440797|mdm:103454721|mdm:103451827|mdm:103454711|mdm:103403591|mdm:103420806|mdm:103443169|mdm:103438140|mdm:103403591|mdm:103444764|mdm:103452437|mdm:103443714|mdm:103443679|mdm:103434301|mdm:103…
Plant-pathogen interaction	mdm04626	86	299	0.899633	1	MDP0000311735|MDP0000146799|MDP0000265782|MDP0000178796|MDP0000238936|MDP0000859930|Novel02211|MDP0000141136|MDP0000181929|Novel01941|MDP0000648338|MDP0000426020|MDP0000494270|MDP0000294840|MDP0000294713|MDP0000203499|MDP0000218522|MDP0000288163|MDP0000254260|MDP0000281334|MDP0000294529|MDP0000178842|MDP0000932944|MDP0000306089|MDP0000910032|MDP0000864163|MDP0000249804|MDP0000890308|MDP0000554360…	mdm:103416870|mdm:103439316|mdm:103418696|mdm:103436071|mdm:103406684|mdm:103447226|mdm:103428835|mdm:103439859|mdm:103418696|mdm:103417473|mdm:103407638|mdm:103416870|mdm:103444856|mdm:103454558|mdm:103418914|mdm:103450371|mdm:103437787|mdm:103439584|mdm:103443172|mdm:103455683|mdm:103443227|mdm:103417473|mdm:103438110|mdm:103417451|mdm:103404487|mdm:103436843|mdm:103410125|mdm:103421680|mdm:103…
Glucosinolate biosynthesis	mdm00966	1	7	0.899882	1	MDP0000298341	mdm:103447596|
Biosynthesis of unsaturated fatty acids	mdm01040	22	87	0.900982	1	MDP0000171200|MDP0000714548|MDP0000284275|MDP0000182478|MDP0000275765|MDP0000367954|Novel04857|MDP0000293182|MDP0000382134|MDP0000253638|MDP0000294430|MDP0000193678|MDP0000129664|MDP0000148102|MDP0000231076|MDP0000281451|MDP0000240458|MDP0000127630|MDP0000062802|MDP0000225067|MDP0000149926|MDP0000319474	mdm:103452100|mdm:103433701|mdm:103443127|mdm:103400107|mdm:103401681|mdm:103452100|mdm:103403099|mdm:103417775|mdm:103421758|mdm:103451172|mdm:103455027|mdm:103400107|mdm:103443506|mdm:103434298|mdm:103414842|mdm:103449713|mdm:103408450|mdm:103432837|mdm:103445586|mdm:103418271|mdm:103400107|mdm:103425517|
Lysine biosynthesis	mdm00300	6	30	0.916601	1	MDP0000130701|MDP0000265388|MDP0000220526|MDP0000161533|MDP0000211987|MDP0000257083	mdm:103418228|mdm:103456324|mdm:103444584|mdm:103450933|mdm:103400922|mdm:103406953|
Limonene and pinene degradation	mdm00903	6	30	0.916601	1	MDP0000859857|MDP0000834156|MDP0000288172|MDP0000155194|MDP0000260947|MDP0000140980	mdm:103451955|mdm:103451955|mdm:103432708|mdm:103437977|mdm:103401089|mdm:103437735|
Inositol phosphate metabolism	mdm00562	27	107	0.921831	1	Novel01072|MDP0000190478|MDP0000161947|MDP0000163301|MDP0000286589|MDP0000694943|MDP0000193028|MDP0000177386|MDP0000132177|MDP0000239522|MDP0000161103|MDP0000344729|MDP0000131411|MDP0000285285|MDP0000668657|MDP0000286029|Novel06413|MDP0000126791|MDP0000156103|MDP0000136335|MDP0000217438|MDP0000239328|MDP0000161522|MDP0000303420|MDP0000703056|MDP0000272881|Novel02027	mdm:103434073|mdm:103449985|mdm:103444921|mdm:103449904|mdm:103454048|mdm:103406321|mdm:103403368|mdm:103454867|mdm:103435138|mdm:103432829|mdm:103400892|mdm:103417780|mdm:103411815|mdm:103400740|mdm:103403438|mdm:103441763|mdm:103418026|mdm:103422791|mdm:103439079|mdm:103423459|mdm:103434428|mdm:103444101|mdm:103422491|mdm:103447387|mdm:103438670|mdm:103443630|mdm:103417780|
Tryptophan metabolism	mdm00380	12	54	0.92682	1	MDP0000859857|MDP0000834156|MDP0000147628|MDP0000616079|MDP0000132452|MDP0000140980|MDP0000211987|MDP0000678891|MDP0000257083|MDP0000260947|MDP0000235454|MDP0000267098	mdm:103451955|mdm:103451955|mdm:103429547|mdm:103403054|mdm:103412102|mdm:103437735|mdm:103400922|mdm:103412102|mdm:103406953|mdm:103401089|mdm:103429192|mdm:103437690|
Fatty acid elongation	mdm00062	12	54	0.92682	1	Novel04857|MDP0000163467|MDP0000134273|MDP0000938736|MDP0000654110|MDP0000834854|MDP0000062802|MDP0000266914|Novel00658|MDP0000319474|MDP0000296089|MDP0000625646	mdm:103403099|mdm:103420939|mdm:103440610|mdm:103415500|mdm:103410567|mdm:103450478|mdm:103445586|mdm:103448443|mdm:103424934|mdm:103425517|mdm:103440401|mdm:103431992|
Starch and sucrose metabolism	mdm00500	112	392	0.935185	1	Novel05361|MDP0000243418|MDP0000212372|MDP0000173131|MDP0000212502|MDP0000304455|MDP0000662421|MDP0000250070|MDP0000154790|MDP0000321541|MDP0000476376|MDP0000193220|MDP0000174248|MDP0000293184|MDP0000193840|MDP0000132527|MDP0000266061|MDP0000215182|MDP0000836165|Novel06159|MDP0000184228|MDP0000190086|MDP0000378862|Novel02589|MDP0000849870|Novel00313|MDP0000192721|MDP0000290004|Novel04778|MDP00002…	mdm:103405701|mdm:103405614|mdm:103440221|mdm:103439692|mdm:103449806|mdm:103452865|mdm:103451194|mdm:103400901|mdm:103410403|mdm:103430692|mdm:103415864|mdm:103451773|mdm:103442398|mdm:103448413|mdm:103401910|mdm:103401352|mdm:103427127|mdm:103426695|mdm:103410907|mdm:103411620|mdm:103404465|mdm:103426916|mdm:103407001|mdm:103424908|mdm:103449875|mdm:103405347|mdm:103451194|mdm:103404669|mdm:103…
Plant hormone signal transduction	mdm04075	126	443	0.950695	1	MDP0000628976|MDP0000320381|MDP0000231674|MDP0000766365|MDP0000143749|MDP0000319522|MDP0000170855|MDP0000203818|MDP0000139073|MDP0000334668|MDP0000211848|MDP0000206102|MDP0000140641|Novel04979|MDP0000290263|MDP0000233483|MDP0000265371|MDP0000212881|MDP0000186518|MDP0000167207|MDP0000291093|MDP0000145879|MDP0000129333|MDP0000181482|MDP0000214562|MDP0000273211|MDP0000125850|MDP0000121258|MDP0000247…	mdm:103447497|mdm:103416563|mdm:103450699|mdm:103449916|mdm:103450396|mdm:103449094|mdm:103441251|mdm:103435436|mdm:103404642|mdm:103430689|mdm:103411653|mdm:103402284|mdm:103436872|mdm:103405000|mdm:103450807|mdm:103413018|mdm:103440783|mdm:103442042|mdm:103433995|mdm:103414723|mdm:103453670|mdm:103424674|mdm:103409356|mdm:103444199|mdm:103409638|mdm:103409129|mdm:103436894|mdm:103416129|mdm:103…
mRNA surveillance pathway	mdm03015	70	260	0.953705	1	MDP0000124935|MDP0000149108|MDP0000208337|MDP0000434629|MDP0000326332|MDP0000177183|MDP0000642690|MDP0000321593|MDP0000123158|MDP0000121580|MDP0000177441|MDP0000156895|MDP0000199561|MDP0000548838|MDP0000260735|MDP0000798830|MDP0000396750|MDP0000216942|MDP0000320467|MDP0000394861|MDP0000183907|MDP0000275263|MDP0000020509|MDP0000315369|MDP0000497543|MDP0000240206|MDP0000941113|Novel03006|MDP0000750…	mdm:103412584|mdm:103456147|mdm:103443911|mdm:103453547|mdm:103415254|mdm:103435725|mdm:103403092|mdm:103408978|mdm:103444192|mdm:103438054|mdm:103434343|mdm:103428218|mdm:103417711|mdm:103403116|mdm:103440483|mdm:103453934|mdm:103400479|mdm:103430288|mdm:103447731|mdm:103435117|mdm:103453547|mdm:103444192|mdm:103433569|mdm:103403113|mdm:103428486|mdm:103446392|mdm:103439440|mdm:103414076|mdm:103…
Other types of O-glycan biosynthesis	mdm00514	1	10	0.957771	1	MDP0000259253	mdm:103406148|
N-Glycan biosynthesis	mdm00510	20	92	0.972053	1	MDP0000237441|MDP0000284475|MDP0000253085|MDP0000499187|MDP0000724504|MDP0000264603|MDP0000167309|MDP0000201653|MDP0000193605|MDP0000178334|MDP0000308427|Novel05198|MDP0000212622|MDP0000272852|MDP0000159220|MDP0000862372|MDP0000230999|Novel03842|MDP0000319865|MDP0000268730	mdm:103403150|mdm:103438685|mdm:103430439|mdm:103412522|mdm:103427691|mdm:103431468|mdm:103444000|mdm:103404260|mdm:103431571|mdm:103403060|mdm:103431583|mdm:103432842|mdm:103414334|mdm:103445584|mdm:103435652|mdm:103450076|mdm:103435734|mdm:103432842|mdm:103406266|mdm:103446189|
Aminoacyl-tRNA biosynthesis	mdm00970	34	143	0.97213	1	MDP0000136709|MDP0000340127|MDP0000149868|MDP0000448786|MDP0000711998|MDP0000248682|MDP0000213491|MDP0000145100|MDP0000146975|MDP0000168628|MDP0000297622|MDP0000770881|MDP0000779170|MDP0000154056|MDP0000198582|MDP0000208171|MDP0000182015|MDP0000157382|MDP0000275792|MDP0000173021|MDP0000153224|MDP0000290859|MDP0000135566|MDP0000235070|MDP0000277897|MDP0000263089|MDP0000291077|MDP0000901699|Novel04…	mdm:103433819|mdm:103415847|mdm:103403761|mdm:103413355|mdm:103425220|mdm:103443586|mdm:103452907|mdm:103403606|mdm:103414514|mdm:103432081|mdm:103439010|mdm:103433164|mdm:103437139|mdm:103454649|mdm:103400779|mdm:103427663|mdm:103446741|mdm:103446975|mdm:103444548|mdm:103444548|mdm:103435434|mdm:103400779|mdm:103405984|mdm:103446008|mdm:103409015|mdm:103437944|mdm:103441520|mdm:103437139|mdm:103…
Pentose and glucuronate interconversions	mdm00040	44	184	0.983018	1	Novel04480|MDP0000786110|MDP0000297796|MDP0000149907|MDP0000242322|MDP0000223879|MDP0000471558|MDP0000558179|MDP0000212502|MDP0000304455|MDP0000935763|MDP0000859857|MDP0000129463|MDP0000137234|MDP0000193220|MDP0000161415|MDP0000515106|MDP0000250546|MDP0000454269|MDP0000260947|MDP0000874667|MDP0000877259|MDP0000834156|MDP0000232533|Novel02299|MDP0000252943|MDP0000301545|MDP0000836165|Novel06159|MD…	mdm:103423120|mdm:103440114|mdm:103420525|mdm:103417836|mdm:103420525|mdm:103429066|mdm:103421503|mdm:103442756|mdm:103449806|mdm:103452865|mdm:103404465|mdm:103451955|mdm:103437847|mdm:103455372|mdm:103451773|mdm:103418381|mdm:103417836|mdm:103440086|mdm:103451862|mdm:103401089|mdm:103440064|mdm:103437847|mdm:103451955|mdm:103407923|mdm:103400887|mdm:103421503|mdm:103404411|mdm:103410907|mdm:103…
Endocytosis	mdm04144	61	249	0.989018	1	Novel06420|MDP0000771351|MDP0000307862|MDP0000190478|MDP0000303994|MDP0000233645|MDP0000322220|MDP0000578243|MDP0000164884|MDP0000390135|MDP0000142676|MDP0000163211|MDP0000194710|MDP0000427619|MDP0000289795|MDP0000214971|MDP0000842413|MDP0000266649|Novel03142|MDP0000209144|MDP0000610480|MDP0000716576|MDP0000847249|MDP0000262149|MDP0000128118|Novel01780|MDP0000230637|Novel03483|MDP0000277290|MDP00…	mdm:103434720|mdm:103447974|mdm:103434720|mdm:103449985|mdm:103423348|mdm:103424038|mdm:103433399|mdm:103402624|mdm:103403422|mdm:103443923|mdm:103434433|mdm:103437480|mdm:103420554|mdm:103435347|mdm:103420864|mdm:103431743|mdm:103452485|mdm:103449751|mdm:103412148|mdm:103403024|mdm:103407490|mdm:103441007|mdm:103450340|mdm:103453541|mdm:103445299|mdm:103405593|mdm:103448778|mdm:103446767|mdm:103…
Diterpenoid biosynthesis	mdm00904	8	51	0.989612	1	MDP0000248981|MDP0000716315|MDP0000692178|MDP0000145827|MDP0000137705|MDP0000275594|MDP0000256604|MDP0000185333	mdm:103439897|mdm:103429342|mdm:103435869|mdm:103446186|mdm:103445723|mdm:103420166|mdm:103448456|mdm:103435672|
Ribosome biogenesis in eukaryotes	mdm03008	37	166	0.991505	1	MDP0000831505|MDP0000185787|MDP0000917844|MDP0000272050|Novel01586|MDP0000177568|MDP0000847546|MDP0000253438|MDP0000556214|MDP0000941174|MDP0000293344|MDP0000214139|MDP0000872932|MDP0000272625|MDP0000349138|MDP0000262736|MDP0000188563|MDP0000899294|MDP0000311461|MDP0000184167|MDP0000343332|MDP0000253547|MDP0000316380|MDP0000549807|MDP0000196372|MDP0000220038|MDP0000239646|MDP0000192562|MDP0000308…	mdm:103426537|mdm:103406889|mdm:103448238|mdm:103426609|mdm:103411604|mdm:103432667|mdm:103406726|mdm:103453862|mdm:103437945|mdm:103450393|mdm:103435684|mdm:103451007|mdm:103448663|mdm:103424920|mdm:103439242|mdm:103453719|mdm:103445113|mdm:103440701|mdm:103414820|mdm:103438965|mdm:103445611|mdm:103424931|mdm:103444671|mdm:103424400|mdm:103448663|mdm:103431621|mdm:103442968|mdm:103431343|mdm:103…
Ribosome	mdm03010	169	618	0.991607	1	MDP0000475073|MDP0000313341|MDP0000184861|MDP0000650449|MDP0000563776|MDP0000772737|MDP0000536398|MDP0000897417|MDP0000394840|MDP0000323561|MDP0000736369|MDP0000194017|MDP0000681199|MDP0000697771|MDP0000163783|MDP0000388232|MDP0000617758|MDP0000477768|MDP0000319645|MDP0000220926|Novel02700|MDP0000327325|MDP0000401312|MDP0000273575|MDP0000872301|MDP0000119988|MDP0000336535|MDP0000129561|Novel01895…	mdm:103438908|mdm:103424282|mdm:103423233|mdm:103438449|mdm:103429039|mdm:103449155|mdm:103449694|mdm:103402420|mdm:103427966|mdm:103453943|mdm:103423746|mdm:103403582|mdm:103404430|mdm:103419207|mdm:103456099|mdm:103441961|mdm:103455215|mdm:103411883|mdm:103445607|mdm:103444065|mdm:103431552|mdm:103406288|mdm:103453577|mdm:103443595|mdm:103448627|mdm:103446407|mdm:103441990|mdm:103442348|mdm:103…
Spliceosome	mdm03040	103	408	0.996056	1	MDP0000286077|MDP0000123158|MDP0000271579|Novel01735|MDP0000168376|MDP0000201460|MDP0000151195|Novel06568|MDP0000143910|MDP0000320467|MDP0000183745|MDP0000253305|MDP0000140238|MDP0000129321|MDP0000260820|MDP0000212114|MDP0000155222|MDP0000744216|MDP0000299639|Novel02077|MDP0000201802|Novel01148|Novel02540|MDP0000123086|MDP0000364275|Novel06492|MDP0000284705|Novel05809|MDP0000207620|MDP0000635271|…	mdm:103449983|mdm:103444192|mdm:103453126|mdm:103420357|mdm:103404818|mdm:103439007|mdm:103434204|mdm:103453559|mdm:103413375|mdm:103447731|mdm:103403591|mdm:103437688|mdm:103455864|mdm:103453321|mdm:103451963|mdm:103427396|mdm:103441256|mdm:103426806|mdm:103444190|mdm:103435013|mdm:103450859|mdm:103442372|mdm:103421874|mdm:103427797|mdm:103453820|mdm:103437497|mdm:103418888|mdm:103437437|mdm:103…
Basal transcription factors	mdm03022	12	79	0.99817	1	MDP0000771960|MDP0000359141|MDP0000155184|MDP0000288462|MDP0000145604|MDP0000937443|MDP0000617016|MDP0000398884|MDP0000178768|MDP0000312225|MDP0000288574|Novel06216	mdm:103421526|mdm:103455328|mdm:103407728|mdm:103454431|mdm:103437964|mdm:103446140|mdm:103401177|mdm:103424539|mdm:103437783|mdm:103420878|mdm:103446426|mdm:103432435|
Photosynthesis - antenna proteins	mdm00196	4	44	0.999217	1	MDP0000233260|MDP0000492744|MDP0000708928|MDP0000771779	mdm:103436678|mdm:103450616|mdm:103442984|mdm:103453723|
Phenylalanine metabolism	mdm00360	41	205	0.99939	1	Novel03541|MDP0000617984|MDP0000129576|MDP0000310987|MDP0000295806|MDP0000882127|MDP0000277093|MDP0000691789|MDP0000303101|MDP0000598572|MDP0000862126|MDP0000288948|Novel02259|Novel05461|MDP0000159111|MDP0000770103|MDP0000320213|Novel05460|Novel04204|MDP0000197462|MDP0000142485|MDP0000220665|MDP0000130200|MDP0000172233|MDP0000163170|MDP0000601800|MDP0000260512|MDP0000363904|MDP0000226279|MDP00002…	mdm:103440751|mdm:103415219|mdm:103430139|mdm:103450057|mdm:103424713|mdm:103430041|mdm:103447296|mdm:103440010|mdm:103433277|mdm:103413284|mdm:103442590|mdm:103424713|mdm:103418409|mdm:103411722|mdm:103443458|mdm:103444067|mdm:103415219|mdm:103411973|mdm:103411722|mdm:103407292|mdm:103453173|mdm:103418662|mdm:103403903|mdm:103416060|mdm:103409894|mdm:103450057|mdm:103427406|mdm:103422257|mdm:103…
Cutin, suberine and wax biosynthesis	mdm00073	4	49	0.999754	1	Novel00419|MDP0000165547|MDP0000234292|MDP0000069348	mdm:103442116|mdm:103406883|mdm:103403397|mdm:103406883|
Phenylpropanoid biosynthesis	mdm00940	62	359	1	1	MDP0000142485|MDP0000466557|MDP0000194876|MDP0000310987|Novel05555|Novel00090|MDP0000194076|MDP0000168790|MDP0000882127|MDP0000267718|MDP0000277093|MDP0000149337|MDP0000691789|MDP0000303101|MDP0000196385|MDP0000140449|MDP0000598572|MDP0000287029|MDP0000422832|MDP0000172233|Novel04721|MDP0000862126|Novel02259|MDP0000274409|MDP0000297862|MDP0000770103|MDP0000154790|Novel05460|MDP0000322237|MDP00003…	mdm:103453173|mdm:103441965|mdm:103429892|mdm:103450057|mdm:103444038|mdm:103455522|mdm:103447062|mdm:103421923|mdm:103430041|mdm:103430025|mdm:103447296|mdm:103448646|mdm:103440010|mdm:103433277|mdm:103438774|mdm:103418926|mdm:103413284|mdm:103428961|mdm:103420889|mdm:103416060|mdm:103448646|mdm:103442590|mdm:103418409|mdm:103420798|mdm:103425389|mdm:103444067|mdm:103410403|mdm:103411973|mdm:103…
